# Supplementary material for: Xylose Metabolism and the Effect of Oxidative Stress on Lipid and Carotenoid Production in Rhodotorula toruloides: Insights for Future Biorefinery
Source: Front Bioeng Biotechnol. 2020 Aug 19;8:1008. doi: 10.3389/fbioe.2020.01008 (PMC7466555; doi:10.3389/fbioe.2020.01008)
Supplement: Supplementary file 1 [file Table_1.XLSX]

## Sheet: Title
Xylose metabolism and the effect of oxidative stress on lipid and carotenoid production in Rhodotorula toruloides: insights for future biorefinery
Marina Julio Pinheiro1,2,¥, Nemailla Bonturi1,¥, Isma Belouah1, Everson Alves Miranda2, Petri-Jaan Lahtvee1,*
1Institute of Technology, University of Tartu, Tartu, Estonia
2 Department of Materials and Bioprocess Engineering, School of Chemical Engineering, State University of Campinas, Campinas, Brazil
¥Contributed equally
*Corresponding author:
Petri-Jaan Lahtvee
Email: lahtvee@ut.ee
Tel: +372 737 4842

## Sheet: Table S1
Table S1. Pysiological parameters of R. toruloides growth in batch cultivation for three growth phases (P1-P3) under the studied environmental conditions: parental strain under the optimal condition (REF), light irradiation (LIG) and in the presence of hydrogen peroxide (PER), and the adapted strain under oxidative stress (ADA).
Condition	Phase	µ (h-1)	rCO2 (mmol/gDCW.h)	rO2 (mmol/gDCW.h)	RQ (mmolCO2/mmolO2)	rXYL (mmol/gDCW.h)	rXYLITOL (mmol/gDCW.h)	rARABITOL (mmol/gDCW.h)	rCAR (mg/gDCW.h)	rLIP (g/gDCW.h)	YCAR/S (mg/gsub)	YLIP/S (mg/gsub)
REF	P1	0.060 ± 0.001	2.88 ± 0.25	2.77 ± 0.12	0.99 ± 0.04	-1.74 ± 0.12	0.228 ±0.03	0.372 ± 0.04	0.042 ± 0.003	0.012 ± 0.001	0.16 ± 0.01	0.05 ± 0.00
	P2	0.020 ± 0.002	1.23 ± 0.13	1.03 ± 0.01	1.12 ± 0.02	-0.41 ± 0.06	0.003 ± 0.004	0.068 ± 0.02	0.014 ± 0.003	0.007 ± 0.001	0.22 ± 0.02	0.13 ± 0.02
	P3	0.005 ± 0.000	0.13 ± 0.01	0.21 ± 0.03	0.64 ± 0.06	-	-0.039 ± 0.01	-0.142 ± 0.03	0.010 ± 0.001	0.002 ± 0.002	0.37 ± 0.09	0.08 ± 0.02
LIG	P1	0.055 ± 0.008	2.77 ± 0.20	2.76 ± 0.91	1.02 ± 0.30	-1.12 ± 0.08	0.174 ± 0.03	0.286 ± 0.05	0.058 ± 0.008	0.014 ± 0.003	0.35 ± 0.06	0.07 ± 0.01
	P2	0.022 ± 0.005	1.17 ± 0.40	1.24 ± 0.03	0.78 ± 0.2	-0.50 ± 0.08	0.021 ±0.01	0.120 ± 0.03	0.017 ± 0.003	0.010 ± 0.002	0.21 ± 0.10	0.12 ± 0.02
	P3	0.007 ± 0.001	0.17 ± 0.03	0.24 ± 0.07	0.76 ± 0.4	-	-0.027 ±0.001	-0.101 ± 0.00	0.016 ± 0.002	0.005 ± 0.003	1.04 ± 0.24	0.23 ± 0.10
PER	P1	0.047 ± 0.004	3.20 ± 0.43	3.24*	0.87*	-0.50 ± 0.16	0.084 ±0.03	0.173 ± 0.06	0.012 ± 0.004	0.012 ± 0.003	0.16 ± 0.01	0.16 ± 0.01
	P2	0.024 ± 0.003	1.97 ± 0.51	1.46*	1.15*	-0.64 ± 0.15	0.022 ±0.01	0.158 ± 0.04	0.017 ± 0.006	0.020 ± 0.004	0.18 ± 0.01	0.21 ± 0.03
	P3	0.007 ± 0.001	0.25 ± 0.03	0.34*	0.63*	-	-0.069 ±0.07	-0.354 ± 0.20	0.026 ± 0.012	0.003 ± 0.001	0.43 ± 0.03	0.06 ± 0.05
ADA	P1	0.046 ± 0.001	1.69 ± 0.23	2.15 ± 0.31	0.73 ± 0.08	-0.65 ± 0.01	0.061 ±0.04	0.110 ± 0.03	0.045 ± 0.004	0.004 ± 0.001	0.46 ± 0.05	0.04 ± 0.00
	P2	0.012 ± 0.002	0.71 ± 0.09	0.80 ± 0.02	0.84 ± 0.08	-0.27 ± 0.03	0.001 ±0.00	0.020 ± 0.05	0.024 ± 0.004	0.009 ± 0.000	0.58 ± 0.05	0.23 ± 0.06
	P3	0.004 ± 0.000	0.12 ± 0.01	0.32 ± 0.00	0.36 ± 0.04	-	-0.002 ±0.00	-0.062 ± 0.06	0.014 ± 0.001	0.004 ± 0.001	1.26 ± 0.25	0.45 ± 0.12
* Measurements were collected only from one replicate
Legend
µ	Specific growth rate
rCO2	Specific CO2 production rate
rO2	Specific O2 consumption rate
RQ	Respiratory quotient
rXYL	Specific xylose consumption rate
rXYLITOL	Specific xylitol production/consumption rate
rARABITOL	Specific arabitol production/consumption rate
rCAR	Specific carotenoid production rate
rLIP	Specific lipid production rate
YCAR/S	Carotenoid yield on substrate
YLIP/S	Lipid yield on substrate

## Sheet: Table S2
Table S2. R. toruloides genome scale model and flux balance analysis-based flux predictions (mmol/gDCW.h) for the three growth phases (P1-P3) under the optimal reference conditions (REF). Standard deviation for every growth phase (SD1-SD3) were calculated based on the flux variability analysis (random sampling with n=5000).
rxnID	ReactionName	Equation	P1	SD1	P2	SD2	P3	SD3
y300075	dTTP nucleotidohydrolase	dTTP[c] + H2O[c] => dTDP[c] + H+[c] + phosphate[c]	0.000696	0.0348	0.000651	0.0206	0.000193	0.00611
y300074	dTDP phosphohydrolase	dTDP[c] + H2O[c] => dTMP[c] + H+[c] + phosphate[c]	0.00206	0.0596	0.00124	0.028	0.000503	0.00985
y300069	Uridine triphosphate pyrophosphohydrolase	H2O[c] + UTP[c] => diphosphate[c] + H+[c] + UMP[c]	0.000417	0.0209	0.000444	0.0129	0.000115	0.00363
y300066	L-Serine:glyoxylate aminotransferase	glyoxylate[c] + L-serine[c] <=> hydroxypyruvate[c] + L-glycine[c]	-0.0284	0.107	0.00412	0.0449	0.000575	0.013
y300065	L-Serine:pyruvate aminotransferase	L-serine[c] + pyruvate[c] <=> hydroxypyruvate[c] + L-alanine[c]	0.0284	0.107	-0.00412	0.0449	-0.000575	0.013
y300064	3'-Phospho-5'-adenylyl sulfate 3'-phosphohydrolase	3'-phospho-5'-adenylyl sulfate[c] + H2O[c] => 5'-adenylyl sulfate[c] + phosphate[c]	0.00278	0.0695	0.0013	0.0291	0.000383	0.00856
y300063	glutathione gamma-glutamylaminopeptidase	glutathione[c] + H2O[c] <=> L-cysteinylglycine[c] + L-glutamate[c]	-0.00202	0.104	-0.000728	0.0349	-7.65e-05	0.0102
y300062	L-aspartate 1-carboxy-lyase (beta-alanine-forming)	H+[c] + L-aspartate[c] => beta-alanine[c] + carbon dioxide[c]	0.000153	0.0025	5.18e-05	0.000754	2.99e-05	0.000376
y300061	GTP diphosphate-lyase (cyclizing; 3',5'-cyclic-GMP-forming)	GTP[c] + H2O[c] => 3',5'-cyclic GMP[c] + diphosphate[c] + H+[c]	0.0011	0.0263	0.000495	0.0111	0.000194	0.00379
y300060	GTP diphosphohydrolase (diphosphate-forming);	GTP[c] + H2O[c] => diphosphate[c] + GMP[c] + H+[c]	0.0012	0.0347	0.000391	0.0124	6.96e-05	0.00284
y300059	succinyl-CoA:acetoacetate CoA-transferase	acetoacetate[m] + succinyl-CoA[m] <=> acetoacetyl-CoA[m] + succinate[m]	0.00288	0.0559	0.00215	0.0311	0.000476	0.00932
y300055	(S)-3-Hydroxybutanoyl-CoA oxidoreductase	(S)-3-hydroxybutanoyl-CoA[m] + NAD[m] => acetoacetyl-CoA[m] + H+[m] + NADH[m]	0.00276	0.034	0.000825	0.0112	0.000297	0.00381
y300054	crotonyl-CoA hydratase	crotonoyl-CoA[m] + H2O[m] <=> (S)-3-hydroxybutanoyl-CoA[m]	0.00276	0.034	0.000825	0.0112	0.000297	0.00381
y300052	glutaryl-CoA dehydrogenase	glutaryl-CoA[m] + FAD[m] => crotonoyl-CoA[m] + carbon dioxide[m] + FADH2[m]	0.00276	0.034	0.000825	0.0112	0.000297	0.00381
y300051	2-oxoadipate dehydrogenase	2-oxoadipic acid[m] + coenzyme A[m] + NAD[m] => glutaryl-CoA[m] + carbon dioxide[m] + NADH[m]	0.00276	0.034	0.000825	0.0112	0.000297	0.00381
y300050	hydroxymethylglutaryl-CoA lyase	3-hydroxy-3-methylglutaryl-CoA[m] => acetoacetate[m] + acetyl-CoA[m]	0.00288	0.0559	0.00215	0.0311	0.000476	0.00932
y300009	oleoyl-CoA desaturase (n-C18:1CoA - n-C18:2CoA), ER membrane	H+[erm] + oxygen[erm] + NADH[erm] + oleoyl-CoA[erm] => linoleoyl-CoA[erm] + 2 H2O[erm] + NAD[erm]	0.0107	0.000135	0.00381	4.82e-05	0.00241	3.03e-05
y200036	dUTP:cytidine 5'-phosphotransferase	cytidine[c] + dUTP[c] <=> CMP[c] + dUDP[c] + H+[c]	0.16	0.251	0.032	0.0941	0.0122	0.0276
y200033	dCTP:uridine 5'-phosphotransferase	dCTP[c] + uridine[c] <=> dCDP[c] + H+[c] + UMP[c]	-0.00197	0.0512	-0.000659	0.0166	-0.000237	0.00565
y200031	dTTP:cytidine 5'-phosphotransferase	cytidine[c] + dTTP[c] <=> CMP[c] + dTDP[c] + H+[c]	-0.00236	0.0503	-0.00103	0.0234	-0.00032	0.00692
y200029	dGTP:uridine 5'-phosphotransferase	dGTP[c] + uridine[c] <=> dGDP[c] + H+[c] + UMP[c]	-0.00125	0.0361	-0.000444	0.0129	-0.0002	0.00473
y200028	dATP:uridine 5'-phosphotransferase	dATP[c] + uridine[c] <=> dADP[c] + H+[c] + UMP[c]	-0.00542	0.0763	-0.00231	0.0308	-0.000628	0.00858
y200025	UTP:uridine 5'-phosphotransferase	uridine[c] + UTP[c] <=> H+[c] + UDP[c] + UMP[c]	0.00733	0.122	0.00318	0.0434	0.00091	0.013
y200024	ITP:cytidine 5'-phosphotransferase	cytidine[c] + ITP[c] <=> CMP[c] + H+[c] + IDP[c]	-0.00139	0.0492	-0.000521	0.0184	-0.000309	0.00773
y200023	UTP:cytidine 5'-phosphotransferase	cytidine[c] + UTP[c] <=> CMP[c] + H+[c] + UDP[c]	-0.155	0.237	-0.0298	0.0871	-0.0115	0.0252
y200022	ATP:cytidine 5'-phosphotransferase	ATP[c] + cytidine[c] <=> ADP[c] + CMP[c] + H+[c]	0.000126	0.00397	1.07e-05	0.000435	8.12e-06	0.000257
y200003	ATP-citrate lyase	ATP[c] + citrate[c] + coenzyme A[c] => acetyl-CoA[c] + ADP[c] + oxaloacetate[c] + phosphate[c]	0.0306	0.135	0.0244	0.061	0.00483	0.0165
y200001	glycinamide ribonucleotide transformylase	5-phospho-ribosyl-glycineamide[c] + ATP[c] + formate[c] => 5'-phosphoribosyl-N-formylglycineamide[c] + ADP[c] + phosphate[c]	0.00132	0.0048	0.00046	0.000549	0.000267	0.000306
t_0882	L-xylulose reductase	L-xylulose[c] + H+[c] + NADPH[c] <=> NADP(+)[c] + xylitol[c]	-0.363	0.000789	-0.0665	0.00042	0.146	0.000364
t_0881	arabinitol 4-dehydrogenase	L-arabinitol[c] + NAD[c] <=> L-xylulose[c] + H+[c] + NADH[c]	-0.363	0.000789	-0.0665	0.00042	0.146	0.000364
t_0880	linolenate transport, cytoplasm-cell envelope	linolenate[c] <=> linolenate[ce]	-6.41e-05	0.0014	-2.19e-05	0.000507	-7.79e-06	0.000153
t_0879	linoleate transport, cytoplasm-cell envelope	linoleate[c] <=> linoleate[ce]	-5.86e-05	0.00136	-1.92e-05	0.000447	-1.23e-05	0.000201
t_0878	oleate transport, cytoplasm-cell envelope	oleate[c] <=> oleate[ce]	-0.00022	0.0149	-0.000237	0.00963	-1.08e-07	7.6e-06
t_0877	stearate transport, cytoplasm-cell envelope	stearate[c] <=> stearate[ce]	-7.92e-05	0.00163	-4.17e-05	0.000714	-1.47e-05	0.000234
t_0876	palmitate transport, cytoplasm-cell envelope	palmitate[c] <=> palmitate[ce]	-6.46e-06	0.000457	-2.39e-06	0.000164	-1.25e-05	0.00021
t_0875	linolenate transport, cytoplasm-endoplasmic reticulum membrane	linolenate[c] <=> linolenate[erm]	-0.00236	0.00161	-0.000315	0.000687	-0.000231	0.000362
t_0874	linoleate transport, cytoplasm-endoplasmic reticulum membrane	linoleate[c] <=> linoleate[erm]	-0.00303	0.00199	-0.00164	0.000658	-0.000892	0.000369
t_0873	oleate transport, cytoplasm-endoplasmic reticulum membrane	oleate[c] <=> oleate[erm]	0.0408	0.201	-0.00226	0.0302	-0.00107	0.0103
t_0872	stearate transport, cytoplasm-endoplasmic reticulum membrane	stearate[c] <=> stearate[erm]	0.000147	0.0148	6.65e-05	0.00554	0.00221	0.0157
t_0871	palmitate transport, cytoplasm-endoplasmic reticulum membrane	palmitate[c] <=> palmitate[erm]	0.00275	0.0445	0.00125	0.0185	0.00446	0.0184
t_0864	diglyceride (1-18:0, 2-18:3) [endoplasmic reticulum membrane] SLIME rxn	diglyceride (1-18:0, 2-18:3)[erm] => 0.27843 C18:3 chain[c] + 0.61897 diglyceride backbone[erm] + 0.28448 C18:0 chain[c]	4.84e-05	0.000249	1.26e-05	7.69e-05	8.77e-06	5.14e-05
t_0863	diglyceride (1-18:0, 2-18:2) [endoplasmic reticulum membrane] SLIME rxn	diglyceride (1-18:0, 2-18:2)[erm] => 0.28044 C18:2 chain[c] + 0.62098 diglyceride backbone[erm] + 0.28448 C18:0 chain[c]	0.000997	0.00062	3.82e-05	0.000131	6.38e-05	0.000127
t_0862	diglyceride (1-18:0, 2-18:1) [endoplasmic reticulum membrane] SLIME rxn	diglyceride (1-18:0, 2-18:1)[erm] => 0.623 diglyceride backbone[erm] + 0.28448 C18:0 chain[c] + 0.28246 C18:1 chain[c]	0.000181	0.000469	9.2e-05	0.000194	2.75e-05	8.85e-05
t_0861	diglyceride (1-16:0, 2-18:3) [endoplasmic reticulum membrane] SLIME rxn	diglyceride (1-16:0, 2-18:3)[erm] => 0.27843 C18:3 chain[c] + 0.59091 diglyceride backbone[erm] + 0.25642 C16:0 chain[c]	4.21e-05	0.000241	0.000337	0.000254	0.000205	0.000162
t_0860	diglyceride (1-16:0, 2-18:2) [endoplasmic reticulum membrane] SLIME rxn	diglyceride (1-16:0, 2-18:2)[erm] => 0.28044 C18:2 chain[c] + 0.59292 diglyceride backbone[erm] + 0.25642 C16:0 chain[c]	0.000148	0.000388	3.81e-05	0.000132	2.29e-05	8.04e-05
t_0859	diglyceride (1-16:0, 2-18:1) [endoplasmic reticulum membrane] SLIME rxn	diglyceride (1-16:0, 2-18:1)[erm] => 0.59494 diglyceride backbone[erm] + 0.25642 C16:0 chain[c] + 0.28246 C18:1 chain[c]	1.76e-05	0.000156	6.22e-06	5.51e-05	3.19e-06	3.12e-05
t_0858	1-monoglyceride (18:0) [endoplasmic reticulum membrane] SLIME rxn	1-monoglyceride (18:0)[erm] => 0.35856 1-monoglyceride backbone[lp] + 0.28448 C18:0 chain[c]	0.000354	7.2e-05	0.000119	3.75e-05	7.61e-05	2.25e-05
t_0857	1-monoglyceride (16:0) [endoplasmic reticulum membrane] SLIME rxn	1-monoglyceride (16:0)[erm] => 0.3305 1-monoglyceride backbone[lp] + 0.25642 C16:0 chain[c]	1.64e-05	7.86e-05	1.32e-05	4.1e-05	7.43e-06	2.46e-05
t_0856	cardiolipin (1-18:1, 2-18:3, 3-18:1, 4-18:3) [mitochondrial membrane] SLIME rxn	cardiolipin (1-18:1, 2-18:3, 3-18:1, 4-18:3)[mm] => 0.55686 C18:3 chain[c] + 1.4499 cardiolipin backbone[mm] + 0.56492 C18:1 chain[c]	1.83e-06	6.36e-06	1.08e-06	2.84e-06	5.21e-07	1.59e-06
t_0855	cardiolipin (1-18:1, 2-18:2, 3-18:1, 4-18:3) [mitochondrial membrane] SLIME rxn	cardiolipin (1-18:1, 2-18:2, 3-18:1, 4-18:3)[mm] => 0.28044 C18:2 chain[c] + 0.27843 C18:3 chain[c] + 1.4519 cardiolipin backbone[mm] + 0.56492 C18:1 chain[c]	4.61e-07	3.3e-06	2.65e-07	1.49e-06	1.08e-07	7.57e-07
t_0854	cardiolipin (1-18:1, 2-18:2, 3-18:1, 4-18:2) [mitochondrial membrane] SLIME rxn	cardiolipin (1-18:1, 2-18:2, 3-18:1, 4-18:2)[mm] => 0.56088 C18:2 chain[c] + 1.4539 cardiolipin backbone[mm] + 0.56492 C18:1 chain[c]	1.79e-05	1.03e-05	5.44e-06	4.05e-06	4.1e-06	2.26e-06
t_0853	cardiolipin (1-18:1, 2-18:1, 3-18:1, 4-18:3) [mitochondrial membrane] SLIME rxn	cardiolipin (1-18:1, 2-18:1, 3-18:1, 4-18:3)[mm] => 0.27843 C18:3 chain[c] + 1.454 cardiolipin backbone[mm] + 0.84738 C18:1 chain[c]	3.51e-07	2.88e-06	1.07e-07	9.51e-07	9.83e-08	7.22e-07
t_0852	cardiolipin (1-18:1, 2-18:1, 3-18:1, 4-18:2) [mitochondrial membrane] SLIME rxn	cardiolipin (1-18:1, 2-18:1, 3-18:1, 4-18:2)[mm] => 0.28044 C18:2 chain[c] + 1.456 cardiolipin backbone[mm] + 0.84738 C18:1 chain[c]	2.45e-06	7.23e-06	1.14e-06	2.89e-06	3.59e-07	1.34e-06
t_0851	cardiolipin (1-18:1, 2-18:1, 3-18:1, 4-18:1) [mitochondrial membrane] SLIME rxn	cardiolipin (1-18:1, 2-18:1, 3-18:1, 4-18:1)[mm] => 1.458 cardiolipin backbone[mm] + 1.1298 C18:1 chain[c]	8.72e-07	4.5e-06	4.26e-07	1.85e-06	1.73e-07	9.52e-07
t_0850	linolenate [cytoplasmcell envelope] SLIME rxn	linolenate[c] => 0.27843 C18:3 chain[c] + 0.27944 fatty acid backbone[c]	0.00243	0.000818	0.000337	0.000497	0.000239	0.00034
t_0849	linoleate [cytoplasmcell envelope] SLIME rxn	linoleate[c] => 0.28044 C18:2 chain[c] + 0.28145 fatty acid backbone[c]	0.00309	0.00155	0.00166	0.000477	0.000904	0.000333
t_0848	oleate [cytoplasmcell envelope] SLIME rxn	oleate[c] => 0.28347 fatty acid backbone[c] + 0.28246 C18:1 chain[c]	0.00685	0.00154	0.00242	0.000732	0.00164	0.000306
t_0847	stearate [cytoplasmcell envelope] SLIME rxn	stearate[c] => 0.28549 fatty acid backbone[c] + 0.28448 C18:0 chain[c]	7.77e-06	8.04e-05	2.1e-05	6.01e-05	1.3e-05	3.79e-05
t_0846	palmitate [cytoplasmcell envelope] SLIME rxn	palmitate[c] => 0.25743 fatty acid backbone[c] + 0.25642 C16:0 chain[c]	0.00106	0.000173	0.000335	0.000109	0.000212	6.86e-05
t_0845	triglyceride (1-18:0, 2-18:3, 3-18:1) [endoplasmic reticulum membrane] SLIME rxn	triglyceride (1-18:0, 2-18:3, 3-18:1)[erm] => 0.27843 C18:3 chain[c] + 0.88342 triglyceride backbone[c] + 0.28448 C18:0 chain[c] + 0.28246 C18:1 chain[c]	1.65e-05	0.000128	9.35e-05	0.000154	5.59e-05	9.45e-05
t_0844	triglyceride (1-18:0, 2-18:3, 3-18:0) [endoplasmic reticulum membrane] SLIME rxn	triglyceride (1-18:0, 2-18:3, 3-18:0)[erm] => 0.27843 C18:3 chain[c] + 0.88544 triglyceride backbone[c] + 0.56896 C18:0 chain[c]	1.35e-06	3.06e-05	6.34e-07	1.21e-05	2.84e-07	5.79e-06
t_0843	triglyceride (1-18:0, 2-18:3, 3-16:0) [endoplasmic reticulum membrane] SLIME rxn	triglyceride (1-18:0, 2-18:3, 3-16:0)[erm] => 0.27843 C18:3 chain[c] + 0.85738 triglyceride backbone[c] + 0.25642 C16:0 chain[c] + 0.28448 C18:0 chain[c]	2.39e-06	5.03e-05	2.86e-06	3.1e-05	1.62e-06	1.83e-05
t_0842	triglyceride (1-18:0, 2-18:2, 3-18:1) [endoplasmic reticulum membrane] SLIME rxn	triglyceride (1-18:0, 2-18:2, 3-18:1)[erm] => 0.28044 C18:2 chain[c] + 0.88543 triglyceride backbone[c] + 0.28448 C18:0 chain[c] + 0.28246 C18:1 chain[c]	0.000105	0.000304	0.00015	0.000177	9.34e-05	0.000108
t_0841	triglyceride (1-18:0, 2-18:2, 3-18:0) [endoplasmic reticulum membrane] SLIME rxn	triglyceride (1-18:0, 2-18:2, 3-18:0)[erm] => 0.28044 C18:2 chain[c] + 0.88745 triglyceride backbone[c] + 0.56896 C18:0 chain[c]	8.01e-07	2.36e-05	1.04e-06	1.38e-05	1.06e-06	1.09e-05
t_0840	triglyceride (1-18:0, 2-18:2, 3-16:0) [endoplasmic reticulum membrane] SLIME rxn	triglyceride (1-18:0, 2-18:2, 3-16:0)[erm] => 0.28044 C18:2 chain[c] + 0.85939 triglyceride backbone[c] + 0.25642 C16:0 chain[c] + 0.28448 C18:0 chain[c]	2.03e-06	4.6e-05	2.47e-06	2.84e-05	1.72e-06	1.89e-05
t_0839	triglyceride (1-18:0, 2-18:1, 3-18:1) [endoplasmic reticulum membrane] SLIME rxn	triglyceride (1-18:0, 2-18:1, 3-18:1)[erm] => 0.88745 triglyceride backbone[c] + 0.28448 C18:0 chain[c] + 0.56492 C18:1 chain[c]	1.9e-05	7.66e-05	1.3e-05	3.79e-05	3e-06	1.49e-05
t_0838	triglyceride (1-18:0, 2-18:1, 3-18:0) [endoplasmic reticulum membrane] SLIME rxn	triglyceride (1-18:0, 2-18:1, 3-18:0)[erm] => 0.88947 triglyceride backbone[c] + 0.56896 C18:0 chain[c] + 0.28246 C18:1 chain[c]	1.5e-06	3.31e-05	2.61e-07	8.29e-06	1.92e-07	5.49e-06
t_0837	triglyceride (1-18:0, 2-18:1, 3-16:0) [endoplasmic reticulum membrane] SLIME rxn	triglyceride (1-18:0, 2-18:1, 3-16:0)[erm] => 0.86141 triglyceride backbone[c] + 0.25642 C16:0 chain[c] + 0.28448 C18:0 chain[c] + 0.28246 C18:1 chain[c]	1.28e-06	3.69e-05	2.28e-07	9.31e-06	1.97e-07	6.95e-06
t_0836	triglyceride (1-16:0, 2-18:3, 3-18:1) [endoplasmic reticulum membrane] SLIME rxn	triglyceride (1-16:0, 2-18:3, 3-18:1)[erm] => 0.27843 C18:3 chain[c] + 0.85536 triglyceride backbone[c] + 0.25642 C16:0 chain[c] + 0.28246 C18:1 chain[c]	0.0002	0.000678	0.000215	0.000273	0.000127	0.000171
t_0835	triglyceride (1-16:0, 2-18:3, 3-18:0) [endoplasmic reticulum membrane] SLIME rxn	triglyceride (1-16:0, 2-18:3, 3-18:0)[erm] => 0.27843 C18:3 chain[c] + 0.85738 triglyceride backbone[c] + 0.25642 C16:0 chain[c] + 0.28448 C18:0 chain[c]	2.38e-06	4.91e-05	2.95e-06	3.03e-05	1.2e-06	1.61e-05
t_0834	triglyceride (1-16:0, 2-18:3, 3-16:0) [endoplasmic reticulum membrane] SLIME rxn	triglyceride (1-16:0, 2-18:3, 3-16:0)[erm] => 0.27843 C18:3 chain[c] + 0.82932 triglyceride backbone[c] + 0.51284 C16:0 chain[c]	1.72e-06	4.16e-05	5.47e-06	4.11e-05	2.99e-06	2.38e-05
t_0833	triglyceride (1-16:0, 2-18:2, 3-18:1) [endoplasmic reticulum membrane] SLIME rxn	triglyceride (1-16:0, 2-18:2, 3-18:1)[erm] => 0.28044 C18:2 chain[c] + 0.85737 triglyceride backbone[c] + 0.25642 C16:0 chain[c] + 0.28246 C18:1 chain[c]	0.00232	0.00114	0.000386	0.000323	0.000335	0.000221
t_0832	triglyceride (1-16:0, 2-18:2, 3-18:0) [endoplasmic reticulum membrane] SLIME rxn	triglyceride (1-16:0, 2-18:2, 3-18:0)[erm] => 0.28044 C18:2 chain[c] + 0.85939 triglyceride backbone[c] + 0.25642 C16:0 chain[c] + 0.28448 C18:0 chain[c]	4.81e-06	7.07e-05	2.5e-06	2.88e-05	1.06e-06	1.5e-05
t_0831	triglyceride (1-16:0, 2-18:2, 3-16:0) [endoplasmic reticulum membrane] SLIME rxn	triglyceride (1-16:0, 2-18:2, 3-16:0)[erm] => 0.28044 C18:2 chain[c] + 0.83133 triglyceride backbone[c] + 0.51284 C16:0 chain[c]	1.45e-06	3.68e-05	4.88e-06	3.83e-05	3.69e-06	2.6e-05
t_0830	triglyceride (1-16:0, 2-18:1, 3-18:1) [endoplasmic reticulum membrane] SLIME rxn	triglyceride (1-16:0, 2-18:1, 3-18:1)[erm] => 0.85939 triglyceride backbone[c] + 0.25642 C16:0 chain[c] + 0.56492 C18:1 chain[c]	0.00034	0.000887	0.000187	0.000386	4.75e-05	0.00016
t_0829	triglyceride (1-16:0, 2-18:1, 3-18:0) [endoplasmic reticulum membrane] SLIME rxn	triglyceride (1-16:0, 2-18:1, 3-18:0)[erm] => 0.86141 triglyceride backbone[c] + 0.25642 C16:0 chain[c] + 0.28448 C18:0 chain[c] + 0.28246 C18:1 chain[c]	4.34e-07	2.17e-05	3.86e-07	1.22e-05	3.37e-07	9e-06
t_0828	triglyceride (1-16:0, 2-18:1, 3-16:0) [endoplasmic reticulum membrane] SLIME rxn	triglyceride (1-16:0, 2-18:1, 3-16:0)[erm] => 0.83335 triglyceride backbone[c] + 0.51284 C16:0 chain[c] + 0.28246 C18:1 chain[c]	1.79e-06	4.32e-05	3.1e-07	1.1e-05	3.38e-07	9.03e-06
t_0827	phosphatidylcholine (1-18:0, 2-18:3) [endoplasmic reticulum membrane] SLIME rxn	phosphatidylcholine (1-18:0, 2-18:3)[erm] => 0.27843 C18:3 chain[c] + 0.7681 phosphatidylcholine backbone[c] + 0.28448 C18:0 chain[c]	5.06e-06	4.4e-05	2.89e-06	1.98e-05	3e-06	1.59e-05
t_0826	phosphatidylcholine (1-18:0, 2-18:2) [endoplasmic reticulum membrane] SLIME rxn	phosphatidylcholine (1-18:0, 2-18:2)[erm] => 0.28044 C18:2 chain[c] + 0.77011 phosphatidylcholine backbone[c] + 0.28448 C18:0 chain[c]	2.81e-05	0.0001	1.21e-05	3.88e-05	8.6e-06	2.6e-05
t_0825	phosphatidylcholine (1-18:0, 2-18:1) [endoplasmic reticulum membrane] SLIME rxn	phosphatidylcholine (1-18:0, 2-18:1)[erm] => 0.77213 phosphatidylcholine backbone[c] + 0.28448 C18:0 chain[c] + 0.28246 C18:1 chain[c]	0.000332	0.000129	0.000109	5.41e-05	7.01e-05	3.36e-05
t_0824	phosphatidylcholine (1-16:0, 2-18:3) [endoplasmic reticulum membrane] SLIME rxn	phosphatidylcholine (1-16:0, 2-18:3)[erm] => 0.27843 C18:3 chain[c] + 0.74004 phosphatidylcholine backbone[c] + 0.25642 C16:0 chain[c]	3.53e-06	3.72e-05	6.06e-06	2.86e-05	2.34e-06	1.42e-05
t_0823	phosphatidylcholine (1-16:0, 2-18:2) [endoplasmic reticulum membrane] SLIME rxn	phosphatidylcholine (1-16:0, 2-18:2)[erm] => 0.28044 C18:2 chain[c] + 0.74205 phosphatidylcholine backbone[c] + 0.25642 C16:0 chain[c]	2.93e-06	3.39e-05	3.55e-06	2.21e-05	9.45e-07	9.09e-06
t_0822	phosphatidylcholine (1-16:0, 2-18:1) [endoplasmic reticulum membrane] SLIME rxn	phosphatidylcholine (1-16:0, 2-18:1)[erm] => 0.74407 phosphatidylcholine backbone[c] + 0.25642 C16:0 chain[c] + 0.28246 C18:1 chain[c]	1.45e-05	6.83e-05	3.65e-06	2.15e-05	1.88e-06	1.22e-05
t_0821	1-phosphatidyl-1D-myo-inositol (1-18:0, 2-18:3) [endoplasmic reticulum membrane] SLIME rxn	1-phosphatidyl-1D-myo-inositol (1-18:0, 2-18:3)[erm] => 0.27843 C18:3 chain[c] + 0.86109 1-phosphatidyl-1D-myo-inositol backbone[c] + 0.28448 C18:0 chain[c]	3.26e-06	2.45e-05	2.26e-06	1.31e-05	1.21e-06	7.47e-06
t_0820	1-phosphatidyl-1D-myo-inositol (1-18:0, 2-18:2) [endoplasmic reticulum membrane] SLIME rxn	1-phosphatidyl-1D-myo-inositol (1-18:0, 2-18:2)[erm] => 0.28044 C18:2 chain[c] + 0.8631 1-phosphatidyl-1D-myo-inositol backbone[c] + 0.28448 C18:0 chain[c]	2.38e-05	6.04e-05	2.31e-05	3.45e-05	1.74e-05	2.21e-05
t_0819	1-phosphatidyl-1D-myo-inositol (1-18:0, 2-18:1) [endoplasmic reticulum membrane] SLIME rxn	1-phosphatidyl-1D-myo-inositol (1-18:0, 2-18:1)[erm] => 0.86512 1-phosphatidyl-1D-myo-inositol backbone[c] + 0.28448 C18:0 chain[c] + 0.28246 C18:1 chain[c]	4.02e-06	2.88e-05	3.39e-06	1.55e-05	1.04e-06	6.75e-06
t_0818	1-phosphatidyl-1D-myo-inositol (1-16:0, 2-18:3) [endoplasmic reticulum membrane] SLIME rxn	1-phosphatidyl-1D-myo-inositol (1-16:0, 2-18:3)[erm] => 0.27843 C18:3 chain[c] + 0.83303 1-phosphatidyl-1D-myo-inositol backbone[c] + 0.25642 C16:0 chain[c]	9.39e-05	0.000112	3.27e-05	3.97e-05	1.97e-05	2.47e-05
t_0817	1-phosphatidyl-1D-myo-inositol (1-16:0, 2-18:2) [endoplasmic reticulum membrane] SLIME rxn	1-phosphatidyl-1D-myo-inositol (1-16:0, 2-18:2)[erm] => 0.28044 C18:2 chain[c] + 0.83504 1-phosphatidyl-1D-myo-inositol backbone[c] + 0.25642 C16:0 chain[c]	8.1e-05	0.000103	6.87e-06	2.06e-05	8.44e-06	1.67e-05
t_0816	1-phosphatidyl-1D-myo-inositol (1-16:0, 2-18:1) [endoplasmic reticulum membrane] SLIME rxn	1-phosphatidyl-1D-myo-inositol (1-16:0, 2-18:1)[erm] => 0.83706 1-phosphatidyl-1D-myo-inositol backbone[c] + 0.25642 C16:0 chain[c] + 0.28246 C18:1 chain[c]	2.14e-05	6.58e-05	1.18e-05	2.83e-05	2.84e-06	1.16e-05
t_0815	phosphatidylethanolamine (1-18:0, 2-18:3) [endoplasmic reticulum membrane] SLIME rxn	phosphatidylethanolamine (1-18:0, 2-18:3)[erm] => 0.27843 C18:3 chain[c] + 0.74202 phosphatidylethanolamine backbone[c] + 0.28448 C18:0 chain[c]	4.92e-06	3.8e-05	5.25e-06	2.28e-05	5.27e-06	1.78e-05
t_0814	phosphatidylethanolamine (1-18:0, 2-18:2) [endoplasmic reticulum membrane] SLIME rxn	phosphatidylethanolamine (1-18:0, 2-18:2)[erm] => 0.28044 C18:2 chain[c] + 0.74403 phosphatidylethanolamine backbone[c] + 0.28448 C18:0 chain[c]	3.14e-05	9.01e-05	9.61e-06	3e-05	8.13e-06	2.1e-05
t_0813	phosphatidylethanolamine (1-18:0, 2-18:1) [endoplasmic reticulum membrane] SLIME rxn	phosphatidylethanolamine (1-18:0, 2-18:1)[erm] => 0.74605 phosphatidylethanolamine backbone[c] + 0.28448 C18:0 chain[c] + 0.28246 C18:1 chain[c]	0.000132	0.000101	2.27e-06	1.46e-05	2.32e-06	1.14e-05
t_0812	phosphatidylethanolamine (1-16:0, 2-18:3) [endoplasmic reticulum membrane] SLIME rxn	phosphatidylethanolamine (1-16:0, 2-18:3)[erm] => 0.27843 C18:3 chain[c] + 0.71396 phosphatidylethanolamine backbone[c] + 0.25642 C16:0 chain[c]	8.08e-06	5.01e-05	6.49e-05	5.61e-05	3.48e-05	3.53e-05
t_0811	phosphatidylethanolamine (1-16:0, 2-18:2) [endoplasmic reticulum membrane] SLIME rxn	phosphatidylethanolamine (1-16:0, 2-18:2)[erm] => 0.28044 C18:2 chain[c] + 0.71597 phosphatidylethanolamine backbone[c] + 0.25642 C16:0 chain[c]	6.02e-06	4.01e-05	5.86e-06	2.43e-05	3.44e-06	1.42e-05
t_0810	phosphatidylethanolamine (1-16:0, 2-18:1) [endoplasmic reticulum membrane] SLIME rxn	phosphatidylethanolamine (1-16:0, 2-18:1)[erm] => 0.71799 phosphatidylethanolamine backbone[c] + 0.25642 C16:0 chain[c] + 0.28246 C18:1 chain[c]	0.000132	0.000103	2.57e-05	4.71e-05	1.77e-05	3.03e-05
t_0809	phosphatidyl-L-serine (1-18:0, 2-18:3) [endoplasmic reticulum membrane] SLIME rxn	phosphatidyl-L-serine (1-18:0, 2-18:3)[erm] => 0.27843 C18:3 chain[c] + 0.78603 phosphatidyl-L-serine backbone[erm] + 0.28448 C18:0 chain[c]	6.23e-06	6.66e-05	3.99e-05	7.77e-05	2.3e-05	4.79e-05
t_0808	phosphatidyl-L-serine (1-18:0, 2-18:2) [endoplasmic reticulum membrane] SLIME rxn	phosphatidyl-L-serine (1-18:0, 2-18:2)[erm] => 0.28044 C18:2 chain[c] + 0.78804 phosphatidyl-L-serine backbone[erm] + 0.28448 C18:0 chain[c]	1.11e-05	7.32e-05	6.29e-05	8.48e-05	3.31e-05	5.02e-05
t_0807	phosphatidyl-L-serine (1-18:0, 2-18:1) [endoplasmic reticulum membrane] SLIME rxn	phosphatidyl-L-serine (1-18:0, 2-18:1)[erm] => 0.79006 phosphatidyl-L-serine backbone[erm] + 0.28448 C18:0 chain[c] + 0.28246 C18:1 chain[c]	6.57e-06	6.57e-05	2.84e-06	2.5e-05	1.11e-06	1.27e-05
t_0806	phosphatidyl-L-serine (1-16:0, 2-18:3) [endoplasmic reticulum membrane] SLIME rxn	phosphatidyl-L-serine (1-16:0, 2-18:3)[erm] => 0.27843 C18:3 chain[c] + 0.75797 phosphatidyl-L-serine backbone[erm] + 0.25642 C16:0 chain[c]	0.000736	0.000396	0.000117	0.000121	7.75e-05	8.65e-05
t_0805	phosphatidyl-L-serine (1-16:0, 2-18:2) [endoplasmic reticulum membrane] SLIME rxn	phosphatidyl-L-serine (1-16:0, 2-18:2)[erm] => 0.28044 C18:2 chain[c] + 0.75998 phosphatidyl-L-serine backbone[erm] + 0.25642 C16:0 chain[c]	0.000211	0.000365	0.000109	0.000119	8.11e-05	9e-05
t_0804	phosphatidyl-L-serine (1-16:0, 2-18:1) [endoplasmic reticulum membrane] SLIME rxn	phosphatidyl-L-serine (1-16:0, 2-18:1)[erm] => 0.762 phosphatidyl-L-serine backbone[erm] + 0.25642 C16:0 chain[c] + 0.28246 C18:1 chain[c]	2.27e-05	0.00013	1.76e-05	7.09e-05	5.39e-06	3.11e-05
t_0803	1-acyl-sn-glycerol 3-phosphate (18:0) transport, ER membrane-vacuolar membrane	1-acyl-sn-glycerol 3-phosphate (18:0)[erm] <=> 1-acyl-sn-glycerol 3-phosphate (18:0)[vm]	0.000768	0.00923	0.000408	0.00428	6.95e-05	0.000878
t_0802	1-acyl-sn-glycerol 3-phosphate (16:0) transport, ER membrane-vacuolar membrane	1-acyl-sn-glycerol 3-phosphate (16:0)[erm] <=> 1-acyl-sn-glycerol 3-phosphate (16:0)[vm]	0.00662	0.0656	0.00192	0.0214	0.000787	0.00753
t_0801	TAG (1-18:0, 2-18:3, 3-18:1) transport, ER membrane-lipid particle	triglyceride (1-18:0, 2-18:3, 3-18:1)[erm] <=> triglyceride (1-18:0, 2-18:3, 3-18:1)[lp]	0.0028	0.047	0.00109	0.0179	0.000537	0.00634
t_0800	TAG (1-18:0, 2-18:3, 3-18:0) transport, ER membrane-lipid particle	triglyceride (1-18:0, 2-18:3, 3-18:0)[erm] <=> triglyceride (1-18:0, 2-18:3, 3-18:0)[lp]	0.0027	0.0529	0.000363	0.0116	0.000275	0.0056
t_0799	TAG (1-18:0, 2-18:3, 3-16:0) transport, ER membrane-lipid particle	triglyceride (1-18:0, 2-18:3, 3-16:0)[erm] <=> triglyceride (1-18:0, 2-18:3, 3-16:0)[lp]	0.00208	0.0466	0.000701	0.0165	0.00023	0.00518
t_0798	TAG (1-18:0, 2-18:2, 3-18:1) transport, ER membrane-lipid particle	triglyceride (1-18:0, 2-18:2, 3-18:1)[erm] <=> triglyceride (1-18:0, 2-18:2, 3-18:1)[lp]	0.00344	0.0511	0.00114	0.0185	0.000428	0.00528
t_0797	TAG (1-18:0, 2-18:2, 3-18:0) transport, ER membrane-lipid particle	triglyceride (1-18:0, 2-18:2, 3-18:0)[erm] <=> triglyceride (1-18:0, 2-18:2, 3-18:0)[lp]	0.00124	0.0359	0.000466	0.0135	0.000115	0.00367
t_0796	TAG (1-18:0, 2-18:2, 3-16:0) transport, ER membrane-lipid particle	triglyceride (1-18:0, 2-18:2, 3-16:0)[erm] <=> triglyceride (1-18:0, 2-18:2, 3-16:0)[lp]	0.00125	0.0361	0.000545	0.0146	0.000207	0.00491
t_0792	TAG (1-16:0, 2-18:3, 3-18:1) transport, ER membrane-lipid particle	triglyceride (1-16:0, 2-18:3, 3-18:1)[erm] <=> triglyceride (1-16:0, 2-18:3, 3-18:1)[lp]	0.00241	0.0515	0.000662	0.0185	0.00041	0.00521
t_0791	TAG (1-16:0, 2-18:3, 3-18:0) transport, ER membrane-lipid particle	triglyceride (1-16:0, 2-18:3, 3-18:0)[erm] <=> triglyceride (1-16:0, 2-18:3, 3-18:0)[lp]	0.00217	0.047	0.00111	0.0207	0.000322	0.00603
t_0790	TAG (1-16:0, 2-18:3, 3-16:0) transport, ER membrane-lipid particle	triglyceride (1-16:0, 2-18:3, 3-16:0)[erm] <=> triglyceride (1-16:0, 2-18:3, 3-16:0)[lp]	0.00185	0.0436	0.000776	0.0174	0.000206	0.00491
t_0789	TAG (1-16:0, 2-18:2, 3-18:1) transport, ER membrane-lipid particle	triglyceride (1-16:0, 2-18:2, 3-18:1)[erm] <=> triglyceride (1-16:0, 2-18:2, 3-18:1)[lp]	-0.000412	0.0421	0.000667	0.0199	0.00062	0.00667
t_0788	TAG (1-16:0, 2-18:2, 3-18:0) transport, ER membrane-lipid particle	triglyceride (1-16:0, 2-18:2, 3-18:0)[erm] <=> triglyceride (1-16:0, 2-18:2, 3-18:0)[lp]	0.00272	0.0532	0.000707	0.0165	0.000247	0.00528
t_0787	TAG (1-16:0, 2-18:2, 3-16:0) transport, ER membrane-lipid particle	triglyceride (1-16:0, 2-18:2, 3-16:0)[erm] <=> triglyceride (1-16:0, 2-18:2, 3-16:0)[lp]	0.00125	0.0361	0.000515	0.014	0.000123	0.00374
t_0783	phosphatidyl-L-serine (1-18:0, 2-18:3) transport, ER membrane-vacuolar membrane	phosphatidyl-L-serine (1-18:0, 2-18:3)[erm] <=> phosphatidyl-L-serine (1-18:0, 2-18:3)[vm]	4.44e-05	0.00145	5.79e-05	0.00104	9.13e-06	0.000188
t_0782	phosphatidyl-L-serine (1-18:0, 2-18:2) transport, ER membrane-vacuolar membrane	phosphatidyl-L-serine (1-18:0, 2-18:2)[erm] <=> phosphatidyl-L-serine (1-18:0, 2-18:2)[vm]	8.31e-05	0.00198	5.18e-05	0.000961	1.19e-05	0.000242
t_0780	phosphatidyl-L-serine (1-16:0, 2-18:3) transport, ER membrane-vacuolar membrane	phosphatidyl-L-serine (1-16:0, 2-18:3)[erm] <=> phosphatidyl-L-serine (1-16:0, 2-18:3)[vm]	8.99e-05	0.00192	3.2e-05	0.000642	6.94e-06	0.00016
t_0779	phosphatidyl-L-serine (1-16:0, 2-18:2) transport, ER membrane-vacuolar membrane	phosphatidyl-L-serine (1-16:0, 2-18:2)[erm] <=> phosphatidyl-L-serine (1-16:0, 2-18:2)[vm]	6.75e-05	0.00165	5.67e-05	0.000994	1.15e-05	0.00024
t_0777	phosphatidyl-L-serine (1-18:0, 2-18:3) transport, ER membrane-mitochondrial membrane	phosphatidyl-L-serine (1-18:0, 2-18:3)[erm] <=> phosphatidyl-L-serine (1-18:0, 2-18:3)[mm]	0.000431	0.00288	0.000121	0.00125	5.72e-05	0.000392
t_0776	phosphatidyl-L-serine (1-18:0, 2-18:2) transport, ER membrane-mitochondrial membrane	phosphatidyl-L-serine (1-18:0, 2-18:2)[erm] <=> phosphatidyl-L-serine (1-18:0, 2-18:2)[mm]	0.000641	0.00435	0.000246	0.00171	0.00011	0.000487
t_0774	phosphatidyl-L-serine (1-16:0, 2-18:3) transport, ER membrane-mitochondrial membrane	phosphatidyl-L-serine (1-16:0, 2-18:3)[erm] <=> phosphatidyl-L-serine (1-16:0, 2-18:3)[mm]	0.000407	0.00354	0.0002	0.0017	6.7e-05	0.000416
t_0773	phosphatidyl-L-serine (1-16:0, 2-18:2) transport, ER membrane-mitochondrial membrane	phosphatidyl-L-serine (1-16:0, 2-18:2)[erm] <=> phosphatidyl-L-serine (1-16:0, 2-18:2)[mm]	0.000274	0.00257	0.000151	0.00119	6.94e-05	0.000351
t_0765	phosphatidylethanolamine (1-18:0, 2-18:3) transport, ER membrane-vacuolar membrane	phosphatidylethanolamine (1-18:0, 2-18:3)[erm] <=> phosphatidylethanolamine (1-18:0, 2-18:3)[vm]	-4.44e-05	0.00145	-5.79e-05	0.00104	-9.13e-06	0.000188
t_0764	phosphatidylethanolamine (1-18:0, 2-18:2) transport, ER membrane-vacuolar membrane	phosphatidylethanolamine (1-18:0, 2-18:2)[erm] <=> phosphatidylethanolamine (1-18:0, 2-18:2)[vm]	-8.31e-05	0.00198	-5.18e-05	0.000961	-1.19e-05	0.000242
t_0763	phosphatidylethanolamine (1-18:0, 2-18:1) transport, ER membrane-vacuolar membrane	phosphatidylethanolamine (1-18:0, 2-18:1)[erm] <=> phosphatidylethanolamine (1-18:0, 2-18:1)[vm]	-3.14e-05	0.00126	-3.03e-05	0.000746	-9.72e-06	0.000233
t_0762	phosphatidylethanolamine (1-16:0, 2-18:3) transport, ER membrane-vacuolar membrane	phosphatidylethanolamine (1-16:0, 2-18:3)[erm] <=> phosphatidylethanolamine (1-16:0, 2-18:3)[vm]	-8.99e-05	0.00192	-3.2e-05	0.000642	-6.94e-06	0.00016
t_0761	phosphatidylethanolamine (1-16:0, 2-18:2) transport, ER membrane-vacuolar membrane	phosphatidylethanolamine (1-16:0, 2-18:2)[erm] <=> phosphatidylethanolamine (1-16:0, 2-18:2)[vm]	-6.75e-05	0.00165	-5.67e-05	0.000994	-1.15e-05	0.00024
t_0760	phosphatidylethanolamine (1-16:0, 2-18:1) transport, ER membrane-vacuolar membrane	phosphatidylethanolamine (1-16:0, 2-18:1)[erm] <=> phosphatidylethanolamine (1-16:0, 2-18:1)[vm]	-2.92e-05	0.0012	-2.48e-05	0.000702	-6.95e-06	0.0002
t_0759	phosphatidylethanolamine (1-18:0, 2-18:3) transport, ER membrane-mitochondrial membrane	phosphatidylethanolamine (1-18:0, 2-18:3)[erm] <=> phosphatidylethanolamine (1-18:0, 2-18:3)[mm]	-0.000431	0.00288	-0.000121	0.00125	-5.72e-05	0.000392
t_0758	phosphatidylethanolamine (1-18:0, 2-18:2) transport, ER membrane-mitochondrial membrane	phosphatidylethanolamine (1-18:0, 2-18:2)[erm] <=> phosphatidylethanolamine (1-18:0, 2-18:2)[mm]	-0.000641	0.00435	-0.000246	0.00171	-0.00011	0.000487
t_0757	phosphatidylethanolamine (1-18:0, 2-18:1) transport, ER membrane-mitochondrial membrane	phosphatidylethanolamine (1-18:0, 2-18:1)[erm] <=> phosphatidylethanolamine (1-18:0, 2-18:1)[mm]	-0.00016	0.00246	-6.4e-05	0.00101	-2.08e-05	0.000309
t_0756	phosphatidylethanolamine (1-16:0, 2-18:3) transport, ER membrane-mitochondrial membrane	phosphatidylethanolamine (1-16:0, 2-18:3)[erm] <=> phosphatidylethanolamine (1-16:0, 2-18:3)[mm]	-0.000407	0.00354	-0.0002	0.0017	-6.7e-05	0.000416
t_0755	phosphatidylethanolamine (1-16:0, 2-18:2) transport, ER membrane-mitochondrial membrane	phosphatidylethanolamine (1-16:0, 2-18:2)[erm] <=> phosphatidylethanolamine (1-16:0, 2-18:2)[mm]	-0.000274	0.00257	-0.000151	0.00119	-6.94e-05	0.000351
t_0754	phosphatidylethanolamine (1-16:0, 2-18:1) transport, ER membrane-mitochondrial membrane	phosphatidylethanolamine (1-16:0, 2-18:1)[erm] <=> phosphatidylethanolamine (1-16:0, 2-18:1)[mm]	-0.000159	0.00263	-5.94e-05	0.00101	-1.47e-05	0.000255
t_0753	phosphatidylethanolamine (1-18:0, 2-18:3) transport, ER membrane-lipid particle	phosphatidylethanolamine (1-18:0, 2-18:3)[erm] <=> phosphatidylethanolamine (1-18:0, 2-18:3)[lp]	-0.000688	0.0575	-0.000288	0.0267	9.83e-05	0.00771
t_0752	phosphatidylethanolamine (1-18:0, 2-18:2) transport, ER membrane-lipid particle	phosphatidylethanolamine (1-18:0, 2-18:2)[erm] <=> phosphatidylethanolamine (1-18:0, 2-18:2)[lp]	-6.36e-05	0.0607	-0.000382	0.0273	-0.000343	0.0083
t_0750	phosphatidylethanolamine (1-16:0, 2-18:3) transport, ER membrane-lipid particle	phosphatidylethanolamine (1-16:0, 2-18:3)[erm] <=> phosphatidylethanolamine (1-16:0, 2-18:3)[lp]	-0.00166	0.0586	-0.000316	0.0272	-0.000341	0.00784
t_0749	phosphatidylethanolamine (1-16:0, 2-18:2) transport, ER membrane-lipid particle	phosphatidylethanolamine (1-16:0, 2-18:2)[erm] <=> phosphatidylethanolamine (1-16:0, 2-18:2)[lp]	-0.00317	0.0596	-0.00124	0.0274	-0.000484	0.00828
t_0729	phosphatidylcholine (1-18:0, 2-18:3) transport, ER membrane-cell envelope	phosphatidylcholine (1-18:0, 2-18:3)[erm] <=> phosphatidylcholine (1-18:0, 2-18:3)[ce]	0.00178	0.032	0.000721	0.0121	0.000165	0.00308
t_0728	phosphatidylcholine (1-18:0, 2-18:2) transport, ER membrane-cell envelope	phosphatidylcholine (1-18:0, 2-18:2)[erm] <=> phosphatidylcholine (1-18:0, 2-18:2)[ce]	0.00219	0.0337	0.00104	0.0142	0.000168	0.00292
t_0726	phosphatidylcholine (1-16:0, 2-18:3) transport, ER membrane-cell envelope	phosphatidylcholine (1-16:0, 2-18:3)[erm] <=> phosphatidylcholine (1-16:0, 2-18:3)[ce]	0.00267	0.0389	0.000915	0.0135	0.000339	0.00468
t_0725	phosphatidylcholine (1-16:0, 2-18:2) transport, ER membrane-cell envelope	phosphatidylcholine (1-16:0, 2-18:2)[erm] <=> phosphatidylcholine (1-16:0, 2-18:2)[ce]	0.00263	0.0394	0.00054	0.00999	0.00026	0.00399
t_0723	phosphatidate (1-18:0, 2-18:3) transport, ER membrane-lipid particle	phosphatidate (1-18:0, 2-18:3)[erm] <=> phosphatidate (1-18:0, 2-18:3)[lp]	-0.000275	0.00525	-4.24e-05	0.00141	-2.89e-05	0.00058
t_0722	phosphatidate (1-18:0, 2-18:2) transport, ER membrane-lipid particle	phosphatidate (1-18:0, 2-18:2)[erm] <=> phosphatidate (1-18:0, 2-18:2)[lp]	-0.0004	0.00629	-0.000112	0.00229	-2.9e-05	0.000573
t_0721	phosphatidate (1-18:0, 2-18:1) transport, ER membrane-lipid particle	phosphatidate (1-18:0, 2-18:1)[erm] <=> phosphatidate (1-18:0, 2-18:1)[lp]	-0.000364	0.00589	-0.000101	0.00195	-3.22e-05	0.000575
t_0720	phosphatidate (1-16:0, 2-18:3) transport, ER membrane-lipid particle	phosphatidate (1-16:0, 2-18:3)[erm] <=> phosphatidate (1-16:0, 2-18:3)[lp]	-0.000883	0.0185	-0.000364	0.0074	-5.29e-05	0.00152
t_0719	phosphatidate (1-16:0, 2-18:2) transport, ER membrane-lipid particle	phosphatidate (1-16:0, 2-18:2)[erm] <=> phosphatidate (1-16:0, 2-18:2)[lp]	-0.00153	0.0245	-0.000497	0.00859	-0.000244	0.00331
t_0718	phosphatidate (1-16:0, 2-18:1) transport, ER membrane-lipid particle	phosphatidate (1-16:0, 2-18:1)[erm] <=> phosphatidate (1-16:0, 2-18:1)[lp]	-0.00175	0.0256	-0.000629	0.00941	-0.000237	0.00316
t_0717	phosphatidate (1-18:0, 2-18:3) transport, ER membrane-vacuolar membrane	phosphatidate (1-18:0, 2-18:3)[erm] <=> phosphatidate (1-18:0, 2-18:3)[vm]	0.00488	0.092	0.0018	0.0336	0.000419	0.00878
t_0716	phosphatidate (1-18:0, 2-18:2) transport, ER membrane-vacuolar membrane	phosphatidate (1-18:0, 2-18:2)[erm] <=> phosphatidate (1-18:0, 2-18:2)[vm]	0.00292	0.0696	0.0016	0.0318	0.00114	0.0125
t_0714	phosphatidate (1-16:0, 2-18:3) transport, ER membrane-vacuolar membrane	phosphatidate (1-16:0, 2-18:3)[erm] <=> phosphatidate (1-16:0, 2-18:3)[vm]	0.00381	0.0762	0.000952	0.0224	0.00151	0.012
t_0713	phosphatidate (1-16:0, 2-18:2) transport, ER membrane-vacuolar membrane	phosphatidate (1-16:0, 2-18:2)[erm] <=> phosphatidate (1-16:0, 2-18:2)[vm]	0.0117	0.0905	0.00109	0.0246	0.000577	0.0104
t_0711	phosphatidate (1-18:0, 2-18:3) transport, ER membrane-mitochondrial membrane	phosphatidate (1-18:0, 2-18:3)[erm] <=> phosphatidate (1-18:0, 2-18:3)[mm]	0.00209	0.0348	0.00107	0.0151	0.000271	0.00415
t_0710	phosphatidate (1-18:0, 2-18:2) transport, ER membrane-mitochondrial membrane	phosphatidate (1-18:0, 2-18:2)[erm] <=> phosphatidate (1-18:0, 2-18:2)[mm]	0.00212	0.0347	0.00106	0.015	0.000291	0.00426
t_0709	phosphatidate (1-18:0, 2-18:1) transport, ER membrane-mitochondrial membrane	phosphatidate (1-18:0, 2-18:1)[erm] <=> phosphatidate (1-18:0, 2-18:1)[mm]	0.00255	0.0384	0.000651	0.0119	0.00018	0.00336
t_0708	phosphatidate (1-16:0, 2-18:3) transport, ER membrane-mitochondrial membrane	phosphatidate (1-16:0, 2-18:3)[erm] <=> phosphatidate (1-16:0, 2-18:3)[mm]	0.00229	0.0356	0.000823	0.0133	0.000184	0.00341
t_0707	phosphatidate (1-16:0, 2-18:2) transport, ER membrane-mitochondrial membrane	phosphatidate (1-16:0, 2-18:2)[erm] <=> phosphatidate (1-16:0, 2-18:2)[mm]	0.00154	0.0295	0.000706	0.0122	0.00028	0.00419
t_0699	phosphatidate (1-18:0, 2-18:3) transport, ER membrane-cell envelope	phosphatidate (1-18:0, 2-18:3)[erm] <=> phosphatidate (1-18:0, 2-18:3)[ce]	-0.00175	0.032	-0.000712	0.012	-0.000161	0.00308
t_0698	phosphatidate (1-18:0, 2-18:2) transport, ER membrane-cell envelope	phosphatidate (1-18:0, 2-18:2)[erm] <=> phosphatidate (1-18:0, 2-18:2)[ce]	-0.00218	0.0337	-0.00102	0.0142	-0.000163	0.00292
t_0697	phosphatidate (1-18:0, 2-18:1) transport, ER membrane-cell envelope	phosphatidate (1-18:0, 2-18:1)[erm] <=> phosphatidate (1-18:0, 2-18:1)[ce]	-0.00141	0.0262	-0.000749	0.012	-0.000239	0.00359
t_0696	phosphatidate (1-16:0, 2-18:3) transport, ER membrane-cell envelope	phosphatidate (1-16:0, 2-18:3)[erm] <=> phosphatidate (1-16:0, 2-18:3)[ce]	-0.00264	0.0389	-0.000902	0.0135	-0.000335	0.00468
t_0695	phosphatidate (1-16:0, 2-18:2) transport, ER membrane-cell envelope	phosphatidate (1-16:0, 2-18:2)[erm] <=> phosphatidate (1-16:0, 2-18:2)[ce]	-0.00259	0.0394	-0.000538	0.00999	-0.000254	0.00399
t_0694	phosphatidate (1-16:0, 2-18:1) transport, ER membrane-cell envelope	phosphatidate (1-16:0, 2-18:1)[erm] <=> phosphatidate (1-16:0, 2-18:1)[ce]	-0.00414	0.0467	-0.00168	0.0183	-0.000405	0.00464
t_0681	diglyceride (1-18:0, 2-18:3) transport, ER membrane-vacuolar membrane	diglyceride (1-18:0, 2-18:3)[erm] <=> diglyceride (1-18:0, 2-18:3)[vm]	-0.00488	0.092	-0.0018	0.0336	-0.000419	0.00878
t_0680	diglyceride (1-18:0, 2-18:2) transport, ER membrane-vacuolar membrane	diglyceride (1-18:0, 2-18:2)[erm] <=> diglyceride (1-18:0, 2-18:2)[vm]	-0.00292	0.0696	-0.0016	0.0318	-0.00114	0.0125
t_0679	diglyceride (1-18:0, 2-18:1) transport, ER membrane-vacuolar membrane	diglyceride (1-18:0, 2-18:1)[erm] <=> diglyceride (1-18:0, 2-18:1)[vm]	-0.00725	0.101	-0.00219	0.0317	-0.000906	0.0118
t_0678	diglyceride (1-16:0, 2-18:3) transport, ER membrane-vacuolar membrane	diglyceride (1-16:0, 2-18:3)[erm] <=> diglyceride (1-16:0, 2-18:3)[vm]	-0.00381	0.0762	-0.000952	0.0224	-0.00151	0.012
t_0677	diglyceride (1-16:0, 2-18:2) transport, ER membrane-vacuolar membrane	diglyceride (1-16:0, 2-18:2)[erm] <=> diglyceride (1-16:0, 2-18:2)[vm]	-0.0117	0.0905	-0.00109	0.0246	-0.000577	0.0104
t_0676	diglyceride (1-16:0, 2-18:1) transport, ER membrane-vacuolar membrane	diglyceride (1-16:0, 2-18:1)[erm] <=> diglyceride (1-16:0, 2-18:1)[vm]	-0.0118	0.115	-0.00683	0.0575	-0.00152	0.0142
t_0675	diglyceride (1-18:0, 2-18:3) transport, ER membrane-mitochondrial membrane	diglyceride (1-18:0, 2-18:3)[erm] <=> diglyceride (1-18:0, 2-18:3)[mm]	-0.00209	0.0348	-0.00107	0.0151	-0.00027	0.00414
t_0674	diglyceride (1-18:0, 2-18:2) transport, ER membrane-mitochondrial membrane	diglyceride (1-18:0, 2-18:2)[erm] <=> diglyceride (1-18:0, 2-18:2)[mm]	-0.0021	0.0347	-0.00105	0.015	-0.000284	0.00426
t_0673	diglyceride (1-18:0, 2-18:1) transport, ER membrane-mitochondrial membrane	diglyceride (1-18:0, 2-18:1)[erm] <=> diglyceride (1-18:0, 2-18:1)[mm]	-0.00255	0.0384	-0.00065	0.0119	-0.000179	0.00336
t_0672	diglyceride (1-16:0, 2-18:3) transport, ER membrane-mitochondrial membrane	diglyceride (1-16:0, 2-18:3)[erm] <=> diglyceride (1-16:0, 2-18:3)[mm]	-0.00229	0.0356	-0.000823	0.0133	-0.000184	0.00341
t_0671	diglyceride (1-16:0, 2-18:2) transport, ER membrane-mitochondrial membrane	diglyceride (1-16:0, 2-18:2)[erm] <=> diglyceride (1-16:0, 2-18:2)[mm]	-0.00152	0.0295	-0.000704	0.0122	-0.000278	0.00419
t_0670	diglyceride (1-16:0, 2-18:1) transport, ER membrane-mitochondrial membrane	diglyceride (1-16:0, 2-18:1)[erm] <=> diglyceride (1-16:0, 2-18:1)[mm]	-0.00427	0.0491	-0.00215	0.0214	-0.000427	0.00514
t_0669	diglyceride (1-18:0, 2-18:3) transport, ER membrane-Golgi membrane	diglyceride (1-18:0, 2-18:3)[erm] <=> diglyceride (1-18:0, 2-18:3)[gm]	-0.0048	0.0617	-0.000845	0.0144	-0.000398	0.00548
t_0668	diglyceride (1-18:0, 2-18:2) transport, ER membrane-Golgi membrane	diglyceride (1-18:0, 2-18:2)[erm] <=> diglyceride (1-18:0, 2-18:2)[gm]	-0.00396	0.055	-0.000931	0.0149	-0.000418	0.00559
t_0666	diglyceride (1-16:0, 2-18:3) transport, ER membrane-Golgi membrane	diglyceride (1-16:0, 2-18:3)[erm] <=> diglyceride (1-16:0, 2-18:3)[gm]	-0.00382	0.0523	-0.00129	0.0177	-0.000421	0.00555
t_0665	diglyceride (1-16:0, 2-18:2) transport, ER membrane-Golgi membrane	diglyceride (1-16:0, 2-18:2)[erm] <=> diglyceride (1-16:0, 2-18:2)[gm]	-0.00549	0.0626	-0.00134	0.0178	-0.00034	0.00485
t_0663	diglyceride (1-18:0, 2-18:3) transport, ER membrane-lipid particle	diglyceride (1-18:0, 2-18:3)[erm] <=> diglyceride (1-18:0, 2-18:3)[lp]	-0.00711	0.0848	-0.00204	0.0271	-0.000986	0.0099
t_0662	diglyceride (1-18:0, 2-18:2) transport, ER membrane-lipid particle	diglyceride (1-18:0, 2-18:2)[erm] <=> diglyceride (1-18:0, 2-18:2)[lp]	-0.00532	0.0724	-0.00191	0.0272	-0.000659	0.00812
t_0661	diglyceride (1-18:0, 2-18:1) transport, ER membrane-lipid particle	diglyceride (1-18:0, 2-18:1)[erm] <=> diglyceride (1-18:0, 2-18:1)[lp]	-0.00261	0.0948	-0.00238	0.0392	-0.000215	0.00862
t_0660	diglyceride (1-16:0, 2-18:3) transport, ER membrane-lipid particle	diglyceride (1-16:0, 2-18:3)[erm] <=> diglyceride (1-16:0, 2-18:3)[lp]	-0.00339	0.0853	-0.00165	0.0341	-0.00067	0.00961
t_0659	diglyceride (1-16:0, 2-18:2) transport, ER membrane-lipid particle	diglyceride (1-16:0, 2-18:2)[erm] <=> diglyceride (1-16:0, 2-18:2)[lp]	0.000984	0.0822	0.00011	0.0311	2.04e-05	0.01
t_0658	diglyceride (1-16:0, 2-18:1) transport, ER membrane-lipid particle	diglyceride (1-16:0, 2-18:1)[erm] <=> diglyceride (1-16:0, 2-18:1)[lp]	0.00137	0.138	0.003	0.0424	0.000674	0.014
t_0657	1-phosphatidyl-1D-myo-inositol 4-phosphate (1-18:0, 2-18:3) transport, cell envelope-endoplasmic reticulum membrane	1-phosphatidyl-1D-myo-inositol 4-phosphate (1-18:0, 2-18:3)[ce] <=> 1-phosphatidyl-1D-myo-inositol 4-phosphate (1-18:0, 2-18:3)[erm]	0.00644	0.0974	0.00163	0.0322	0.000904	0.0122
t_0656	1-phosphatidyl-1D-myo-inositol 4-phosphate (1-18:0, 2-18:2) transport, cell envelope-endoplasmic reticulum membrane	1-phosphatidyl-1D-myo-inositol 4-phosphate (1-18:0, 2-18:2)[ce] <=> 1-phosphatidyl-1D-myo-inositol 4-phosphate (1-18:0, 2-18:2)[erm]	0.00971	0.115	0.00293	0.0429	0.000213	0.00626
t_0655	1-phosphatidyl-1D-myo-inositol 4-phosphate (1-18:0, 2-18:1) transport, cell envelope-endoplasmic reticulum membrane	1-phosphatidyl-1D-myo-inositol 4-phosphate (1-18:0, 2-18:1)[ce] <=> 1-phosphatidyl-1D-myo-inositol 4-phosphate (1-18:0, 2-18:1)[erm]	0.00729	0.103	0.00326	0.0405	0.000889	0.012
t_0654	1-phosphatidyl-1D-myo-inositol 4-phosphate (1-16:0, 2-18:3) transport, cell envelope-endoplasmic reticulum membrane	1-phosphatidyl-1D-myo-inositol 4-phosphate (1-16:0, 2-18:3)[ce] <=> 1-phosphatidyl-1D-myo-inositol 4-phosphate (1-16:0, 2-18:3)[erm]	0.00407	0.0832	0.00176	0.0335	0.000906	0.0118
t_0653	1-phosphatidyl-1D-myo-inositol 4-phosphate (1-16:0, 2-18:2) transport, cell envelope-endoplasmic reticulum membrane	1-phosphatidyl-1D-myo-inositol 4-phosphate (1-16:0, 2-18:2)[ce] <=> 1-phosphatidyl-1D-myo-inositol 4-phosphate (1-16:0, 2-18:2)[erm]	0.00417	0.0851	0.00124	0.0281	0.000464	0.00946
t_0652	1-phosphatidyl-1D-myo-inositol 4-phosphate (1-16:0, 2-18:1) transport, cell envelope-endoplasmic reticulum membrane	1-phosphatidyl-1D-myo-inositol 4-phosphate (1-16:0, 2-18:1)[ce] <=> 1-phosphatidyl-1D-myo-inositol 4-phosphate (1-16:0, 2-18:1)[erm]	0.00191	0.0563	0.00141	0.0299	0.000444	0.00914
t_0645	1-phosphatidyl-1D-myo-inositol 4,5-bisphosphate (1-18:0, 2-18:3) transport, cytoplasm-nucleus	1-phosphatidyl-1D-myo-inositol 4,5-bisphosphate (1-18:0, 2-18:3)[c] <=> 1-phosphatidyl-1D-myo-inositol 4,5-bisphosphate (1-18:0, 2-18:3)[n]	-0.00209	0.0426	-0.00134	0.0207	-0.000266	0.00502
t_0644	1-phosphatidyl-1D-myo-inositol 4,5-bisphosphate (1-18:0, 2-18:2) transport, cytoplasm-nucleus	1-phosphatidyl-1D-myo-inositol 4,5-bisphosphate (1-18:0, 2-18:2)[c] <=> 1-phosphatidyl-1D-myo-inositol 4,5-bisphosphate (1-18:0, 2-18:2)[n]	-0.0045	0.0622	-0.00104	0.0184	-0.000309	0.00546
t_0643	1-phosphatidyl-1D-myo-inositol 4,5-bisphosphate (1-18:0, 2-18:1) transport, cytoplasm-nucleus	1-phosphatidyl-1D-myo-inositol 4,5-bisphosphate (1-18:0, 2-18:1)[c] <=> 1-phosphatidyl-1D-myo-inositol 4,5-bisphosphate (1-18:0, 2-18:1)[n]	-0.00218	0.0428	-0.00149	0.022	-0.000271	0.00511
t_0642	1-phosphatidyl-1D-myo-inositol 4,5-bisphosphate (1-16:0, 2-18:3) transport, cytoplasm-nucleus	1-phosphatidyl-1D-myo-inositol 4,5-bisphosphate (1-16:0, 2-18:3)[c] <=> 1-phosphatidyl-1D-myo-inositol 4,5-bisphosphate (1-16:0, 2-18:3)[n]	-0.00346	0.0538	-0.00129	0.0204	-0.000365	0.00591
t_0641	1-phosphatidyl-1D-myo-inositol 4,5-bisphosphate (1-16:0, 2-18:2) transport, cytoplasm-nucleus	1-phosphatidyl-1D-myo-inositol 4,5-bisphosphate (1-16:0, 2-18:2)[c] <=> 1-phosphatidyl-1D-myo-inositol 4,5-bisphosphate (1-16:0, 2-18:2)[n]	-0.00309	0.0514	-0.0014	0.0212	-0.000269	0.00508
t_0640	1-phosphatidyl-1D-myo-inositol 4,5-bisphosphate (1-16:0, 2-18:1) transport, cytoplasm-nucleus	1-phosphatidyl-1D-myo-inositol 4,5-bisphosphate (1-16:0, 2-18:1)[c] <=> 1-phosphatidyl-1D-myo-inositol 4,5-bisphosphate (1-16:0, 2-18:1)[n]	-0.004	0.0589	-0.000727	0.0153	-0.000231	0.00471
t_0633	1-phosphatidyl-1D-myo-inositol 4,5-bisphosphate (1-18:0, 2-18:3) transport, cytoplasm-cell envelope	1-phosphatidyl-1D-myo-inositol 4,5-bisphosphate (1-18:0, 2-18:3)[c] <=> 1-phosphatidyl-1D-myo-inositol 4,5-bisphosphate (1-18:0, 2-18:3)[ce]	0.00209	0.0426	0.00134	0.0207	0.000266	0.00502
t_0632	1-phosphatidyl-1D-myo-inositol 4,5-bisphosphate (1-18:0, 2-18:2) transport, cytoplasm-cell envelope	1-phosphatidyl-1D-myo-inositol 4,5-bisphosphate (1-18:0, 2-18:2)[c] <=> 1-phosphatidyl-1D-myo-inositol 4,5-bisphosphate (1-18:0, 2-18:2)[ce]	0.0045	0.0622	0.00104	0.0184	0.000309	0.00546
t_0631	1-phosphatidyl-1D-myo-inositol 4,5-bisphosphate (1-18:0, 2-18:1) transport, cytoplasm-cell envelope	1-phosphatidyl-1D-myo-inositol 4,5-bisphosphate (1-18:0, 2-18:1)[c] <=> 1-phosphatidyl-1D-myo-inositol 4,5-bisphosphate (1-18:0, 2-18:1)[ce]	0.00218	0.0428	0.00149	0.022	0.000271	0.00511
t_0630	1-phosphatidyl-1D-myo-inositol 4,5-bisphosphate (1-16:0, 2-18:3) transport, cytoplasm-cell envelope	1-phosphatidyl-1D-myo-inositol 4,5-bisphosphate (1-16:0, 2-18:3)[c] <=> 1-phosphatidyl-1D-myo-inositol 4,5-bisphosphate (1-16:0, 2-18:3)[ce]	0.00346	0.0538	0.00129	0.0204	0.000365	0.00591
t_0629	1-phosphatidyl-1D-myo-inositol 4,5-bisphosphate (1-16:0, 2-18:2) transport, cytoplasm-cell envelope	1-phosphatidyl-1D-myo-inositol 4,5-bisphosphate (1-16:0, 2-18:2)[c] <=> 1-phosphatidyl-1D-myo-inositol 4,5-bisphosphate (1-16:0, 2-18:2)[ce]	0.00309	0.0514	0.0014	0.0212	0.000269	0.00508
t_0628	1-phosphatidyl-1D-myo-inositol 4,5-bisphosphate (1-16:0, 2-18:1) transport, cytoplasm-cell envelope	1-phosphatidyl-1D-myo-inositol 4,5-bisphosphate (1-16:0, 2-18:1)[c] <=> 1-phosphatidyl-1D-myo-inositol 4,5-bisphosphate (1-16:0, 2-18:1)[ce]	0.004	0.0589	0.000727	0.0153	0.000231	0.00471
t_0627	1-phosphatidyl-1D-myo-inositol 3-phosphate (1-18:0, 2-18:3) transport, vacuolar membrane-Golgi membrane	1-phosphatidyl-1D-myo-inositol 3-phosphate (1-18:0, 2-18:3)[vm] <=> 1-phosphatidyl-1D-myo-inositol 3-phosphate (1-18:0, 2-18:3)[gm]	0.00765	0.115	0.00195	0.0355	0.000541	0.0102
t_0626	1-phosphatidyl-1D-myo-inositol 3-phosphate (1-18:0, 2-18:2) transport, vacuolar membrane-Golgi membrane	1-phosphatidyl-1D-myo-inositol 3-phosphate (1-18:0, 2-18:2)[vm] <=> 1-phosphatidyl-1D-myo-inositol 3-phosphate (1-18:0, 2-18:2)[gm]	0.00965	0.129	0.00364	0.0482	0.00102	0.0139
t_0624	1-phosphatidyl-1D-myo-inositol 3-phosphate (1-16:0, 2-18:3) transport, vacuolar membrane-Golgi membrane	1-phosphatidyl-1D-myo-inositol 3-phosphate (1-16:0, 2-18:3)[vm] <=> 1-phosphatidyl-1D-myo-inositol 3-phosphate (1-16:0, 2-18:3)[gm]	0.00522	0.0951	0.00219	0.0375	0.000503	0.00972
t_0623	1-phosphatidyl-1D-myo-inositol 3-phosphate (1-16:0, 2-18:2) transport, vacuolar membrane-Golgi membrane	1-phosphatidyl-1D-myo-inositol 3-phosphate (1-16:0, 2-18:2)[vm] <=> 1-phosphatidyl-1D-myo-inositol 3-phosphate (1-16:0, 2-18:2)[gm]	0.00938	0.127	0.0026	0.0411	0.00103	0.014
t_0615	1-phosphatidyl-1D-myo-inositol 3,5-bisphosphate (1-18:0, 2-18:3) transport, vacuolar membrane-cell envelope	1-phosphatidyl-1D-myo-inositol 3,5-bisphosphate (1-18:0, 2-18:3)[vm] <=> 1-phosphatidyl-1D-myo-inositol 3,5-bisphosphate (1-18:0, 2-18:3)[ce]	0.00261	0.0476	0.000761	0.0156	0.000328	0.00562
t_0614	1-phosphatidyl-1D-myo-inositol 3,5-bisphosphate (1-18:0, 2-18:2) transport, vacuolar membrane-cell envelope	1-phosphatidyl-1D-myo-inositol 3,5-bisphosphate (1-18:0, 2-18:2)[vm] <=> 1-phosphatidyl-1D-myo-inositol 3,5-bisphosphate (1-18:0, 2-18:2)[ce]	0.00243	0.046	0.00131	0.0203	0.00021	0.00447
t_0612	1-phosphatidyl-1D-myo-inositol 3,5-bisphosphate (1-16:0, 2-18:3) transport, vacuolar membrane-cell envelope	1-phosphatidyl-1D-myo-inositol 3,5-bisphosphate (1-16:0, 2-18:3)[vm] <=> 1-phosphatidyl-1D-myo-inositol 3,5-bisphosphate (1-16:0, 2-18:3)[ce]	0.00243	0.046	0.000725	0.0152	0.000213	0.00453
t_0611	1-phosphatidyl-1D-myo-inositol 3,5-bisphosphate (1-16:0, 2-18:2) transport, vacuolar membrane-cell envelope	1-phosphatidyl-1D-myo-inositol 3,5-bisphosphate (1-16:0, 2-18:2)[vm] <=> 1-phosphatidyl-1D-myo-inositol 3,5-bisphosphate (1-16:0, 2-18:2)[ce]	0.00383	0.0576	0.000456	0.0122	0.000269	0.00508
t_0603	1-phosphatidyl-1D-myo-inositol (1-18:0, 2-18:3) transport, ER membrane-vacuolar membrane	1-phosphatidyl-1D-myo-inositol (1-18:0, 2-18:3)[erm] <=> 1-phosphatidyl-1D-myo-inositol (1-18:0, 2-18:3)[vm]	0.0103	0.124	0.00271	0.0387	0.000869	0.0116
t_0602	1-phosphatidyl-1D-myo-inositol (1-18:0, 2-18:2) transport, ER membrane-vacuolar membrane	1-phosphatidyl-1D-myo-inositol (1-18:0, 2-18:2)[erm] <=> 1-phosphatidyl-1D-myo-inositol (1-18:0, 2-18:2)[vm]	0.0121	0.137	0.00495	0.0522	0.00123	0.0146
t_0600	1-phosphatidyl-1D-myo-inositol (1-16:0, 2-18:3) transport, ER membrane-vacuolar membrane	1-phosphatidyl-1D-myo-inositol (1-16:0, 2-18:3)[erm] <=> 1-phosphatidyl-1D-myo-inositol (1-16:0, 2-18:3)[vm]	0.00765	0.106	0.00291	0.0405	0.000715	0.0107
t_0599	1-phosphatidyl-1D-myo-inositol (1-16:0, 2-18:2) transport, ER membrane-vacuolar membrane	1-phosphatidyl-1D-myo-inositol (1-16:0, 2-18:2)[erm] <=> 1-phosphatidyl-1D-myo-inositol (1-16:0, 2-18:2)[vm]	0.0132	0.139	0.00306	0.0428	0.0013	0.0149
t_0597	1-phosphatidyl-1D-myo-inositol (1-18:0, 2-18:3) transport, ER membrane-nucleus	1-phosphatidyl-1D-myo-inositol (1-18:0, 2-18:3)[erm] <=> 1-phosphatidyl-1D-myo-inositol (1-18:0, 2-18:3)[n]	0.00209	0.0426	0.00134	0.0207	0.000266	0.00502
t_0596	1-phosphatidyl-1D-myo-inositol (1-18:0, 2-18:2) transport, ER membrane-nucleus	1-phosphatidyl-1D-myo-inositol (1-18:0, 2-18:2)[erm] <=> 1-phosphatidyl-1D-myo-inositol (1-18:0, 2-18:2)[n]	0.0045	0.0622	0.00104	0.0184	0.000309	0.00546
t_0594	1-phosphatidyl-1D-myo-inositol (1-16:0, 2-18:3) transport, ER membrane-nucleus	1-phosphatidyl-1D-myo-inositol (1-16:0, 2-18:3)[erm] <=> 1-phosphatidyl-1D-myo-inositol (1-16:0, 2-18:3)[n]	0.00346	0.0538	0.00129	0.0204	0.000365	0.00591
t_0593	1-phosphatidyl-1D-myo-inositol (1-16:0, 2-18:2) transport, ER membrane-nucleus	1-phosphatidyl-1D-myo-inositol (1-16:0, 2-18:2)[erm] <=> 1-phosphatidyl-1D-myo-inositol (1-16:0, 2-18:2)[n]	0.00309	0.0514	0.0014	0.0212	0.000269	0.00508
t_0591	1-phosphatidyl-1D-myo-inositol (1-18:0, 2-18:3) transport, ER membrane-Golgi membrane	1-phosphatidyl-1D-myo-inositol (1-18:0, 2-18:3)[erm] <=> 1-phosphatidyl-1D-myo-inositol (1-18:0, 2-18:3)[gm]	-0.00284	0.131	-0.0011	0.0384	-0.000144	0.0116
t_0590	1-phosphatidyl-1D-myo-inositol (1-18:0, 2-18:2) transport, ER membrane-Golgi membrane	1-phosphatidyl-1D-myo-inositol (1-18:0, 2-18:2)[erm] <=> 1-phosphatidyl-1D-myo-inositol (1-18:0, 2-18:2)[gm]	-0.00569	0.14	-0.00271	0.0505	-0.000599	0.015
t_0588	1-phosphatidyl-1D-myo-inositol (1-16:0, 2-18:3) transport, ER membrane-Golgi membrane	1-phosphatidyl-1D-myo-inositol (1-16:0, 2-18:3)[erm] <=> 1-phosphatidyl-1D-myo-inositol (1-16:0, 2-18:3)[gm]	-0.0014	0.109	-0.000897	0.0416	-8.2e-05	0.0112
t_0587	1-phosphatidyl-1D-myo-inositol (1-16:0, 2-18:2) transport, ER membrane-Golgi membrane	1-phosphatidyl-1D-myo-inositol (1-16:0, 2-18:2)[erm] <=> 1-phosphatidyl-1D-myo-inositol (1-16:0, 2-18:2)[gm]	-0.00388	0.142	-0.00127	0.0449	-0.000692	0.0149
t_0585	1-phosphatidyl-1D-myo-inositol (1-18:0, 2-18:3) transport, ER membrane-cell envelope	1-phosphatidyl-1D-myo-inositol (1-18:0, 2-18:3)[erm] <=> 1-phosphatidyl-1D-myo-inositol (1-18:0, 2-18:3)[ce]	0.00174	0.101	-0.000474	0.0409	0.00031	0.0127
t_0584	1-phosphatidyl-1D-myo-inositol (1-18:0, 2-18:2) transport, ER membrane-cell envelope	1-phosphatidyl-1D-myo-inositol (1-18:0, 2-18:2)[erm] <=> 1-phosphatidyl-1D-myo-inositol (1-18:0, 2-18:2)[ce]	0.00278	0.11	0.000584	0.0497	-0.000306	0.00924
t_0582	1-phosphatidyl-1D-myo-inositol (1-16:0, 2-18:3) transport, ER membrane-cell envelope	1-phosphatidyl-1D-myo-inositol (1-16:0, 2-18:3)[erm] <=> 1-phosphatidyl-1D-myo-inositol (1-16:0, 2-18:3)[ce]	-0.00182	0.109	-0.000259	0.0416	0.000328	0.0112
t_0581	1-phosphatidyl-1D-myo-inositol (1-16:0, 2-18:2) transport, ER membrane-cell envelope	1-phosphatidyl-1D-myo-inositol (1-16:0, 2-18:2)[erm] <=> 1-phosphatidyl-1D-myo-inositol (1-16:0, 2-18:2)[ce]	-0.00274	0.115	-0.000618	0.0373	-7.39e-05	0.0119
t_0573	1-monoglyceride (18:0) transport, ER membrane-vacuolar membrane	1-monoglyceride (18:0)[erm] <=> 1-monoglyceride (18:0)[vm]	-0.000768	0.00923	-0.000408	0.00428	-6.95e-05	0.000878
t_0572	1-monoglyceride (16:0) transport, ER membrane-vacuolar membrane	1-monoglyceride (16:0)[erm] <=> 1-monoglyceride (16:0)[vm]	-0.00662	0.0656	-0.00192	0.0214	-0.000787	0.00753
t_0571	1-monoglyceride (18:0) transport, ER membrane-lipid particle	1-monoglyceride (18:0)[erm] <=> 1-monoglyceride (18:0)[lp]	0.000413	0.00923	0.000289	0.00428	-6.58e-06	0.000879
t_0570	1-monoglyceride (16:0) transport, ER membrane-lipid particle	1-monoglyceride (16:0)[erm] <=> 1-monoglyceride (16:0)[lp]	0.00661	0.0656	0.00191	0.0214	0.00078	0.00753
t_0569	TAG lipase (1-18:0, 2-18:3, 3-18:1), lipid particle	triglyceride (1-18:0, 2-18:3, 3-18:1)[lp] + H2O[lp] => diglyceride (1-18:0, 2-18:3)[lp] + H+[lp] + oleate[lp]	0.00413	0.0594	0.00151	0.0216	0.000612	0.00696
t_0568	TAG lipase (1-18:0, 2-18:3, 3-18:0), lipid particle	triglyceride (1-18:0, 2-18:3, 3-18:0)[lp] + H2O[lp] => diglyceride (1-18:0, 2-18:3)[lp] + H+[lp] + stearate[lp]	0.00312	0.0568	0.0013	0.0223	0.000368	0.00649
t_0567	TAG lipase (1-18:0, 2-18:3, 3-16:0), lipid particle	triglyceride (1-18:0, 2-18:3, 3-16:0)[lp] + H2O[lp] => diglyceride (1-18:0, 2-18:3)[lp] + H+[lp] + palmitate[lp]	0.0036	0.0608	0.00165	0.0253	0.000487	0.00748
t_0566	TAG lipase (1-18:0, 2-18:2, 3-18:1), lipid particle	triglyceride (1-18:0, 2-18:2, 3-18:1)[lp] + H2O[lp] => diglyceride (1-18:0, 2-18:2)[lp] + H+[lp] + oleate[lp]	0.00457	0.0609	0.00132	0.0201	0.000503	0.00601
t_0565	TAG lipase (1-18:0, 2-18:2, 3-18:0), lipid particle	triglyceride (1-18:0, 2-18:2, 3-18:0)[lp] + H2O[lp] => diglyceride (1-18:0, 2-18:2)[lp] + H+[lp] + stearate[lp]	0.00333	0.0588	0.00102	0.0199	0.000385	0.00661
t_0564	TAG lipase (1-18:0, 2-18:2, 3-16:0), lipid particle	triglyceride (1-18:0, 2-18:2, 3-16:0)[lp] + H2O[lp] => diglyceride (1-18:0, 2-18:2)[lp] + H+[lp] + palmitate[lp]	0.00387	0.063	0.00125	0.0221	0.000439	0.0071
t_0560	TAG lipase (1-16:0, 2-18:3, 3-18:1), lipid particle	triglyceride (1-16:0, 2-18:3, 3-18:1)[lp] + H2O[lp] => diglyceride (1-16:0, 2-18:3)[lp] + H+[lp] + oleate[lp]	0.00565	0.0712	0.00193	0.0251	0.000561	0.00661
t_0559	TAG lipase (1-16:0, 2-18:3, 3-18:0), lipid particle	triglyceride (1-16:0, 2-18:3, 3-18:0)[lp] + H2O[lp] => diglyceride (1-16:0, 2-18:3)[lp] + H+[lp] + stearate[lp]	0.00405	0.0645	0.00166	0.0253	0.000529	0.00774
t_0558	TAG lipase (1-16:0, 2-18:3, 3-16:0), lipid particle	triglyceride (1-16:0, 2-18:3, 3-16:0)[lp] + H2O[lp] => diglyceride (1-16:0, 2-18:3)[lp] + H+[lp] + palmitate[lp]	0.00405	0.0642	0.00148	0.024	0.000417	0.00694
t_0557	TAG lipase (1-16:0, 2-18:2, 3-18:1), lipid particle	triglyceride (1-16:0, 2-18:2, 3-18:1)[lp] + H2O[lp] => diglyceride (1-16:0, 2-18:2)[lp] + H+[lp] + oleate[lp]	0.00357	0.0535	0.00243	0.0288	0.000775	0.00777
t_0556	TAG lipase (1-16:0, 2-18:2, 3-18:0), lipid particle	triglyceride (1-16:0, 2-18:2, 3-18:0)[lp] + H2O[lp] => diglyceride (1-16:0, 2-18:2)[lp] + H+[lp] + stearate[lp]	0.00314	0.0571	0.0011	0.0206	0.000363	0.00642
t_0555	TAG lipase (1-16:0, 2-18:2, 3-16:0), lipid particle	triglyceride (1-16:0, 2-18:2, 3-16:0)[lp] + H2O[lp] => diglyceride (1-16:0, 2-18:2)[lp] + H+[lp] + palmitate[lp]	0.00327	0.0579	0.00154	0.0243	0.000266	0.00548
t_0551	PS synthase (1-18:0, 2-18:3), endoplasmic reticulum membrane	CDP-diacylglycerol (1-18:0, 2-18:3)[erm] + L-serine[erm] => phosphatidyl-L-serine (1-18:0, 2-18:3)[erm] + H+[erm] + CMP[erm]	0.000481	0.00323	0.000218	0.00163	8.93e-05	0.000436
t_0550	PS synthase (1-18:0, 2-18:2), endoplasmic reticulum membrane	CDP-diacylglycerol (1-18:0, 2-18:2)[erm] + L-serine[erm] => phosphatidyl-L-serine (1-18:0, 2-18:2)[erm] + H+[erm] + CMP[erm]	0.000735	0.00478	0.000361	0.00195	0.000155	0.000542
t_0549	PS synthase (1-18:0, 2-18:1), endoplasmic reticulum membrane	CDP-diacylglycerol (1-18:0, 2-18:1)[erm] + L-serine[erm] => H+[erm] + CMP[erm] + phosphatidyl-L-serine (1-18:0, 2-18:1)[erm]	0.000197	0.00278	9.72e-05	0.00126	3.16e-05	0.000387
t_0548	PS synthase (1-16:0, 2-18:3), endoplasmic reticulum membrane	CDP-diacylglycerol (1-16:0, 2-18:3)[erm] + L-serine[erm] => phosphatidyl-L-serine (1-16:0, 2-18:3)[erm] + H+[erm] + CMP[erm]	0.00123	0.00397	0.000349	0.00181	0.000151	0.000446
t_0547	PS synthase (1-16:0, 2-18:2), endoplasmic reticulum membrane	CDP-diacylglycerol (1-16:0, 2-18:2)[erm] + L-serine[erm] => phosphatidyl-L-serine (1-16:0, 2-18:2)[erm] + H+[erm] + CMP[erm]	0.000552	0.00307	0.000317	0.00155	0.000162	0.00043
t_0546	PS synthase (1-16:0, 2-18:1), endoplasmic reticulum membrane	CDP-diacylglycerol (1-16:0, 2-18:1)[erm] + L-serine[erm] => H+[erm] + CMP[erm] + phosphatidyl-L-serine (1-16:0, 2-18:1)[erm]	0.000211	0.0029	0.000102	0.00125	2.71e-05	0.000328
t_0539	PS decarboxylase (1-18:0, 2-18:3), vacuolar membrane	phosphatidyl-L-serine (1-18:0, 2-18:3)[vm] + H+[vm] => phosphatidylethanolamine (1-18:0, 2-18:3)[vm] + carbon dioxide[vm]	4.44e-05	0.00145	5.79e-05	0.00104	9.13e-06	0.000188
t_0538	PS decarboxylase (1-18:0, 2-18:2), vacuolar membrane	phosphatidyl-L-serine (1-18:0, 2-18:2)[vm] + H+[vm] => phosphatidylethanolamine (1-18:0, 2-18:2)[vm] + carbon dioxide[vm]	8.31e-05	0.00198	5.18e-05	0.000961	1.19e-05	0.000242
t_0536	PS decarboxylase (1-16:0, 2-18:3), vacuolar membrane	phosphatidyl-L-serine (1-16:0, 2-18:3)[vm] + H+[vm] => phosphatidylethanolamine (1-16:0, 2-18:3)[vm] + carbon dioxide[vm]	8.99e-05	0.00192	3.2e-05	0.000642	6.94e-06	0.00016
t_0535	PS decarboxylase (1-16:0, 2-18:2), vacuolar membrane	phosphatidyl-L-serine (1-16:0, 2-18:2)[vm] + H+[vm] => phosphatidylethanolamine (1-16:0, 2-18:2)[vm] + carbon dioxide[vm]	6.75e-05	0.00165	5.67e-05	0.000994	1.15e-05	0.00024
t_0533	PS decarboxylase (1-18:0, 2-18:3), mitochondrial membrane	phosphatidyl-L-serine (1-18:0, 2-18:3)[mm] + H+[mm] => phosphatidylethanolamine (1-18:0, 2-18:3)[mm] + carbon dioxide[mm]	0.000431	0.00288	0.000121	0.00125	5.72e-05	0.000392
t_0532	PS decarboxylase (1-18:0, 2-18:2), mitochondrial membrane	phosphatidyl-L-serine (1-18:0, 2-18:2)[mm] + H+[mm] => phosphatidylethanolamine (1-18:0, 2-18:2)[mm] + carbon dioxide[mm]	0.000641	0.00435	0.000246	0.00171	0.00011	0.000487
t_0530	PS decarboxylase (1-16:0, 2-18:3), mitochondrial membrane	phosphatidyl-L-serine (1-16:0, 2-18:3)[mm] + H+[mm] => phosphatidylethanolamine (1-16:0, 2-18:3)[mm] + carbon dioxide[mm]	0.000407	0.00354	0.0002	0.0017	6.7e-05	0.000416
t_0529	PS decarboxylase (1-16:0, 2-18:2), mitochondrial membrane	phosphatidyl-L-serine (1-16:0, 2-18:2)[mm] + H+[mm] => phosphatidylethanolamine (1-16:0, 2-18:2)[mm] + carbon dioxide[mm]	0.000274	0.00257	0.000151	0.00119	6.94e-05	0.000351
t_0527	PI synthase (1-18:0, 2-18:3), endoplasmic reticulum membrane	CDP-diacylglycerol (1-18:0, 2-18:3)[erm] + myo-inositol[erm] => 1-phosphatidyl-1D-myo-inositol (1-18:0, 2-18:3)[erm] + H+[erm] + CMP[erm]	0.00481	0.0617	0.000848	0.0144	0.000399	0.00548
t_0526	PI synthase (1-18:0, 2-18:2), endoplasmic reticulum membrane	CDP-diacylglycerol (1-18:0, 2-18:2)[erm] + myo-inositol[erm] => 1-phosphatidyl-1D-myo-inositol (1-18:0, 2-18:2)[erm] + H+[erm] + CMP[erm]	0.00398	0.055	0.000954	0.0149	0.000435	0.00559
t_0525	PI synthase (1-18:0, 2-18:1), endoplasmic reticulum membrane	CDP-diacylglycerol (1-18:0, 2-18:1)[erm] + myo-inositol[erm] => H+[erm] + CMP[erm] + 1-phosphatidyl-1D-myo-inositol (1-18:0, 2-18:1)[erm]	0.00428	0.0574	0.00161	0.0198	0.000356	0.00509
t_0524	PI synthase (1-16:0, 2-18:3), endoplasmic reticulum membrane	CDP-diacylglycerol (1-16:0, 2-18:3)[erm] + myo-inositol[erm] => 1-phosphatidyl-1D-myo-inositol (1-16:0, 2-18:3)[erm] + H+[erm] + CMP[erm]	0.00391	0.0523	0.00133	0.0177	0.000441	0.00555
t_0523	PI synthase (1-16:0, 2-18:2), endoplasmic reticulum membrane	CDP-diacylglycerol (1-16:0, 2-18:2)[erm] + myo-inositol[erm] => 1-phosphatidyl-1D-myo-inositol (1-16:0, 2-18:2)[erm] + H+[erm] + CMP[erm]	0.00557	0.0626	0.00134	0.0178	0.000348	0.00485
t_0522	PI synthase (1-16:0, 2-18:1), endoplasmic reticulum membrane	CDP-diacylglycerol (1-16:0, 2-18:1)[erm] + myo-inositol[erm] => H+[erm] + CMP[erm] + 1-phosphatidyl-1D-myo-inositol (1-16:0, 2-18:1)[erm]	0.00453	0.0593	0.00154	0.0191	0.000476	0.0059
t_0515	PI 4-P phosphatase (1-18:0, 2-18:3), Golgi membrane	1-phosphatidyl-1D-myo-inositol 4-phosphate (1-18:0, 2-18:3)[gm] + H2O[gm] => 1-phosphatidyl-1D-myo-inositol (1-18:0, 2-18:3)[gm] + phosphate[gm]	0.00297	0.0708	0.00129	0.0289	0.000155	0.00547
t_0514	PI 4-P phosphatase (1-18:0, 2-18:2), Golgi membrane	1-phosphatidyl-1D-myo-inositol 4-phosphate (1-18:0, 2-18:2)[gm] + H2O[gm] => 1-phosphatidyl-1D-myo-inositol (1-18:0, 2-18:2)[gm] + phosphate[gm]	0.00591	0.101	0.00117	0.0276	0.000387	0.00864
t_0512	PI 4-P phosphatase (1-16:0, 2-18:3), Golgi membrane	1-phosphatidyl-1D-myo-inositol 4-phosphate (1-16:0, 2-18:3)[gm] + H2O[gm] => 1-phosphatidyl-1D-myo-inositol (1-16:0, 2-18:3)[gm] + phosphate[gm]	0.00171	0.0541	0.0013	0.0291	0.000395	0.00859
t_0511	PI 4-P phosphatase (1-16:0, 2-18:2), Golgi membrane	1-phosphatidyl-1D-myo-inositol 4-phosphate (1-16:0, 2-18:2)[gm] + H2O[gm] => 1-phosphatidyl-1D-myo-inositol (1-16:0, 2-18:2)[gm] + phosphate[gm]	0.00568	0.0986	0.000912	0.0244	0.000425	0.00905
t_0509	PI 4-P phosphatase (1-18:0, 2-18:3), endoplasmic reticulum membrane	1-phosphatidyl-1D-myo-inositol 4-phosphate (1-18:0, 2-18:3)[erm] + H2O[erm] => 1-phosphatidyl-1D-myo-inositol (1-18:0, 2-18:3)[erm] + phosphate[erm]	0.00644	0.0974	0.00163	0.0322	0.000904	0.0122
t_0508	PI 4-P phosphatase (1-18:0, 2-18:2), endoplasmic reticulum membrane	1-phosphatidyl-1D-myo-inositol 4-phosphate (1-18:0, 2-18:2)[erm] + H2O[erm] => 1-phosphatidyl-1D-myo-inositol (1-18:0, 2-18:2)[erm] + phosphate[erm]	0.00971	0.115	0.00293	0.0429	0.000213	0.00626
t_0507	PI 4-P phosphatase (1-18:0, 2-18:1), endoplasmic reticulum membrane	H2O[erm] + 1-phosphatidyl-1D-myo-inositol 4-phosphate (1-18:0, 2-18:1)[erm] => phosphate[erm] + 1-phosphatidyl-1D-myo-inositol (1-18:0, 2-18:1)[erm]	0.00729	0.103	0.00326	0.0405	0.000889	0.012
t_0506	PI 4-P phosphatase (1-16:0, 2-18:3), endoplasmic reticulum membrane	1-phosphatidyl-1D-myo-inositol 4-phosphate (1-16:0, 2-18:3)[erm] + H2O[erm] => 1-phosphatidyl-1D-myo-inositol (1-16:0, 2-18:3)[erm] + phosphate[erm]	0.00407	0.0832	0.00176	0.0335	0.000906	0.0118
t_0505	PI 4-P phosphatase (1-16:0, 2-18:2), endoplasmic reticulum membrane	1-phosphatidyl-1D-myo-inositol 4-phosphate (1-16:0, 2-18:2)[erm] + H2O[erm] => 1-phosphatidyl-1D-myo-inositol (1-16:0, 2-18:2)[erm] + phosphate[erm]	0.00417	0.0851	0.00124	0.0281	0.000464	0.00946
t_0504	PI 4-P phosphatase (1-16:0, 2-18:1), endoplasmic reticulum membrane	H2O[erm] + 1-phosphatidyl-1D-myo-inositol 4-phosphate (1-16:0, 2-18:1)[erm] => phosphate[erm] + 1-phosphatidyl-1D-myo-inositol (1-16:0, 2-18:1)[erm]	0.00191	0.0563	0.00141	0.0299	0.000444	0.00914
t_0503	PI 4-P phosphatase (1-18:0, 2-18:3), cell envelope	1-phosphatidyl-1D-myo-inositol 4-phosphate (1-18:0, 2-18:3)[ce] + H2O[ce] => 1-phosphatidyl-1D-myo-inositol (1-18:0, 2-18:3)[ce] + phosphate[ce]	0.00122	0.0443	0.00258	0.0354	0.000289	0.00734
t_0502	PI 4-P phosphatase (1-18:0, 2-18:2), cell envelope	1-phosphatidyl-1D-myo-inositol 4-phosphate (1-18:0, 2-18:2)[ce] + H2O[ce] => 1-phosphatidyl-1D-myo-inositol (1-18:0, 2-18:2)[ce] + phosphate[ce]	0.00313	0.0717	0.00266	0.0381	0.000824	0.0114
t_0500	PI 4-P phosphatase (1-16:0, 2-18:3), cell envelope	1-phosphatidyl-1D-myo-inositol 4-phosphate (1-16:0, 2-18:3)[ce] + H2O[ce] => 1-phosphatidyl-1D-myo-inositol (1-16:0, 2-18:3)[ce] + phosphate[ce]	0.00625	0.0863	0.00279	0.0375	0.000193	0.0061
t_0499	PI 4-P phosphatase (1-16:0, 2-18:2), cell envelope	1-phosphatidyl-1D-myo-inositol 4-phosphate (1-16:0, 2-18:2)[ce] + H2O[ce] => 1-phosphatidyl-1D-myo-inositol (1-16:0, 2-18:2)[ce] + phosphate[ce]	0.00657	0.0931	0.00245	0.0335	0.000617	0.00963
t_0497	PI 4-P 5-kinase (1-18:0, 2-18:3), cell envelope	1-phosphatidyl-1D-myo-inositol 4-phosphate (1-18:0, 2-18:3)[ce] + ATP[ce] => 1-phosphatidyl-1D-myo-inositol 4,5-bisphosphate (1-18:0, 2-18:3)[ce] + H+[ce] + ADP[ce]	0.0044	0.0865	0.00156	0.0319	0.000455	0.00929
t_0496	PI 4-P 5-kinase (1-18:0, 2-18:2), cell envelope	1-phosphatidyl-1D-myo-inositol 4-phosphate (1-18:0, 2-18:2)[ce] + ATP[ce] => 1-phosphatidyl-1D-myo-inositol 4,5-bisphosphate (1-18:0, 2-18:2)[ce] + H+[ce] + ADP[ce]	0.00278	0.0695	0.00186	0.034	0.000309	0.00771
t_0494	PI 4-P 5-kinase (1-16:0, 2-18:3), cell envelope	1-phosphatidyl-1D-myo-inositol 4-phosphate (1-16:0, 2-18:3)[ce] + ATP[ce] => 1-phosphatidyl-1D-myo-inositol 4,5-bisphosphate (1-16:0, 2-18:3)[ce] + H+[ce] + ADP[ce]	0.00515	0.094	0.00207	0.0366	0.000231	0.00667
t_0493	PI 4-P 5-kinase (1-16:0, 2-18:2), cell envelope	1-phosphatidyl-1D-myo-inositol 4-phosphate (1-16:0, 2-18:2)[ce] + ATP[ce] => 1-phosphatidyl-1D-myo-inositol 4,5-bisphosphate (1-16:0, 2-18:2)[ce] + H+[ce] + ADP[ce]	0.00243	0.065	0.00139	0.0298	0.000735	0.0119
t_0491	PI 4-P 5-kinase (1-18:0, 2-18:3), nucleus	1-phosphatidyl-1D-myo-inositol 4-phosphate (1-18:0, 2-18:3)[n] + ATP[n] => 1-phosphatidyl-1D-myo-inositol 4,5-bisphosphate (1-18:0, 2-18:3)[n] + ADP[n] + H+[n]	0.00209	0.0426	0.00134	0.0207	0.000266	0.00502
t_0490	PI 4-P 5-kinase (1-18:0, 2-18:2), nucleus	1-phosphatidyl-1D-myo-inositol 4-phosphate (1-18:0, 2-18:2)[n] + ATP[n] => 1-phosphatidyl-1D-myo-inositol 4,5-bisphosphate (1-18:0, 2-18:2)[n] + ADP[n] + H+[n]	0.0045	0.0622	0.00104	0.0184	0.000309	0.00546
t_0488	PI 4-P 5-kinase (1-16:0, 2-18:3), nucleus	1-phosphatidyl-1D-myo-inositol 4-phosphate (1-16:0, 2-18:3)[n] + ATP[n] => 1-phosphatidyl-1D-myo-inositol 4,5-bisphosphate (1-16:0, 2-18:3)[n] + ADP[n] + H+[n]	0.00346	0.0538	0.00129	0.0204	0.000365	0.00591
t_0487	PI 4-P 5-kinase (1-16:0, 2-18:2), nucleus	1-phosphatidyl-1D-myo-inositol 4-phosphate (1-16:0, 2-18:2)[n] + ATP[n] => 1-phosphatidyl-1D-myo-inositol 4,5-bisphosphate (1-16:0, 2-18:2)[n] + ADP[n] + H+[n]	0.00309	0.0514	0.0014	0.0212	0.000269	0.00508
t_0479	PI 4,5-P2 phosphatase (1-18:0, 2-18:3), cell envelope	1-phosphatidyl-1D-myo-inositol 4,5-bisphosphate (1-18:0, 2-18:3)[ce] + H2O[ce] => 1-phosphatidyl-1D-myo-inositol 4-phosphate (1-18:0, 2-18:3)[ce] + phosphate[ce]	0.00649	0.0963	0.0029	0.038	0.000721	0.0105
t_0478	PI 4,5-P2 phosphatase (1-18:0, 2-18:2), cell envelope	1-phosphatidyl-1D-myo-inositol 4,5-bisphosphate (1-18:0, 2-18:2)[ce] + H2O[ce] => 1-phosphatidyl-1D-myo-inositol 4-phosphate (1-18:0, 2-18:2)[ce] + phosphate[ce]	0.00728	0.0932	0.0029	0.0386	0.000618	0.00944
t_0476	PI 4,5-P2 phosphatase (1-16:0, 2-18:3), cell envelope	1-phosphatidyl-1D-myo-inositol 4,5-bisphosphate (1-16:0, 2-18:3)[ce] + H2O[ce] => 1-phosphatidyl-1D-myo-inositol 4-phosphate (1-16:0, 2-18:3)[ce] + phosphate[ce]	0.00861	0.108	0.00336	0.0418	0.000596	0.00891
t_0475	PI 4,5-P2 phosphatase (1-16:0, 2-18:2), cell envelope	1-phosphatidyl-1D-myo-inositol 4,5-bisphosphate (1-16:0, 2-18:2)[ce] + H2O[ce] => 1-phosphatidyl-1D-myo-inositol 4-phosphate (1-16:0, 2-18:2)[ce] + phosphate[ce]	0.00552	0.0828	0.0028	0.0365	0.001	0.0129
t_0473	PI 3-P phosphatase (1-18:0, 2-18:3), Golgi membrane	1-phosphatidyl-1D-myo-inositol 3-phosphate (1-18:0, 2-18:3)[gm] + H2O[gm] => 1-phosphatidyl-1D-myo-inositol (1-18:0, 2-18:3)[gm] + phosphate[gm]	0.00765	0.115	0.00195	0.0355	0.000541	0.0102
t_0472	PI 3-P phosphatase (1-18:0, 2-18:2), Golgi membrane	1-phosphatidyl-1D-myo-inositol 3-phosphate (1-18:0, 2-18:2)[gm] + H2O[gm] => 1-phosphatidyl-1D-myo-inositol (1-18:0, 2-18:2)[gm] + phosphate[gm]	0.00965	0.129	0.00364	0.0482	0.00102	0.0139
t_0470	PI 3-P phosphatase (1-16:0, 2-18:3), Golgi membrane	1-phosphatidyl-1D-myo-inositol 3-phosphate (1-16:0, 2-18:3)[gm] + H2O[gm] => 1-phosphatidyl-1D-myo-inositol (1-16:0, 2-18:3)[gm] + phosphate[gm]	0.00522	0.0951	0.00219	0.0375	0.000503	0.00972
t_0469	PI 3-P phosphatase (1-16:0, 2-18:2), Golgi membrane	1-phosphatidyl-1D-myo-inositol 3-phosphate (1-16:0, 2-18:2)[gm] + H2O[gm] => 1-phosphatidyl-1D-myo-inositol (1-16:0, 2-18:2)[gm] + phosphate[gm]	0.00938	0.127	0.0026	0.0411	0.00103	0.014
t_0467	PI 3-P phosphatase (1-18:0, 2-18:3), cell envelope	1-phosphatidyl-1D-myo-inositol 3-phosphate (1-18:0, 2-18:3)[ce] + H2O[ce] => 1-phosphatidyl-1D-myo-inositol (1-18:0, 2-18:3)[ce] + phosphate[ce]	0.00261	0.0476	0.000761	0.0156	0.000328	0.00562
t_0466	PI 3-P phosphatase (1-18:0, 2-18:2), cell envelope	1-phosphatidyl-1D-myo-inositol 3-phosphate (1-18:0, 2-18:2)[ce] + H2O[ce] => 1-phosphatidyl-1D-myo-inositol (1-18:0, 2-18:2)[ce] + phosphate[ce]	0.00243	0.046	0.00131	0.0203	0.00021	0.00447
t_0464	PI 3-P phosphatase (1-16:0, 2-18:3), cell envelope	1-phosphatidyl-1D-myo-inositol 3-phosphate (1-16:0, 2-18:3)[ce] + H2O[ce] => 1-phosphatidyl-1D-myo-inositol (1-16:0, 2-18:3)[ce] + phosphate[ce]	0.00243	0.046	0.000725	0.0152	0.000213	0.00453
t_0463	PI 3-P phosphatase (1-16:0, 2-18:2), cell envelope	1-phosphatidyl-1D-myo-inositol 3-phosphate (1-16:0, 2-18:2)[ce] + H2O[ce] => 1-phosphatidyl-1D-myo-inositol (1-16:0, 2-18:2)[ce] + phosphate[ce]	0.00383	0.0576	0.000456	0.0122	0.000269	0.00508
t_0461	PI 3-P 5-kinase (1-18:0, 2-18:3), vacuolar membrane	1-phosphatidyl-1D-myo-inositol 3-phosphate (1-18:0, 2-18:3)[vm] + ATP[vm] => 1-phosphatidyl-1D-myo-inositol 3,5-bisphosphate (1-18:0, 2-18:3)[vm] + H+[vm] + ADP[vm]	0.00504	0.0805	0.00464	0.048	0.0011	0.0132
t_0460	PI 3-P 5-kinase (1-18:0, 2-18:2), vacuolar membrane	1-phosphatidyl-1D-myo-inositol 3-phosphate (1-18:0, 2-18:2)[vm] + ATP[vm] => 1-phosphatidyl-1D-myo-inositol 3,5-bisphosphate (1-18:0, 2-18:2)[vm] + H+[vm] + ADP[vm]	0.00557	0.0868	0.00235	0.033	0.000674	0.0105
t_0458	PI 3-P 5-kinase (1-16:0, 2-18:3), vacuolar membrane	1-phosphatidyl-1D-myo-inositol 3-phosphate (1-16:0, 2-18:3)[vm] + ATP[vm] => 1-phosphatidyl-1D-myo-inositol 3,5-bisphosphate (1-16:0, 2-18:3)[vm] + H+[vm] + ADP[vm]	0.0123	0.138	0.00216	0.0341	0.000598	0.00973
t_0457	PI 3-P 5-kinase (1-16:0, 2-18:2), vacuolar membrane	1-phosphatidyl-1D-myo-inositol 3-phosphate (1-16:0, 2-18:2)[vm] + ATP[vm] => 1-phosphatidyl-1D-myo-inositol 3,5-bisphosphate (1-16:0, 2-18:2)[vm] + H+[vm] + ADP[vm]	0.00835	0.105	0.00176	0.0315	0.00054	0.00883
t_0455	PI 3,5-P2 phosphatase (1-18:0, 2-18:3), vacuolar membrane	1-phosphatidyl-1D-myo-inositol 3,5-bisphosphate (1-18:0, 2-18:3)[vm] + H2O[vm] => 1-phosphatidyl-1D-myo-inositol 3-phosphate (1-18:0, 2-18:3)[vm] + phosphate[vm]	0.00243	0.065	0.00388	0.0455	0.000771	0.012
t_0454	PI 3,5-P2 phosphatase (1-18:0, 2-18:2), vacuolar membrane	1-phosphatidyl-1D-myo-inositol 3,5-bisphosphate (1-18:0, 2-18:2)[vm] + H2O[vm] => 1-phosphatidyl-1D-myo-inositol 3-phosphate (1-18:0, 2-18:2)[vm] + phosphate[vm]	0.00313	0.0737	0.00104	0.026	0.000464	0.00946
t_0452	PI 3,5-P2 phosphatase (1-16:0, 2-18:3), vacuolar membrane	1-phosphatidyl-1D-myo-inositol 3,5-bisphosphate (1-16:0, 2-18:3)[vm] + H2O[vm] => 1-phosphatidyl-1D-myo-inositol 3-phosphate (1-16:0, 2-18:3)[vm] + phosphate[vm]	0.00991	0.13	0.00143	0.0305	0.000386	0.00862
t_0451	PI 3,5-P2 phosphatase (1-16:0, 2-18:2), vacuolar membrane	1-phosphatidyl-1D-myo-inositol 3,5-bisphosphate (1-16:0, 2-18:2)[vm] + H2O[vm] => 1-phosphatidyl-1D-myo-inositol 3-phosphate (1-16:0, 2-18:2)[vm] + phosphate[vm]	0.00452	0.0886	0.0013	0.0291	0.000271	0.00723
t_0449	PI 3,5-P2 phosphatase (1-18:0, 2-18:3), cell envelope	1-phosphatidyl-1D-myo-inositol 3,5-bisphosphate (1-18:0, 2-18:3)[ce] + H2O[ce] => 1-phosphatidyl-1D-myo-inositol 3-phosphate (1-18:0, 2-18:3)[ce] + phosphate[ce]	0.00261	0.0476	0.000761	0.0156	0.000328	0.00562
t_0448	PI 3,5-P2 phosphatase (1-18:0, 2-18:2), cell envelope	1-phosphatidyl-1D-myo-inositol 3,5-bisphosphate (1-18:0, 2-18:2)[ce] + H2O[ce] => 1-phosphatidyl-1D-myo-inositol 3-phosphate (1-18:0, 2-18:2)[ce] + phosphate[ce]	0.00243	0.046	0.00131	0.0203	0.00021	0.00447
t_0446	PI 3,5-P2 phosphatase (1-16:0, 2-18:3), cell envelope	1-phosphatidyl-1D-myo-inositol 3,5-bisphosphate (1-16:0, 2-18:3)[ce] + H2O[ce] => 1-phosphatidyl-1D-myo-inositol 3-phosphate (1-16:0, 2-18:3)[ce] + phosphate[ce]	0.00243	0.046	0.000725	0.0152	0.000213	0.00453
t_0445	PI 3,5-P2 phosphatase (1-16:0, 2-18:2), cell envelope	1-phosphatidyl-1D-myo-inositol 3,5-bisphosphate (1-16:0, 2-18:2)[ce] + H2O[ce] => 1-phosphatidyl-1D-myo-inositol 3-phosphate (1-16:0, 2-18:2)[ce] + phosphate[ce]	0.00383	0.0576	0.000456	0.0122	0.000269	0.00508
t_0443	phosphatidyl-N-methylethanolamine methyltransferase (1-18:0, 2-18:3), endoplasmic reticulum membrane	phosphatidyl-N-methylethanolamine (1-18:0, 2-18:3)[erm] + S-adenosyl-L-methionine[erm] => phosphatidyl-N,N-dimethylethanolamine (1-18:0, 2-18:3)[erm] + H+[erm] + S-adenosyl-L-homocysteine[erm]	0.000376	0.00362	0.000142	0.00144	5.28e-05	0.000393
t_0442	phosphatidyl-N-methylethanolamine methyltransferase (1-18:0, 2-18:2), endoplasmic reticulum membrane	phosphatidyl-N-methylethanolamine (1-18:0, 2-18:2)[erm] + S-adenosyl-L-methionine[erm] => phosphatidyl-N,N-dimethylethanolamine (1-18:0, 2-18:2)[erm] + H+[erm] + S-adenosyl-L-homocysteine[erm]	0.00029	0.00304	0.000157	0.00153	6.68e-05	0.000473
t_0441	phosphatidyl-N-methylethanolamine methyltransferase (1-18:0, 2-18:1), endoplasmic reticulum membrane	S-adenosyl-L-methionine[erm] + phosphatidyl-N-methylethanolamine (1-18:0, 2-18:1)[erm] => H+[erm] + S-adenosyl-L-homocysteine[erm] + phosphatidyl-N,N-dimethylethanolamine (1-18:0, 2-18:1)[erm]	0.000555	0.00448	0.000255	0.00196	8.36e-05	0.000529
t_0440	phosphatidyl-N-methylethanolamine methyltransferase (1-16:0, 2-18:3), endoplasmic reticulum membrane	phosphatidyl-N-methylethanolamine (1-16:0, 2-18:3)[erm] + S-adenosyl-L-methionine[erm] => phosphatidyl-N,N-dimethylethanolamine (1-16:0, 2-18:3)[erm] + H+[erm] + S-adenosyl-L-homocysteine[erm]	0.000131	0.00221	5.09e-05	0.00093	2.15e-05	0.000317
t_0439	phosphatidyl-N-methylethanolamine methyltransferase (1-16:0, 2-18:2), endoplasmic reticulum membrane	phosphatidyl-N-methylethanolamine (1-16:0, 2-18:2)[erm] + S-adenosyl-L-methionine[erm] => phosphatidyl-N,N-dimethylethanolamine (1-16:0, 2-18:2)[erm] + H+[erm] + S-adenosyl-L-homocysteine[erm]	0.00065	0.00516	0.00034	0.00243	9.37e-05	0.000653
t_0438	phosphatidyl-N-methylethanolamine methyltransferase (1-16:0, 2-18:1), endoplasmic reticulum membrane	S-adenosyl-L-methionine[erm] + phosphatidyl-N-methylethanolamine (1-16:0, 2-18:1)[erm] => H+[erm] + S-adenosyl-L-homocysteine[erm] + phosphatidyl-N,N-dimethylethanolamine (1-16:0, 2-18:1)[erm]	9.87e-05	0.00212	3.68e-05	0.000825	5.51e-06	0.000151
t_0437	phosphatidyl-N,N-dimethylethanolamine methyltransferase (1-18:0, 2-18:3), endoplasmic reticulum membrane	phosphatidyl-N,N-dimethylethanolamine (1-18:0, 2-18:3)[erm] + S-adenosyl-L-methionine[erm] => phosphatidylcholine (1-18:0, 2-18:3)[erm] + H+[erm] + S-adenosyl-L-homocysteine[erm]	0.000376	0.00362	0.000142	0.00144	5.28e-05	0.000393
t_0436	phosphatidyl-N,N-dimethylethanolamine methyltransferase (1-18:0, 2-18:2), endoplasmic reticulum membrane	phosphatidyl-N,N-dimethylethanolamine (1-18:0, 2-18:2)[erm] + S-adenosyl-L-methionine[erm] => phosphatidylcholine (1-18:0, 2-18:2)[erm] + H+[erm] + S-adenosyl-L-homocysteine[erm]	0.00029	0.00304	0.000157	0.00153	6.68e-05	0.000473
t_0435	phosphatidyl-N,N-dimethylethanolamine methyltransferase (1-18:0, 2-18:1), endoplasmic reticulum membrane	S-adenosyl-L-methionine[erm] + phosphatidyl-N,N-dimethylethanolamine (1-18:0, 2-18:1)[erm] => H+[erm] + S-adenosyl-L-homocysteine[erm] + phosphatidylcholine (1-18:0, 2-18:1)[erm]	0.000555	0.00448	0.000255	0.00196	8.36e-05	0.000529
t_0434	phosphatidyl-N,N-dimethylethanolamine methyltransferase (1-16:0, 2-18:3), endoplasmic reticulum membrane	phosphatidyl-N,N-dimethylethanolamine (1-16:0, 2-18:3)[erm] + S-adenosyl-L-methionine[erm] => phosphatidylcholine (1-16:0, 2-18:3)[erm] + H+[erm] + S-adenosyl-L-homocysteine[erm]	0.000131	0.00221	5.09e-05	0.00093	2.15e-05	0.000317
t_0433	phosphatidyl-N,N-dimethylethanolamine methyltransferase (1-16:0, 2-18:2), endoplasmic reticulum membrane	phosphatidyl-N,N-dimethylethanolamine (1-16:0, 2-18:2)[erm] + S-adenosyl-L-methionine[erm] => phosphatidylcholine (1-16:0, 2-18:2)[erm] + H+[erm] + S-adenosyl-L-homocysteine[erm]	0.00065	0.00516	0.00034	0.00243	9.37e-05	0.000653
t_0432	phosphatidyl-N,N-dimethylethanolamine methyltransferase (1-16:0, 2-18:1), endoplasmic reticulum membrane	S-adenosyl-L-methionine[erm] + phosphatidyl-N,N-dimethylethanolamine (1-16:0, 2-18:1)[erm] => H+[erm] + S-adenosyl-L-homocysteine[erm] + phosphatidylcholine (1-16:0, 2-18:1)[erm]	9.87e-05	0.00212	3.68e-05	0.000825	5.51e-06	0.000151
t_0431	phosphatidylinositol 4-kinase (1-18:0, 2-18:3), nucleus	1-phosphatidyl-1D-myo-inositol (1-18:0, 2-18:3)[n] + ATP[n] => 1-phosphatidyl-1D-myo-inositol 4-phosphate (1-18:0, 2-18:3)[n] + ADP[n] + H+[n]	0.00209	0.0426	0.00134	0.0207	0.000266	0.00502
t_0430	phosphatidylinositol 4-kinase (1-18:0, 2-18:2), nucleus	1-phosphatidyl-1D-myo-inositol (1-18:0, 2-18:2)[n] + ATP[n] => 1-phosphatidyl-1D-myo-inositol 4-phosphate (1-18:0, 2-18:2)[n] + ADP[n] + H+[n]	0.0045	0.0622	0.00104	0.0184	0.000309	0.00546
t_0428	phosphatidylinositol 4-kinase (1-16:0, 2-18:3), nucleus	1-phosphatidyl-1D-myo-inositol (1-16:0, 2-18:3)[n] + ATP[n] => 1-phosphatidyl-1D-myo-inositol 4-phosphate (1-16:0, 2-18:3)[n] + ADP[n] + H+[n]	0.00346	0.0538	0.00129	0.0204	0.000365	0.00591
t_0427	phosphatidylinositol 4-kinase (1-16:0, 2-18:2), nucleus	1-phosphatidyl-1D-myo-inositol (1-16:0, 2-18:2)[n] + ATP[n] => 1-phosphatidyl-1D-myo-inositol 4-phosphate (1-16:0, 2-18:2)[n] + ADP[n] + H+[n]	0.00309	0.0514	0.0014	0.0212	0.000269	0.00508
t_0425	phosphatidylinositol 4-kinase (1-18:0, 2-18:3), Golgi membrane	1-phosphatidyl-1D-myo-inositol (1-18:0, 2-18:3)[gm] + ATP[gm] => 1-phosphatidyl-1D-myo-inositol 4-phosphate (1-18:0, 2-18:3)[gm] + H+[gm] + ADP[gm]	0.00297	0.0708	0.00129	0.0289	0.000155	0.00547
t_0424	phosphatidylinositol 4-kinase (1-18:0, 2-18:2), Golgi membrane	1-phosphatidyl-1D-myo-inositol (1-18:0, 2-18:2)[gm] + ATP[gm] => 1-phosphatidyl-1D-myo-inositol 4-phosphate (1-18:0, 2-18:2)[gm] + H+[gm] + ADP[gm]	0.00591	0.101	0.00117	0.0276	0.000387	0.00864
t_0422	phosphatidylinositol 4-kinase (1-16:0, 2-18:3), Golgi membrane	1-phosphatidyl-1D-myo-inositol (1-16:0, 2-18:3)[gm] + ATP[gm] => 1-phosphatidyl-1D-myo-inositol 4-phosphate (1-16:0, 2-18:3)[gm] + H+[gm] + ADP[gm]	0.00171	0.0541	0.0013	0.0291	0.000395	0.00859
t_0421	phosphatidylinositol 4-kinase (1-16:0, 2-18:2), Golgi membrane	1-phosphatidyl-1D-myo-inositol (1-16:0, 2-18:2)[gm] + ATP[gm] => 1-phosphatidyl-1D-myo-inositol 4-phosphate (1-16:0, 2-18:2)[gm] + H+[gm] + ADP[gm]	0.00568	0.0986	0.000912	0.0244	0.000425	0.00905
t_0413	phosphatidylinositol 4-kinase (1-18:0, 2-18:3), cell envelope	1-phosphatidyl-1D-myo-inositol (1-18:0, 2-18:3)[ce] + ATP[ce] => 1-phosphatidyl-1D-myo-inositol 4-phosphate (1-18:0, 2-18:3)[ce] + H+[ce] + ADP[ce]	0.00557	0.0983	0.00287	0.0431	0.000927	0.0134
t_0412	phosphatidylinositol 4-kinase (1-18:0, 2-18:2), cell envelope	1-phosphatidyl-1D-myo-inositol (1-18:0, 2-18:2)[ce] + ATP[ce] => 1-phosphatidyl-1D-myo-inositol 4-phosphate (1-18:0, 2-18:2)[ce] + H+[ce] + ADP[ce]	0.00835	0.12	0.00455	0.0542	0.000727	0.0118
t_0410	phosphatidylinositol 4-kinase (1-16:0, 2-18:3), cell envelope	1-phosphatidyl-1D-myo-inositol (1-16:0, 2-18:3)[ce] + ATP[ce] => 1-phosphatidyl-1D-myo-inositol 4-phosphate (1-16:0, 2-18:3)[ce] + H+[ce] + ADP[ce]	0.00686	0.107	0.00326	0.046	0.000734	0.0119
t_0409	phosphatidylinositol 4-kinase (1-16:0, 2-18:2), cell envelope	1-phosphatidyl-1D-myo-inositol (1-16:0, 2-18:2)[ce] + ATP[ce] => 1-phosphatidyl-1D-myo-inositol 4-phosphate (1-16:0, 2-18:2)[ce] + H+[ce] + ADP[ce]	0.00765	0.115	0.00229	0.0382	0.000812	0.0125
t_0407	phosphatidylinositol 3-kinase (1-18:0, 2-18:3), vacuolar membrane	1-phosphatidyl-1D-myo-inositol (1-18:0, 2-18:3)[vm] + ATP[vm] => 1-phosphatidyl-1D-myo-inositol 3-phosphate (1-18:0, 2-18:3)[vm] + H+[vm] + ADP[vm]	0.0103	0.124	0.00271	0.0387	0.000869	0.0116
t_0406	phosphatidylinositol 3-kinase (1-18:0, 2-18:2), vacuolar membrane	1-phosphatidyl-1D-myo-inositol (1-18:0, 2-18:2)[vm] + ATP[vm] => 1-phosphatidyl-1D-myo-inositol 3-phosphate (1-18:0, 2-18:2)[vm] + H+[vm] + ADP[vm]	0.0121	0.137	0.00495	0.0522	0.00123	0.0146
t_0404	phosphatidylinositol 3-kinase (1-16:0, 2-18:3), vacuolar membrane	1-phosphatidyl-1D-myo-inositol (1-16:0, 2-18:3)[vm] + ATP[vm] => 1-phosphatidyl-1D-myo-inositol 3-phosphate (1-16:0, 2-18:3)[vm] + H+[vm] + ADP[vm]	0.00765	0.106	0.00291	0.0405	0.000715	0.0107
t_0403	phosphatidylinositol 3-kinase (1-16:0, 2-18:2), vacuolar membrane	1-phosphatidyl-1D-myo-inositol (1-16:0, 2-18:2)[vm] + ATP[vm] => 1-phosphatidyl-1D-myo-inositol 3-phosphate (1-16:0, 2-18:2)[vm] + H+[vm] + ADP[vm]	0.0132	0.139	0.00306	0.0428	0.0013	0.0149
t_0401	phosphatidylglycerolphosphate synthase (1-18:0, 2-18:3), mitochondrial membrane	CDP-diacylglycerol (1-18:0, 2-18:3)[mm] + glycerol 3-phosphate[mm] => 3-(3-sn-phosphatidyl)-sn-glycerol 1-phosphate (1-18:0, 2-18:3)[mm] + H+[mm] + CMP[mm]	0.00209	0.0348	0.00107	0.0151	0.00027	0.00415
t_0400	phosphatidylglycerolphosphate synthase (1-18:0, 2-18:2), mitochondrial membrane	CDP-diacylglycerol (1-18:0, 2-18:2)[mm] + glycerol 3-phosphate[mm] => 3-(3-sn-phosphatidyl)-sn-glycerol 1-phosphate (1-18:0, 2-18:2)[mm] + H+[mm] + CMP[mm]	0.00211	0.0347	0.00106	0.015	0.000288	0.00426
t_0399	phosphatidylglycerolphosphate synthase (1-18:0, 2-18:1), mitochondrial membrane	CDP-diacylglycerol (1-18:0, 2-18:1)[mm] + glycerol 3-phosphate[mm] => 3-(3-sn-phosphatidyl)-sn-glycerol 1-phosphate (1-18:0, 2-18:1)[mm] + H+[mm] + CMP[mm]	0.00255	0.0384	0.000651	0.0119	0.000179	0.00336
t_0398	phosphatidylglycerolphosphate synthase (1-16:0, 2-18:3), mitochondrial membrane	CDP-diacylglycerol (1-16:0, 2-18:3)[mm] + glycerol 3-phosphate[mm] => 3-(3-sn-phosphatidyl)-sn-glycerol 1-phosphate (1-16:0, 2-18:3)[mm] + H+[mm] + CMP[mm]	0.00229	0.0356	0.000823	0.0133	0.000184	0.00341
t_0397	phosphatidylglycerolphosphate synthase (1-16:0, 2-18:2), mitochondrial membrane	CDP-diacylglycerol (1-16:0, 2-18:2)[mm] + glycerol 3-phosphate[mm] => 3-(3-sn-phosphatidyl)-sn-glycerol 1-phosphate (1-16:0, 2-18:2)[mm] + H+[mm] + CMP[mm]	0.00153	0.0295	0.000705	0.0122	0.000279	0.00419
t_0395	PGP phosphatase (1-18:0, 2-18:3), mitochondrial membrane	3-(3-sn-phosphatidyl)-sn-glycerol 1-phosphate (1-18:0, 2-18:3)[mm] + H2O[mm] => phosphatidylglycerol (1-18:0, 2-18:3)[mm] + phosphate[mm]	0.00209	0.0348	0.00107	0.0151	0.00027	0.00415
t_0394	PGP phosphatase (1-18:0, 2-18:2), mitochondrial membrane	3-(3-sn-phosphatidyl)-sn-glycerol 1-phosphate (1-18:0, 2-18:2)[mm] + H2O[mm] => phosphatidylglycerol (1-18:0, 2-18:2)[mm] + phosphate[mm]	0.00211	0.0347	0.00106	0.015	0.000288	0.00426
t_0393	PGP phosphatase (1-18:0, 2-18:1), mitochondrial membrane	3-(3-sn-phosphatidyl)-sn-glycerol 1-phosphate (1-18:0, 2-18:1)[mm] + H2O[mm] => phosphatidylglycerol (1-18:0, 2-18:1)[mm] + phosphate[mm]	0.00255	0.0384	0.000651	0.0119	0.000179	0.00336
t_0392	PGP phosphatase (1-16:0, 2-18:3), mitochondrial membrane	3-(3-sn-phosphatidyl)-sn-glycerol 1-phosphate (1-16:0, 2-18:3)[mm] + H2O[mm] => phosphatidylglycerol (1-16:0, 2-18:3)[mm] + phosphate[mm]	0.00229	0.0356	0.000823	0.0133	0.000184	0.00341
t_0391	PGP phosphatase (1-16:0, 2-18:2), mitochondrial membrane	3-(3-sn-phosphatidyl)-sn-glycerol 1-phosphate (1-16:0, 2-18:2)[mm] + H2O[mm] => phosphatidylglycerol (1-16:0, 2-18:2)[mm] + phosphate[mm]	0.00153	0.0295	0.000705	0.0122	0.000279	0.00419
t_0389	PG phospholipase C (1-18:0, 2-18:3), mitochondrial membrane	phosphatidylglycerol (1-18:0, 2-18:3)[mm] + H2O[mm] => diglyceride (1-18:0, 2-18:3)[mm] + H+[mm] + glycerol 3-phosphate[mm]	0.00209	0.0348	0.00107	0.0151	0.00027	0.00414
t_0388	PG phospholipase C (1-18:0, 2-18:2), mitochondrial membrane	phosphatidylglycerol (1-18:0, 2-18:2)[mm] + H2O[mm] => diglyceride (1-18:0, 2-18:2)[mm] + H+[mm] + glycerol 3-phosphate[mm]	0.0021	0.0347	0.00105	0.015	0.000284	0.00426
t_0387	PG phospholipase C (1-18:0, 2-18:1), mitochondrial membrane	phosphatidylglycerol (1-18:0, 2-18:1)[mm] + H2O[mm] => diglyceride (1-18:0, 2-18:1)[mm] + H+[mm] + glycerol 3-phosphate[mm]	0.00255	0.0384	0.00065	0.0119	0.000179	0.00336
t_0386	PG phospholipase C (1-16:0, 2-18:3), mitochondrial membrane	phosphatidylglycerol (1-16:0, 2-18:3)[mm] + H2O[mm] => diglyceride (1-16:0, 2-18:3)[mm] + H+[mm] + glycerol 3-phosphate[mm]	0.00229	0.0356	0.000823	0.0133	0.000184	0.00341
t_0385	PG phospholipase C (1-16:0, 2-18:2), mitochondrial membrane	phosphatidylglycerol (1-16:0, 2-18:2)[mm] + H2O[mm] => diglyceride (1-16:0, 2-18:2)[mm] + H+[mm] + glycerol 3-phosphate[mm]	0.00152	0.0295	0.000704	0.0122	0.000278	0.00419
t_0377	PE phospholipase A2 (1-18:0, 2-18:3), lipid particle	phosphatidylethanolamine (1-18:0, 2-18:3)[lp] + H2O[lp] => linolenate[lp] + H+[lp] + 1-acylglycerophosphoethanolamine (18:0)[lp]	0.00188	0.0442	0.000861	0.0183	0.000371	0.00655
t_0376	PE phospholipase A2 (1-18:0, 2-18:2), lipid particle	phosphatidylethanolamine (1-18:0, 2-18:2)[lp] + H2O[lp] => linoleate[lp] + H+[lp] + 1-acylglycerophosphoethanolamine (18:0)[lp]	0.00346	0.0588	0.00149	0.024	0.00051	0.00768
t_0374	PE phospholipase A2 (1-16:0, 2-18:3), lipid particle	phosphatidylethanolamine (1-16:0, 2-18:3)[lp] + H2O[lp] => linolenate[lp] + H+[lp] + 1-acylglycerophosphoethanolamine (16:0)[lp]	0.00309	0.0563	0.00167	0.0253	0.000464	0.00732
t_0373	PE phospholipase A2 (1-16:0, 2-18:2), lipid particle	phosphatidylethanolamine (1-16:0, 2-18:2)[lp] + H2O[lp] => linoleate[lp] + H+[lp] + 1-acylglycerophosphoethanolamine (16:0)[lp]	0.00218	0.0467	0.00117	0.0213	0.000366	0.00647
t_0371	PE methyltransferase (1-18:0, 2-18:3), endoplasmic reticulum membrane	phosphatidylethanolamine (1-18:0, 2-18:3)[erm] + S-adenosyl-L-methionine[erm] => phosphatidyl-N-methylethanolamine (1-18:0, 2-18:3)[erm] + H+[erm] + S-adenosyl-L-homocysteine[erm]	0.000376	0.00362	0.000142	0.00144	5.28e-05	0.000393
t_0370	PE methyltransferase (1-18:0, 2-18:2), endoplasmic reticulum membrane	phosphatidylethanolamine (1-18:0, 2-18:2)[erm] + S-adenosyl-L-methionine[erm] => phosphatidyl-N-methylethanolamine (1-18:0, 2-18:2)[erm] + H+[erm] + S-adenosyl-L-homocysteine[erm]	0.00029	0.00304	0.000157	0.00153	6.68e-05	0.000473
t_0369	PE methyltransferase (1-18:0, 2-18:1), endoplasmic reticulum membrane	S-adenosyl-L-methionine[erm] + phosphatidylethanolamine (1-18:0, 2-18:1)[erm] => H+[erm] + S-adenosyl-L-homocysteine[erm] + phosphatidyl-N-methylethanolamine (1-18:0, 2-18:1)[erm]	0.000555	0.00448	0.000255	0.00196	8.36e-05	0.000529
t_0368	PE methyltransferase (1-16:0, 2-18:3), endoplasmic reticulum membrane	phosphatidylethanolamine (1-16:0, 2-18:3)[erm] + S-adenosyl-L-methionine[erm] => phosphatidyl-N-methylethanolamine (1-16:0, 2-18:3)[erm] + H+[erm] + S-adenosyl-L-homocysteine[erm]	0.000131	0.00221	5.09e-05	0.00093	2.15e-05	0.000317
t_0367	PE methyltransferase (1-16:0, 2-18:2), endoplasmic reticulum membrane	phosphatidylethanolamine (1-16:0, 2-18:2)[erm] + S-adenosyl-L-methionine[erm] => phosphatidyl-N-methylethanolamine (1-16:0, 2-18:2)[erm] + H+[erm] + S-adenosyl-L-homocysteine[erm]	0.00065	0.00516	0.00034	0.00243	9.37e-05	0.000653
t_0366	PE methyltransferase (1-16:0, 2-18:1), endoplasmic reticulum membrane	S-adenosyl-L-methionine[erm] + phosphatidylethanolamine (1-16:0, 2-18:1)[erm] => H+[erm] + S-adenosyl-L-homocysteine[erm] + phosphatidyl-N-methylethanolamine (1-16:0, 2-18:1)[erm]	9.87e-05	0.00212	3.68e-05	0.000825	5.51e-06	0.000151
t_0360	PE (1-18:0, 2-18:1) diacylglycerol (1-18:0, 2-18:1) acyltransferase, endoplasmic reticulum membrane	diglyceride (1-18:0, 2-18:1)[erm] + phosphatidylethanolamine (1-18:0, 2-18:1)[erm] <=> triglyceride (1-18:0, 2-18:1, 3-18:1)[erm] + 1-acylglycerophosphoethanolamine (18:0)[erm]	-0.00538	0.0846	-0.00034	0.0222	-3.3e-05	0.00604
t_0357	PE (1-18:0, 2-18:2) diacylglycerol (1-16:0, 2-18:2) acyltransferase, endoplasmic reticulum membrane	diglyceride (1-16:0, 2-18:2)[erm] + phosphatidylethanolamine (1-18:0, 2-18:2)[erm] <=> triglyceride (1-16:0, 2-18:2, 3-18:2)[erm] + 1-acylglycerophosphoethanolamine (18:0)[erm]	0.000466	0.0609	0.000514	0.0274	0.00039	0.00833
t_0356	PE (1-18:0, 2-18:3) diacylglycerol (1-16:0, 2-18:1) acyltransferase, endoplasmic reticulum membrane	phosphatidylethanolamine (1-18:0, 2-18:3)[erm] + diglyceride (1-16:0, 2-18:1)[erm] <=> triglyceride (1-16:0, 2-18:1, 3-18:3)[erm] + 1-acylglycerophosphoethanolamine (18:0)[erm]	0.000781	0.0577	0.000319	0.0268	-9.01e-05	0.00773
t_0354	PE (1-18:0, 2-18:1) diacylglycerol (1-16:0, 2-18:1) acyltransferase, endoplasmic reticulum membrane	diglyceride (1-16:0, 2-18:1)[erm] + phosphatidylethanolamine (1-18:0, 2-18:1)[erm] <=> triglyceride (1-16:0, 2-18:1, 3-18:1)[erm] + 1-acylglycerophosphoethanolamine (18:0)[erm]	0.00021	0.0149	9.89e-07	4.97e-05	-2.92e-09	1.59e-06
t_0353	PE (1-16:0, 2-18:3) diacylglycerol (1-16:0, 2-18:3) acyltransferase, endoplasmic reticulum membrane	diglyceride (1-16:0, 2-18:3)[erm] + phosphatidylethanolamine (1-16:0, 2-18:3)[erm] <=> triglyceride (1-16:0, 2-18:3, 3-18:3)[erm] + 1-acylglycerophosphoethanolamine (16:0)[erm]	0.00202	0.0587	0.000432	0.0272	0.000359	0.00785
t_0349	PE (1-16:0, 2-18:2) diacylglycerol (1-16:0, 2-18:1) acyltransferase, endoplasmic reticulum membrane	phosphatidylethanolamine (1-16:0, 2-18:2)[erm] + diglyceride (1-16:0, 2-18:1)[erm] <=> triglyceride (1-16:0, 2-18:1, 3-18:2)[erm] + 1-acylglycerophosphoethanolamine (16:0)[erm]	0.00285	0.0598	0.00111	0.0275	0.000468	0.00829
t_0348	PE (1-16:0, 2-18:1) diacylglycerol (1-16:0, 2-18:1) acyltransferase, endoplasmic reticulum membrane	diglyceride (1-16:0, 2-18:1)[erm] + phosphatidylethanolamine (1-16:0, 2-18:1)[erm] <=> triglyceride (1-16:0, 2-18:1, 3-18:1)[erm] + 1-acylglycerophosphoethanolamine (16:0)[erm]	0.000941	0.0703	-0.00139	0.0347	-0.000343	0.0105
t_0347	PC phospholipase D (1-18:0, 2-18:3), cell envelope	phosphatidylcholine (1-18:0, 2-18:3)[ce] + H2O[ce] => phosphatidate (1-18:0, 2-18:3)[ce] + choline[ce] + H+[ce]	0.00175	0.032	0.000712	0.012	0.000161	0.00308
t_0346	PC phospholipase D (1-18:0, 2-18:2), cell envelope	phosphatidylcholine (1-18:0, 2-18:2)[ce] + H2O[ce] => phosphatidate (1-18:0, 2-18:2)[ce] + choline[ce] + H+[ce]	0.00218	0.0337	0.00102	0.0142	0.000163	0.00292
t_0344	PC phospholipase D (1-16:0, 2-18:3), cell envelope	phosphatidylcholine (1-16:0, 2-18:3)[ce] + H2O[ce] => phosphatidate (1-16:0, 2-18:3)[ce] + choline[ce] + H+[ce]	0.00264	0.0389	0.000902	0.0135	0.000335	0.00468
t_0343	PC phospholipase D (1-16:0, 2-18:2), cell envelope	phosphatidylcholine (1-16:0, 2-18:2)[ce] + H2O[ce] => phosphatidate (1-16:0, 2-18:2)[ce] + choline[ce] + H+[ce]	0.00259	0.0394	0.000538	0.00999	0.000254	0.00399
t_0341	PC phospholipase B (1-18:0, 2-18:3), cell envelope	phosphatidylcholine (1-18:0, 2-18:3)[ce] + H2O[ce] => linolenate[ce] + H+[ce] + 1-acylglycerophosphocholine (18:0)[ce]	3.58e-05	0.00106	8.34e-06	0.000309	3.66e-06	0.000111
t_0340	PC phospholipase B (1-18:0, 2-18:2), cell envelope	phosphatidylcholine (1-18:0, 2-18:2)[ce] + H2O[ce] => linoleate[ce] + H+[ce] + 1-acylglycerophosphocholine (18:0)[ce]	1.27e-05	0.000536	1.76e-05	0.000444	5.54e-06	0.00014
t_0338	PC phospholipase B (1-16:0, 2-18:3), cell envelope	phosphatidylcholine (1-16:0, 2-18:3)[ce] + H2O[ce] => linolenate[ce] + H+[ce] + 1-acylglycerophosphocholine (16:0)[ce]	2.83e-05	0.00089	1.36e-05	0.0004	4.14e-06	0.000104
t_0337	PC phospholipase B (1-16:0, 2-18:2), cell envelope	phosphatidylcholine (1-16:0, 2-18:2)[ce] + H2O[ce] => linoleate[ce] + H+[ce] + 1-acylglycerophosphocholine (16:0)[ce]	4.58e-05	0.00124	1.61e-06	4.89e-05	6.79e-06	0.000143
t_0335	PC phospholipase B (1-18:0, 2-18:3), endoplasmic reticulum membrane	phosphatidylcholine (1-18:0, 2-18:3)[erm] + H2O[erm] => linolenate[erm] + H+[erm] + 1-acylglycerophosphocholine (18:0)[erm]	0.00148	0.0105	0.000404	0.0049	0.00013	0.000876
t_0334	PC phospholipase B (1-18:0, 2-18:2), endoplasmic reticulum membrane	phosphatidylcholine (1-18:0, 2-18:2)[erm] + H2O[erm] => linoleate[erm] + H+[erm] + 1-acylglycerophosphocholine (18:0)[erm]	0.00183	0.0121	0.000853	0.00349	0.000406	0.00115
t_0333	PC phospholipase B (1-18:0, 2-18:1), endoplasmic reticulum membrane	H2O[erm] + phosphatidylcholine (1-18:0, 2-18:1)[erm] => H+[erm] + oleate[erm] + 1-acylglycerophosphocholine (18:0)[erm]	0.00107	0.0332	0.0019	0.0259	0.0008	0.00893
t_0332	PC phospholipase B (1-16:0, 2-18:3), endoplasmic reticulum membrane	phosphatidylcholine (1-16:0, 2-18:3)[erm] + H2O[erm] => linolenate[erm] + H+[erm] + 1-acylglycerophosphocholine (16:0)[erm]	0.00164	0.0094	0.000347	0.00432	0.000171	0.0012
t_0331	PC phospholipase B (1-16:0, 2-18:2), endoplasmic reticulum membrane	phosphatidylcholine (1-16:0, 2-18:2)[erm] + H2O[erm] => linoleate[erm] + H+[erm] + 1-acylglycerophosphocholine (16:0)[erm]	0.00211	0.0104	0.00107	0.00427	0.000573	0.00133
t_0330	PC phospholipase B (1-16:0, 2-18:1), endoplasmic reticulum membrane	H2O[erm] + phosphatidylcholine (1-16:0, 2-18:1)[erm] => H+[erm] + oleate[erm] + 1-acylglycerophosphocholine (16:0)[erm]	0.00344	0.0555	0.000813	0.0151	0.000377	0.00527
t_0324	PC (1-18:0, 2-18:1) diacylglycerol (1-18:0, 2-18:1) acyltransferase, endoplasmic reticulum membrane	diglyceride (1-18:0, 2-18:1)[erm] + phosphatidylcholine (1-18:0, 2-18:1)[erm] <=> triglyceride (1-18:0, 2-18:1, 3-18:1)[erm] + 1-acylglycerophosphocholine (18:0)[erm]	0.00116	0.106	-0.000885	0.0356	-0.000567	0.0096
t_0320	PC (1-18:0, 2-18:3) diacylglycerol (1-16:0, 2-18:1) acyltransferase, endoplasmic reticulum membrane	phosphatidylcholine (1-18:0, 2-18:3)[erm] + diglyceride (1-16:0, 2-18:1)[erm] <=> triglyceride (1-16:0, 2-18:1, 3-18:3)[erm] + 1-acylglycerophosphocholine (18:0)[erm]	-0.00122	0.0114	-0.000366	0.00521	-0.000104	0.00102
t_0319	PC (1-18:0, 2-18:2) diacylglycerol (1-16:0, 2-18:1) acyltransferase, endoplasmic reticulum membrane	phosphatidylcholine (1-18:0, 2-18:2)[erm] + diglyceride (1-16:0, 2-18:1)[erm] <=> triglyceride (1-16:0, 2-18:1, 3-18:2)[erm] + 1-acylglycerophosphocholine (18:0)[erm]	-0.00183	0.0129	-0.000836	0.00404	-0.00038	0.00132
t_0318	PC (1-18:0, 2-18:1) diacylglycerol (1-16:0, 2-18:1) acyltransferase, endoplasmic reticulum membrane	diglyceride (1-16:0, 2-18:1)[erm] + phosphatidylcholine (1-18:0, 2-18:1)[erm] <=> triglyceride (1-16:0, 2-18:1, 3-18:1)[erm] + 1-acylglycerophosphocholine (18:0)[erm]	-0.0024	0.11	-0.00106	0.0426	-0.000283	0.0127
t_0317	PC (1-16:0, 2-18:3) diacylglycerol (1-16:0, 2-18:3) acyltransferase, endoplasmic reticulum membrane	diglyceride (1-16:0, 2-18:3)[erm] + phosphatidylcholine (1-16:0, 2-18:3)[erm] <=> triglyceride (1-16:0, 2-18:3, 3-18:3)[erm] + 1-acylglycerophosphocholine (16:0)[erm]	-0.00202	0.0587	-0.000432	0.0272	-0.000359	0.00785
t_0315	PC (1-16:0, 2-18:2) diacylglycerol (1-16:0, 2-18:2) acyltransferase, endoplasmic reticulum membrane	diglyceride (1-16:0, 2-18:2)[erm] + phosphatidylcholine (1-16:0, 2-18:2)[erm] <=> triglyceride (1-16:0, 2-18:2, 3-18:2)[erm] + 1-acylglycerophosphocholine (16:0)[erm]	-0.000466	0.0609	-0.000514	0.0274	-0.00039	0.00833
t_0314	PC (1-16:0, 2-18:3) diacylglycerol (1-16:0, 2-18:1) acyltransferase, endoplasmic reticulum membrane	phosphatidylcholine (1-16:0, 2-18:3)[erm] + diglyceride (1-16:0, 2-18:1)[erm] <=> triglyceride (1-16:0, 2-18:1, 3-18:3)[erm] + 1-acylglycerophosphocholine (16:0)[erm]	0.000442	0.0582	4.64e-05	0.0268	0.000194	0.00776
t_0313	PC (1-16:0, 2-18:2) diacylglycerol (1-16:0, 2-18:1) acyltransferase, endoplasmic reticulum membrane	phosphatidylcholine (1-16:0, 2-18:2)[erm] + diglyceride (1-16:0, 2-18:1)[erm] <=> triglyceride (1-16:0, 2-18:1, 3-18:2)[erm] + 1-acylglycerophosphocholine (16:0)[erm]	-0.00103	0.0607	-0.00027	0.0275	-8.85e-05	0.00838
t_0312	PC (1-16:0, 2-18:1) diacylglycerol (1-16:0, 2-18:1) acyltransferase, endoplasmic reticulum membrane	diglyceride (1-16:0, 2-18:1)[erm] + phosphatidylcholine (1-16:0, 2-18:1)[erm] <=> triglyceride (1-16:0, 2-18:1, 3-18:1)[erm] + 1-acylglycerophosphocholine (16:0)[erm]	-0.00408	0.0557	-0.00105	0.0153	-0.000474	0.00529
t_0311	PA phosphatase (1-18:0, 2-18:3), vacuolar membrane	phosphatidate (1-18:0, 2-18:3)[vm] + H2O[vm] => diglyceride (1-18:0, 2-18:3)[vm] + phosphate[vm]	0.00488	0.092	0.0018	0.0336	0.000419	0.00878
t_0310	PA phosphatase (1-18:0, 2-18:2), vacuolar membrane	phosphatidate (1-18:0, 2-18:2)[vm] + H2O[vm] => diglyceride (1-18:0, 2-18:2)[vm] + phosphate[vm]	0.00292	0.0696	0.0016	0.0318	0.00114	0.0125
t_0308	PA phosphatase (1-16:0, 2-18:3), vacuolar membrane	phosphatidate (1-16:0, 2-18:3)[vm] + H2O[vm] => diglyceride (1-16:0, 2-18:3)[vm] + phosphate[vm]	0.00381	0.0762	0.000952	0.0224	0.00151	0.012
t_0307	PA phosphatase (1-16:0, 2-18:2), vacuolar membrane	phosphatidate (1-16:0, 2-18:2)[vm] + H2O[vm] => diglyceride (1-16:0, 2-18:2)[vm] + phosphate[vm]	0.0117	0.0905	0.00109	0.0246	0.000577	0.0104
t_0305	PA phosphatase (1-18:0, 2-18:3), endoplasmic reticulum membrane	phosphatidate (1-18:0, 2-18:3)[erm] + H2O[erm] => diglyceride (1-18:0, 2-18:3)[erm] + phosphate[erm]	0.00387	0.0638	0.00281	0.0384	0.000729	0.0102
t_0304	PA phosphatase (1-18:0, 2-18:2), endoplasmic reticulum membrane	phosphatidate (1-18:0, 2-18:2)[erm] + H2O[erm] => diglyceride (1-18:0, 2-18:2)[erm] + phosphate[erm]	0.00732	0.0886	0.00189	0.0246	8.4e-05	0.00386
t_0303	PA phosphatase (1-18:0, 2-18:1), endoplasmic reticulum membrane	H2O[erm] + phosphatidate (1-18:0, 2-18:1)[erm] => phosphate[erm] + diglyceride (1-18:0, 2-18:1)[erm]	0.00385	0.0815	0.000395	0.0159	0.000277	0.00723
t_0302	PA phosphatase (1-16:0, 2-18:3), endoplasmic reticulum membrane	phosphatidate (1-16:0, 2-18:3)[erm] + H2O[erm] => diglyceride (1-16:0, 2-18:3)[erm] + phosphate[erm]	0.009	0.0938	0.00371	0.0357	0.00021	0.006
t_0301	PA phosphatase (1-16:0, 2-18:2), endoplasmic reticulum membrane	phosphatidate (1-16:0, 2-18:2)[erm] + H2O[erm] => diglyceride (1-16:0, 2-18:2)[erm] + phosphate[erm]	0.00133	0.0369	0.00411	0.0335	0.00204	0.0111
t_0300	PA phosphatase (1-16:0, 2-18:1), endoplasmic reticulum membrane	H2O[erm] + phosphatidate (1-16:0, 2-18:1)[erm] => phosphate[erm] + diglyceride (1-16:0, 2-18:1)[erm]	0.00172	0.0543	0.000832	0.0228	0.00026	0.00696
t_0299	PA kinase (1-18:0, 2-18:3), vacuolar membrane	phosphatidate (1-18:0, 2-18:3)[vm] + ATP[vm] <=> 1,2-diacylglycerol 3-diphosphate (1-18:0, 2-18:3)[vm] + ADP[vm]	0.00278	0.0695	0.000911	0.0243	0.000232	0.0067
t_0298	PA kinase (1-18:0, 2-18:2), vacuolar membrane	phosphatidate (1-18:0, 2-18:2)[vm] + ATP[vm] <=> 1,2-diacylglycerol 3-diphosphate (1-18:0, 2-18:2)[vm] + ADP[vm]	0.00174	0.055	0.000912	0.0244	0.000232	0.0067
t_0296	PA kinase (1-16:0, 2-18:3), vacuolar membrane	phosphatidate (1-16:0, 2-18:3)[vm] + ATP[vm] <=> 1,2-diacylglycerol 3-diphosphate (1-16:0, 2-18:3)[vm] + ADP[vm]	0.00304	0.0719	0.00104	0.026	0.00019	0.006
t_0295	PA kinase (1-16:0, 2-18:2), vacuolar membrane	phosphatidate (1-16:0, 2-18:2)[vm] + ATP[vm] <=> 1,2-diacylglycerol 3-diphosphate (1-16:0, 2-18:2)[vm] + ADP[vm]	0.00373	0.0797	0.000773	0.0223	0.000579	0.0106
t_0293	MLCL (2-18:3, 3-18:0, 4-18:3):PC (1-16:0, 2-18:1) acyltransferase, mitochondrial membrane	monolysocardiolipin (2-18:3, 3-18:0, 4-18:3)[mm] + phosphatidylcholine (1-16:0, 2-18:1)[mm] <=> cardiolipin (1-18:1, 2-18:3, 3-18:0, 4-18:3)[mm] + 1-acylglycerophosphocholine (16:0)[mm]	1.03e-06	4.84e-06	8.9e-07	2.6e-06	3.85e-07	1.39e-06
t_0292	MLCL (2-18:2, 3-18:0, 4-18:3):PC (1-16:0, 2-18:1) acyltransferase, mitochondrial membrane	monolysocardiolipin (2-18:2, 3-18:0, 4-18:3)[mm] + phosphatidylcholine (1-16:0, 2-18:1)[mm] <=> cardiolipin (1-18:1, 2-18:2, 3-18:0, 4-18:3)[mm] + 1-acylglycerophosphocholine (16:0)[mm]	2.56e-07	2.47e-06	1.04e-07	9.39e-07	6.92e-08	6.08e-07
t_0291	MLCL (2-18:2, 3-18:0, 4-18:2):PC (1-16:0, 2-18:1) acyltransferase, mitochondrial membrane	monolysocardiolipin (2-18:2, 3-18:0, 4-18:2)[mm] + phosphatidylcholine (1-16:0, 2-18:1)[mm] <=> cardiolipin (1-18:1, 2-18:2, 3-18:0, 4-18:2)[mm] + 1-acylglycerophosphocholine (16:0)[mm]	8.44e-06	1.14e-05	4.86e-06	4.17e-06	3.33e-06	2.59e-06
t_0290	MLCL (2-18:1, 3-18:0, 4-18:3):PC (1-16:0, 2-18:1) acyltransferase, mitochondrial membrane	monolysocardiolipin (2-18:1, 3-18:0, 4-18:3)[mm] + phosphatidylcholine (1-16:0, 2-18:1)[mm] <=> cardiolipin (1-18:1, 2-18:1, 3-18:0, 4-18:3)[mm] + 1-acylglycerophosphocholine (16:0)[mm]	2.02e-07	2.2e-06	7.05e-08	7.76e-07	5.91e-08	5.61e-07
t_0289	MLCL (2-18:1, 3-18:0, 4-18:2):PC (1-16:0, 2-18:1) acyltransferase, mitochondrial membrane	monolysocardiolipin (2-18:1, 3-18:0, 4-18:2)[mm] + phosphatidylcholine (1-16:0, 2-18:1)[mm] <=> cardiolipin (1-18:1, 2-18:1, 3-18:0, 4-18:2)[mm] + 1-acylglycerophosphocholine (16:0)[mm]	1.3e-06	5.41e-06	5.32e-07	2.05e-06	1.62e-07	9.17e-07
t_0288	MLCL (2-18:1, 3-18:0, 4-18:1):PC (1-16:0, 2-18:1) acyltransferase, mitochondrial membrane	monolysocardiolipin (2-18:1, 3-18:0, 4-18:1)[mm] + phosphatidylcholine (1-16:0, 2-18:1)[mm] <=> cardiolipin (1-18:1, 2-18:1, 3-18:0, 4-18:1)[mm] + 1-acylglycerophosphocholine (16:0)[mm]	5.43e-07	3.57e-06	2.23e-07	1.36e-06	1.03e-07	7.4e-07
t_0287	MLCL (2-18:3, 3-16:0, 4-18:3):PC (1-16:0, 2-18:1) acyltransferase, mitochondrial membrane	monolysocardiolipin (2-18:3, 3-16:0, 4-18:3)[mm] + phosphatidylcholine (1-16:0, 2-18:1)[mm] <=> cardiolipin (1-18:1, 2-18:3, 3-16:0, 4-18:3)[mm] + 1-acylglycerophosphocholine (16:0)[mm]	7.98e-07	4.28e-06	1.93e-07	1.27e-06	1.36e-07	8.52e-07
t_0286	MLCL (2-18:2, 3-16:0, 4-18:3):PC (1-16:0, 2-18:1) acyltransferase, mitochondrial membrane	monolysocardiolipin (2-18:2, 3-16:0, 4-18:3)[mm] + phosphatidylcholine (1-16:0, 2-18:1)[mm] <=> cardiolipin (1-18:1, 2-18:2, 3-16:0, 4-18:3)[mm] + 1-acylglycerophosphocholine (16:0)[mm]	2.05e-07	2.21e-06	1.61e-07	1.18e-06	3.88e-08	4.57e-07
t_0285	MLCL (2-18:2, 3-16:0, 4-18:2):PC (1-16:0, 2-18:1) acyltransferase, mitochondrial membrane	monolysocardiolipin (2-18:2, 3-16:0, 4-18:2)[mm] + phosphatidylcholine (1-16:0, 2-18:1)[mm] <=> cardiolipin (1-18:1, 2-18:2, 3-16:0, 4-18:2)[mm] + 1-acylglycerophosphocholine (16:0)[mm]	9.43e-06	1.17e-05	5.78e-07	2.14e-06	7.7e-07	1.88e-06
t_0284	MLCL (2-18:1, 3-16:0, 4-18:3):PC (1-16:0, 2-18:1) acyltransferase, mitochondrial membrane	monolysocardiolipin (2-18:1, 3-16:0, 4-18:3)[mm] + phosphatidylcholine (1-16:0, 2-18:1)[mm] <=> cardiolipin (1-18:1, 2-18:1, 3-16:0, 4-18:3)[mm] + 1-acylglycerophosphocholine (16:0)[mm]	1.49e-07	1.88e-06	3.6e-08	5.55e-07	3.92e-08	4.58e-07
t_0283	MLCL (2-18:1, 3-16:0, 4-18:2):PC (1-16:0, 2-18:1) acyltransferase, mitochondrial membrane	monolysocardiolipin (2-18:1, 3-16:0, 4-18:2)[mm] + phosphatidylcholine (1-16:0, 2-18:1)[mm] <=> cardiolipin (1-18:1, 2-18:1, 3-16:0, 4-18:2)[mm] + 1-acylglycerophosphocholine (16:0)[mm]	1.15e-06	5.1e-06	6.12e-07	2.19e-06	1.96e-07	1.01e-06
t_0281	MLCL (1-18:1, 2-18:3, 4-18:3):PC (1-16:0, 2-18:1) acyltransferase, mitochondrial membrane	monolysocardiolipin (1-18:1, 2-18:3, 4-18:3)[mm] + phosphatidylcholine (1-16:0, 2-18:1)[mm] <=> cardiolipin (1-18:1, 2-18:3, 3-18:1, 4-18:3)[mm] + 1-acylglycerophosphocholine (16:0)[mm]	1.83e-06	6.36e-06	1.08e-06	2.84e-06	5.21e-07	1.59e-06
t_0280	MLCL (1-18:1, 2-18:2, 4-18:3):PC (1-16:0, 2-18:1) acyltransferase, mitochondrial membrane	monolysocardiolipin (1-18:1, 2-18:2, 4-18:3)[mm] + phosphatidylcholine (1-16:0, 2-18:1)[mm] <=> cardiolipin (1-18:1, 2-18:2, 3-18:1, 4-18:3)[mm] + 1-acylglycerophosphocholine (16:0)[mm]	4.61e-07	3.3e-06	2.65e-07	1.49e-06	1.08e-07	7.57e-07
t_0279	MLCL (1-18:1, 2-18:2, 4-18:2):PC (1-16:0, 2-18:1) acyltransferase, mitochondrial membrane	monolysocardiolipin (1-18:1, 2-18:2, 4-18:2)[mm] + phosphatidylcholine (1-16:0, 2-18:1)[mm] <=> cardiolipin (1-18:1, 2-18:2, 3-18:1, 4-18:2)[mm] + 1-acylglycerophosphocholine (16:0)[mm]	1.79e-05	1.03e-05	5.44e-06	4.05e-06	4.1e-06	2.26e-06
t_0278	MLCL (1-18:1, 2-18:1, 4-18:3):PC (1-16:0, 2-18:1) acyltransferase, mitochondrial membrane	monolysocardiolipin (1-18:1, 2-18:1, 4-18:3)[mm] + phosphatidylcholine (1-16:0, 2-18:1)[mm] <=> cardiolipin (1-18:1, 2-18:1, 3-18:1, 4-18:3)[mm] + 1-acylglycerophosphocholine (16:0)[mm]	3.51e-07	2.88e-06	1.07e-07	9.51e-07	9.83e-08	7.22e-07
t_0277	MLCL (1-18:1, 2-18:1, 4-18:2):PC (1-16:0, 2-18:1) acyltransferase, mitochondrial membrane	monolysocardiolipin (1-18:1, 2-18:1, 4-18:2)[mm] + phosphatidylcholine (1-16:0, 2-18:1)[mm] <=> cardiolipin (1-18:1, 2-18:1, 3-18:1, 4-18:2)[mm] + 1-acylglycerophosphocholine (16:0)[mm]	2.45e-06	7.23e-06	1.14e-06	2.89e-06	3.59e-07	1.34e-06
t_0276	MLCL (1-18:1, 2-18:1, 4-18:1):PC (1-16:0, 2-18:1) acyltransferase, mitochondrial membrane	monolysocardiolipin (1-18:1, 2-18:1, 4-18:1)[mm] + phosphatidylcholine (1-16:0, 2-18:1)[mm] <=> cardiolipin (1-18:1, 2-18:1, 3-18:1, 4-18:1)[mm] + 1-acylglycerophosphocholine (16:0)[mm]	8.72e-07	4.5e-06	4.26e-07	1.85e-06	1.73e-07	9.52e-07
t_0275	MAG lipase (1-18:0:0), lipid particle	H2O[lp] + 1-monoglyceride (18:0)[lp] => H+[lp] + palmitate[lp] + glycerol[lp]	0.002	0.0146	0.000804	0.00614	0.000185	0.00146
t_0274	MAG lipase (1-16:0:0), lipid particle	H2O[lp] + 1-monoglyceride (16:0)[lp] => H+[lp] + palmitate[lp] + glycerol[lp]	0.0162	0.0793	0.00559	0.0275	0.00236	0.00926
t_0267	lysoPE (1-18:0) linolenoyl-CoA acyltransferase, lipid particle	linolenoyl-CoA[lp] + 1-acylglycerophosphoethanolamine (18:0)[lp] => phosphatidylethanolamine (1-18:0, 2-18:3)[lp] + coenzyme A[lp]	0.00257	0.0422	0.00115	0.0194	0.000273	0.00467
t_0266	lysoPE (1-18:0) linoleoyl-CoA acyltransferase, lipid particle	linoleoyl-CoA[lp] + 1-acylglycerophosphoethanolamine (18:0)[lp] => phosphatidylethanolamine (1-18:0, 2-18:2)[lp] + coenzyme A[lp]	0.00352	0.0441	0.00187	0.0216	0.000854	0.00725
t_0264	lysoPE (1-16:0) linolenoyl-CoA acyltransferase, lipid particle	linolenoyl-CoA[lp] + 1-acylglycerophosphoethanolamine (16:0)[lp] => phosphatidylethanolamine (1-16:0, 2-18:3)[lp] + coenzyme A[lp]	0.00475	0.0596	0.00199	0.0254	0.000805	0.00879
t_0263	lysoPE (1-16:0) linoleoyl-CoA acyltransferase, lipid particle	linoleoyl-CoA[lp] + 1-acylglycerophosphoethanolamine (16:0)[lp] => phosphatidylethanolamine (1-16:0, 2-18:2)[lp] + coenzyme A[lp]	0.00535	0.063	0.00241	0.0245	0.000851	0.00723
t_0255	LPC phospholipase B (18:0), endoplasmic reticulum membrane	H2O[erm] + 1-acylglycerophosphocholine (18:0)[erm] => H+[erm] + stearate[erm] + sn-glycero-3-phosphocholine[erm]	7.85e-05	0.00158	1.68e-05	0.000442	3.14e-06	0.000104
t_0254	LPC phospholipase B (16:0), endoplasmic reticulum membrane	H2O[erm] + 1-acylglycerophosphocholine (16:0)[erm] => H+[erm] + palmitate[erm] + sn-glycero-3-phosphocholine[erm]	4.42e-05	0.00119	1.11e-05	0.000349	3.6e-06	0.00011
t_0253	IPC synthase (PI (1-18:0, 2-18:3) ceramide-1 (C26))	1-phosphatidyl-1D-myo-inositol (1-18:0, 2-18:3)[gm] + ceramide-1 (C26)[g] => diglyceride (1-18:0, 2-18:3)[gm] + inositol-P-ceramide A (C26)[g]	0.00316	0.0497	0.000661	0.0128	0.000276	0.00456
t_0252	IPC synthase (PI (1-18:0, 2-18:2) ceramide-1 (C26))	1-phosphatidyl-1D-myo-inositol (1-18:0, 2-18:2)[gm] + ceramide-1 (C26)[g] => diglyceride (1-18:0, 2-18:2)[gm] + inositol-P-ceramide A (C26)[g]	0.00304	0.0481	0.00078	0.0136	0.00017	0.00356
t_0250	IPC synthase (PI (1-16:0, 2-18:3) ceramide-1 (C26))	1-phosphatidyl-1D-myo-inositol (1-16:0, 2-18:3)[gm] + ceramide-1 (C26)[g] => diglyceride (1-16:0, 2-18:3)[gm] + inositol-P-ceramide A (C26)[g]	0.000761	0.0241	0.000397	0.00988	0.000108	0.00286
t_0249	IPC synthase (PI (1-16:0, 2-18:2) ceramide-1 (C26))	1-phosphatidyl-1D-myo-inositol (1-16:0, 2-18:2)[gm] + ceramide-1 (C26)[g] => diglyceride (1-16:0, 2-18:2)[gm] + inositol-P-ceramide A (C26)[g]	0.00416	0.0533	0.00107	0.0161	0.000292	0.00447
t_0247	IPC synthase (PI (1-18:0, 2-18:3) ceramide-1 (C24))	1-phosphatidyl-1D-myo-inositol (1-18:0, 2-18:3)[gm] + ceramide-1 (C24)[g] => diglyceride (1-18:0, 2-18:3)[gm] + inositol-P-ceramide A (C24)[g]	0.00164	0.0367	0.000185	0.00658	0.000122	0.00304
t_0246	IPC synthase (PI (1-18:0, 2-18:2) ceramide-1 (C24))	1-phosphatidyl-1D-myo-inositol (1-18:0, 2-18:2)[gm] + ceramide-1 (C24)[g] => diglyceride (1-18:0, 2-18:2)[gm] + inositol-P-ceramide A (C24)[g]	0.000919	0.0267	0.000151	0.00612	0.000248	0.00431
t_0244	IPC synthase (PI (1-16:0, 2-18:3) ceramide-1 (C24))	1-phosphatidyl-1D-myo-inositol (1-16:0, 2-18:3)[gm] + ceramide-1 (C24)[g] => diglyceride (1-16:0, 2-18:3)[gm] + inositol-P-ceramide A (C24)[g]	0.00306	0.0464	0.000895	0.0147	0.000313	0.00476
t_0243	IPC synthase (PI (1-16:0, 2-18:2) ceramide-1 (C24))	1-phosphatidyl-1D-myo-inositol (1-16:0, 2-18:2)[gm] + ceramide-1 (C24)[g] => diglyceride (1-16:0, 2-18:2)[gm] + inositol-P-ceramide A (C24)[g]	0.00134	0.0328	0.000269	0.00773	4.75e-05	0.00188
t_0241	glycerol-3-phosphate acyltransferase (18:0), endoplasmic reticulum membrane	stearoyl-CoA[erm] + glycerol 3-phosphate[erm] => coenzyme A[erm] + 1-acyl-sn-glycerol 3-phosphate (18:0)[erm]	0.00317	0.0102	0.00124	0.00484	0.000575	0.000938
t_0240	glycerol-3-phosphate acyltransferase (16:0), endoplasmic reticulum membrane	palmitoyl-CoA[erm] + glycerol 3-phosphate[erm] => coenzyme A[erm] + 1-acyl-sn-glycerol 3-phosphate (16:0)[erm]	0.013	0.0534	0.00458	0.0195	0.00247	0.00673
t_0239	fatty-acid--CoA ligase (linolenate), peroxisome	linolenate[p] + ATP[p] + coenzyme A[p] => linolenoyl-CoA[p] + AMP[p] + diphosphate[p]	0.000626	0.0256	0.00146	0.0237	0.000186	0.00464
t_0238	fatty-acid--CoA ligase (linoleate), peroxisome	linoleate[p] + ATP[p] + coenzyme A[p] => linoleoyl-CoA[p] + AMP[p] + diphosphate[p]	0.00282	0.0537	0.000547	0.0146	0.000255	0.00544
t_0237	fatty-acid--CoA ligase (oleate), peroxisome	ATP[p] + coenzyme A[p] + oleate[p] => AMP[p] + diphosphate[p] + oleoyl-CoA[p]	1.98e-05	0.000914	1.35e-05	0.000448	2.98e-06	0.000121
t_0236	fatty-acid--CoA ligase (stearate), peroxisome	ATP[p] + coenzyme A[p] + stearate[p] => AMP[p] + diphosphate[p] + stearoyl-CoA[p]	1.13e-05	0.000687	1.67e-05	0.000532	4.1e-06	0.000144
t_0235	fatty-acid--CoA ligase (palmitate), peroxisome	ATP[p] + coenzyme A[p] + palmitate[p] => AMP[p] + diphosphate[p] + palmitoyl-CoA[p]	0.000176	0.002	6.72e-05	0.00072	2.5e-05	0.000183
t_0234	fatty-acid--CoA ligase (linolenate), lipid particle	linolenate[lp] + coenzyme A[lp] + ATP[lp] => linolenoyl-CoA[lp] + diphosphate[lp] + AMP[lp]	0.00848	0.0753	0.00354	0.0327	0.00116	0.0101
t_0233	fatty-acid--CoA ligase (linoleate), lipid particle	linoleate[lp] + coenzyme A[lp] + ATP[lp] => linoleoyl-CoA[lp] + diphosphate[lp] + AMP[lp]	0.0108	0.0806	0.00489	0.0337	0.00198	0.0107
t_0232	fatty-acid--CoA ligase (oleate), lipid particle	coenzyme A[lp] + ATP[lp] + oleate[lp] => diphosphate[lp] + AMP[lp] + oleoyl-CoA[lp]	0.00211	0.0457	0.0175	0.0787	0.00532	0.0237
t_0231	fatty-acid--CoA ligase (stearate), lipid particle	coenzyme A[lp] + ATP[lp] + stearate[lp] => diphosphate[lp] + AMP[lp] + stearoyl-CoA[lp]	0.0203	0.143	0.00746	0.053	3.09e-08	5.48e-07
t_0230	fatty-acid--CoA ligase (palmitate), lipid particle	coenzyme A[lp] + ATP[lp] + palmitate[lp] => diphosphate[lp] + AMP[lp] + palmitoyl-CoA[lp]	0	0	2.04e-06	4.56e-05	2.41e-05	0.00165
t_0229	fatty-acid--CoA ligase (linolenate), endoplasmic reticulum membrane	linolenate[erm] + coenzyme A[erm] + ATP[erm] => linolenoyl-CoA[erm] + AMP[erm] + diphosphate[erm]	0.00076	0.0139	0.000436	0.00648	7e-05	0.00141
t_0228	fatty-acid--CoA ligase (linoleate), endoplasmic reticulum membrane	linoleate[erm] + coenzyme A[erm] + ATP[erm] => linoleoyl-CoA[erm] + AMP[erm] + diphosphate[erm]	0.00091	0.0155	0.000284	0.0053	8.7e-05	0.00158
t_0227	fatty-acid--CoA ligase (oleate), endoplasmic reticulum membrane	coenzyme A[erm] + ATP[erm] + oleate[erm] => oleoyl-CoA[erm] + AMP[erm] + diphosphate[erm]	0.0463	0.211	0.000577	0.0148	0.000102	0.00334
t_0226	fatty-acid--CoA ligase (stearate), endoplasmic reticulum membrane	coenzyme A[erm] + ATP[erm] + stearate[erm] => stearoyl-CoA[erm] + AMP[erm] + diphosphate[erm]	0.000426	0.0209	0.000156	0.00769	0.00221	0.0157
t_0225	fatty-acid--CoA ligase (palmitate), endoplasmic reticulum membrane	coenzyme A[erm] + ATP[erm] + palmitate[erm] => palmitoyl-CoA[erm] + AMP[erm] + diphosphate[erm]	0.0387	0.166	0.0152	0.0647	0.00473	0.0188
t_0218	dihydroxyacetone phosphate acyltransferase (18:0), endoplasmic reticulum membrane	stearoyl-CoA[erm] + dihydroxyacetone phosphate[erm] => coenzyme A[erm] + acylglycerone phosphate (18:0)[erm]	0.000289	0.00344	0.000191	0.00204	5.38e-05	0.000593
t_0217	dihydroxyacetone phosphate acyltransferase (16:0), endoplasmic reticulum membrane	palmitoyl-CoA[erm] + dihydroxyacetone phosphate[erm] => coenzyme A[erm] + acylglycerone phosphate (16:0)[erm]	0.00363	0.0446	0.00117	0.0135	0.000389	0.00446
t_0216	diacylglycerol acyltransferase (1-18:0, 2-18:3, 3-18:1), lipid particle	diglyceride (1-18:0, 2-18:3)[lp] + oleoyl-CoA[lp] => triglyceride (1-18:0, 2-18:3, 3-18:1)[lp] + coenzyme A[lp]	0.00133	0.0365	0.000415	0.0121	7.45e-05	0.00289
t_0215	diacylglycerol acyltransferase (1-18:0, 2-18:3, 3-18:0), lipid particle	diglyceride (1-18:0, 2-18:3)[lp] + stearoyl-CoA[lp] => triglyceride (1-18:0, 2-18:3, 3-18:0)[lp] + coenzyme A[lp]	0.000418	0.0209	0.000936	0.019	9.29e-05	0.00328
t_0214	diacylglycerol acyltransferase (1-18:0, 2-18:3, 3-16:0), lipid particle	diglyceride (1-18:0, 2-18:3)[lp] + palmitoyl-CoA[lp] => triglyceride (1-18:0, 2-18:3, 3-16:0)[lp] + coenzyme A[lp]	0.00151	0.0391	0.000946	0.0191	0.000256	0.00542
t_0213	diacylglycerol acyltransferase (1-18:0, 2-18:2, 3-18:1), lipid particle	diglyceride (1-18:0, 2-18:2)[lp] + oleoyl-CoA[lp] => triglyceride (1-18:0, 2-18:2, 3-18:1)[lp] + coenzyme A[lp]	0.00113	0.0333	0.000183	0.00789	7.54e-05	0.00288
t_0212	diacylglycerol acyltransferase (1-18:0, 2-18:2, 3-18:0), lipid particle	diglyceride (1-18:0, 2-18:2)[lp] + stearoyl-CoA[lp] => triglyceride (1-18:0, 2-18:2, 3-18:0)[lp] + coenzyme A[lp]	0.00209	0.0466	0.000551	0.0146	0.000269	0.00551
t_0211	diacylglycerol acyltransferase (1-18:0, 2-18:2, 3-16:0), lipid particle	diglyceride (1-18:0, 2-18:2)[lp] + palmitoyl-CoA[lp] => triglyceride (1-18:0, 2-18:2, 3-16:0)[lp] + coenzyme A[lp]	0.00262	0.0516	0.000705	0.0166	0.000232	0.00515
t_0207	diacylglycerol acyltransferase (1-16:0, 2-18:3, 3-18:1), lipid particle	diglyceride (1-16:0, 2-18:3)[lp] + oleoyl-CoA[lp] => triglyceride (1-16:0, 2-18:3, 3-18:1)[lp] + coenzyme A[lp]	0.00325	0.0493	0.00127	0.0171	0.00015	0.0041
t_0206	diacylglycerol acyltransferase (1-16:0, 2-18:3, 3-18:0), lipid particle	diglyceride (1-16:0, 2-18:3)[lp] + stearoyl-CoA[lp] => triglyceride (1-16:0, 2-18:3, 3-18:0)[lp] + coenzyme A[lp]	0.00188	0.0442	0.000547	0.0146	0.000207	0.00487
t_0205	diacylglycerol acyltransferase (1-16:0, 2-18:3, 3-16:0), lipid particle	diglyceride (1-16:0, 2-18:3)[lp] + palmitoyl-CoA[lp] => triglyceride (1-16:0, 2-18:3, 3-16:0)[lp] + coenzyme A[lp]	0.00221	0.0473	0.000708	0.0166	0.000211	0.00492
t_0204	diacylglycerol acyltransferase (1-16:0, 2-18:2, 3-18:1), lipid particle	diglyceride (1-16:0, 2-18:2)[lp] + oleoyl-CoA[lp] => triglyceride (1-16:0, 2-18:2, 3-18:1)[lp] + coenzyme A[lp]	0.00398	0.0333	0.00177	0.0208	0.000156	0.00404
t_0203	diacylglycerol acyltransferase (1-16:0, 2-18:2, 3-18:0), lipid particle	diglyceride (1-16:0, 2-18:2)[lp] + stearoyl-CoA[lp] => triglyceride (1-16:0, 2-18:2, 3-18:0)[lp] + coenzyme A[lp]	0.000418	0.0209	0.000391	0.0124	0.000116	0.00366
t_0202	diacylglycerol acyltransferase (1-16:0, 2-18:2, 3-16:0), lipid particle	diglyceride (1-16:0, 2-18:2)[lp] + palmitoyl-CoA[lp] => triglyceride (1-16:0, 2-18:2, 3-16:0)[lp] + coenzyme A[lp]	0.00202	0.0453	0.00102	0.0199	0.000143	0.00402
t_0198	diacylglycerol acyltransferase (1-18:0, 2-18:3, 3-18:1), endoplasmic reticulum membrane	diglyceride (1-18:0, 2-18:3)[erm] + oleoyl-CoA[erm] => triglyceride (1-18:0, 2-18:3, 3-18:1)[erm] + coenzyme A[erm]	0.00282	0.047	0.00119	0.0179	0.000593	0.00634
t_0197	diacylglycerol acyltransferase (1-18:0, 2-18:3, 3-18:0), endoplasmic reticulum membrane	diglyceride (1-18:0, 2-18:3)[erm] + stearoyl-CoA[erm] => triglyceride (1-18:0, 2-18:3, 3-18:0)[erm] + coenzyme A[erm]	0.0027	0.0529	0.000363	0.0116	0.000276	0.0056
t_0196	diacylglycerol acyltransferase (1-18:0, 2-18:3, 3-16:0), endoplasmic reticulum membrane	diglyceride (1-18:0, 2-18:3)[erm] + palmitoyl-CoA[erm] => triglyceride (1-18:0, 2-18:3, 3-16:0)[erm] + coenzyme A[erm]	0.00209	0.0466	0.000704	0.0166	0.000232	0.00518
t_0195	diacylglycerol acyltransferase (1-18:0, 2-18:2, 3-18:1), endoplasmic reticulum membrane	diglyceride (1-18:0, 2-18:2)[erm] + oleoyl-CoA[erm] => triglyceride (1-18:0, 2-18:2, 3-18:1)[erm] + coenzyme A[erm]	0.00355	0.0511	0.00129	0.0185	0.000521	0.00528
t_0194	diacylglycerol acyltransferase (1-18:0, 2-18:2, 3-18:0), endoplasmic reticulum membrane	diglyceride (1-18:0, 2-18:2)[erm] + stearoyl-CoA[erm] => triglyceride (1-18:0, 2-18:2, 3-18:0)[erm] + coenzyme A[erm]	0.00124	0.0359	0.000467	0.0135	0.000116	0.00367
t_0193	diacylglycerol acyltransferase (1-18:0, 2-18:2, 3-16:0), endoplasmic reticulum membrane	diglyceride (1-18:0, 2-18:2)[erm] + palmitoyl-CoA[erm] => triglyceride (1-18:0, 2-18:2, 3-16:0)[erm] + coenzyme A[erm]	0.00125	0.0361	0.000547	0.0146	0.000209	0.00491
t_0192	diacylglycerol acyltransferase (1-18:0, 2-18:1, 3-18:1), endoplasmic reticulum membrane	oleoyl-CoA[erm] + diglyceride (1-18:0, 2-18:1)[erm] => coenzyme A[erm] + triglyceride (1-18:0, 2-18:1, 3-18:1)[erm]	0.00274	0.0339	0.00135	0.0176	0.000561	0.00529
t_0191	diacylglycerol acyltransferase (1-18:0, 2-18:1, 3-18:0), endoplasmic reticulum membrane	stearoyl-CoA[erm] + diglyceride (1-18:0, 2-18:1)[erm] => coenzyme A[erm] + triglyceride (1-18:0, 2-18:1, 3-18:0)[erm]	0.00209	0.0466	0.00126	0.0219	0.00014	0.00402
t_0190	diacylglycerol acyltransferase (1-18:0, 2-18:1, 3-16:0), endoplasmic reticulum membrane	palmitoyl-CoA[erm] + diglyceride (1-18:0, 2-18:1)[erm] => coenzyme A[erm] + triglyceride (1-18:0, 2-18:1, 3-16:0)[erm]	0.00252	0.0511	0.00117	0.0214	0.000163	0.00434
t_0189	diacylglycerol acyltransferase (1-16:0, 2-18:3, 3-18:1), endoplasmic reticulum membrane	diglyceride (1-16:0, 2-18:3)[erm] + oleoyl-CoA[erm] => triglyceride (1-16:0, 2-18:3, 3-18:1)[erm] + coenzyme A[erm]	0.00261	0.0516	0.000877	0.0185	0.000538	0.00523
t_0188	diacylglycerol acyltransferase (1-16:0, 2-18:3, 3-18:0), endoplasmic reticulum membrane	diglyceride (1-16:0, 2-18:3)[erm] + stearoyl-CoA[erm] => triglyceride (1-16:0, 2-18:3, 3-18:0)[erm] + coenzyme A[erm]	0.00217	0.047	0.00111	0.0207	0.000323	0.00603
t_0187	diacylglycerol acyltransferase (1-16:0, 2-18:3, 3-16:0), endoplasmic reticulum membrane	diglyceride (1-16:0, 2-18:3)[erm] + palmitoyl-CoA[erm] => triglyceride (1-16:0, 2-18:3, 3-16:0)[erm] + coenzyme A[erm]	0.00185	0.0436	0.000781	0.0174	0.000209	0.00492
t_0186	diacylglycerol acyltransferase (1-16:0, 2-18:2, 3-18:1), endoplasmic reticulum membrane	diglyceride (1-16:0, 2-18:2)[erm] + oleoyl-CoA[erm] => triglyceride (1-16:0, 2-18:2, 3-18:1)[erm] + coenzyme A[erm]	0.00191	0.0421	0.00105	0.02	0.000954	0.00668
t_0185	diacylglycerol acyltransferase (1-16:0, 2-18:2, 3-18:0), endoplasmic reticulum membrane	diglyceride (1-16:0, 2-18:2)[erm] + stearoyl-CoA[erm] => triglyceride (1-16:0, 2-18:2, 3-18:0)[erm] + coenzyme A[erm]	0.00273	0.0532	0.000709	0.0165	0.000248	0.00528
t_0184	diacylglycerol acyltransferase (1-16:0, 2-18:2, 3-16:0), endoplasmic reticulum membrane	diglyceride (1-16:0, 2-18:2)[erm] + palmitoyl-CoA[erm] => triglyceride (1-16:0, 2-18:2, 3-16:0)[erm] + coenzyme A[erm]	0.00125	0.0361	0.00052	0.014	0.000127	0.00374
t_0183	diacylglycerol acyltransferase (1-16:0, 2-18:1, 3-18:1), endoplasmic reticulum membrane	oleoyl-CoA[erm] + diglyceride (1-16:0, 2-18:1)[erm] => coenzyme A[erm] + triglyceride (1-16:0, 2-18:1, 3-18:1)[erm]	0.00131	0.0343	0.000376	0.0111	0.000126	0.00369
t_0182	diacylglycerol acyltransferase (1-16:0, 2-18:1, 3-18:0), endoplasmic reticulum membrane	stearoyl-CoA[erm] + diglyceride (1-16:0, 2-18:1)[erm] => coenzyme A[erm] + triglyceride (1-16:0, 2-18:1, 3-18:0)[erm]	0.00146	0.039	0.000706	0.0166	0.000349	0.00634
t_0181	diacylglycerol acyltransferase (1-16:0, 2-18:1, 3-16:0), endoplasmic reticulum membrane	palmitoyl-CoA[erm] + diglyceride (1-16:0, 2-18:1)[erm] => coenzyme A[erm] + triglyceride (1-16:0, 2-18:1, 3-16:0)[erm]	0.0035	0.06	0.000391	0.0124	0.000302	0.00591
t_0180	DGPP phosphatase (1-18:0, 2-18:3), vacuolar membrane	1,2-diacylglycerol 3-diphosphate (1-18:0, 2-18:3)[vm] + H2O[vm] => phosphatidate (1-18:0, 2-18:3)[vm] + phosphate[vm] + H+[vm]	0.00278	0.0695	0.000911	0.0243	0.000232	0.0067
t_0179	DGPP phosphatase (1-18:0, 2-18:2), vacuolar membrane	1,2-diacylglycerol 3-diphosphate (1-18:0, 2-18:2)[vm] + H2O[vm] => phosphatidate (1-18:0, 2-18:2)[vm] + phosphate[vm] + H+[vm]	0.00174	0.055	0.000912	0.0244	0.000232	0.0067
t_0177	DGPP phosphatase (1-16:0, 2-18:3), vacuolar membrane	1,2-diacylglycerol 3-diphosphate (1-16:0, 2-18:3)[vm] + H2O[vm] => phosphatidate (1-16:0, 2-18:3)[vm] + phosphate[vm] + H+[vm]	0.00304	0.0719	0.00104	0.026	0.00019	0.006
t_0176	DGPP phosphatase (1-16:0, 2-18:2), vacuolar membrane	1,2-diacylglycerol 3-diphosphate (1-16:0, 2-18:2)[vm] + H2O[vm] => phosphatidate (1-16:0, 2-18:2)[vm] + phosphate[vm] + H+[vm]	0.00373	0.0797	0.000773	0.0223	0.000579	0.0106
t_0174	DAG lipase (1-18:0, 2-18:3), lipid particle	diglyceride (1-18:0, 2-18:3)[lp] + H2O[lp] => linolenate[lp] + H+[lp] + 1-monoglyceride (18:0)[lp]	0.000473	0.00582	0.000116	0.00202	5.68e-05	0.000647
t_0173	DAG lipase (1-18:0, 2-18:2), lipid particle	diglyceride (1-18:0, 2-18:2)[lp] + H2O[lp] => linoleate[lp] + H+[lp] + 1-monoglyceride (18:0)[lp]	0.000617	0.00664	0.000238	0.00263	9.03e-05	0.000622
t_0171	DAG lipase (1-16:0, 2-18:3), lipid particle	diglyceride (1-16:0, 2-18:3)[lp] + H2O[lp] => linolenate[lp] + H+[lp] + 1-monoglyceride (16:0)[lp]	0.00303	0.023	0.000895	0.00973	0.000268	0.0021
t_0170	DAG lipase (1-16:0, 2-18:2), lipid particle	diglyceride (1-16:0, 2-18:2)[lp] + H2O[lp] => linoleate[lp] + H+[lp] + 1-monoglyceride (16:0)[lp]	0.00455	0.0291	0.002	0.0102	0.00101	0.00371
t_0168	DAG kinase (1-18:0, 2-18:3), endoplasmic reticulum membrane	diglyceride (1-18:0, 2-18:3)[erm] + CTP[erm] => phosphatidate (1-18:0, 2-18:3)[erm] + H+[erm] + CDP[erm]	0.0134	0.128	0.00568	0.0535	0.00155	0.0147
t_0167	DAG kinase (1-18:0, 2-18:2), endoplasmic reticulum membrane	diglyceride (1-18:0, 2-18:2)[erm] + CTP[erm] => phosphatidate (1-18:0, 2-18:2)[erm] + H+[erm] + CDP[erm]	0.0126	0.125	0.00414	0.0429	0.00154	0.0145
t_0166	DAG kinase (1-18:0, 2-18:1), endoplasmic reticulum membrane	diglyceride (1-18:0, 2-18:1)[erm] + CTP[erm] => H+[erm] + phosphatidate (1-18:0, 2-18:1)[erm] + CDP[erm]	0.0162	0.144	0.00399	0.0404	0.00146	0.0146
t_0165	DAG kinase (1-16:0, 2-18:3), endoplasmic reticulum membrane	diglyceride (1-16:0, 2-18:3)[erm] + CTP[erm] => phosphatidate (1-16:0, 2-18:3)[erm] + H+[erm] + CDP[erm]	0.013	0.128	0.00449	0.0444	0.00139	0.0139
t_0164	DAG kinase (1-16:0, 2-18:2), endoplasmic reticulum membrane	diglyceride (1-16:0, 2-18:2)[erm] + CTP[erm] => phosphatidate (1-16:0, 2-18:2)[erm] + H+[erm] + CDP[erm]	0.0105	0.109	0.00433	0.0444	0.0016	0.0154
t_0163	DAG kinase (1-16:0, 2-18:1), endoplasmic reticulum membrane	diglyceride (1-16:0, 2-18:1)[erm] + CTP[erm] => H+[erm] + phosphatidate (1-16:0, 2-18:1)[erm] + CDP[erm]	0.0165	0.139	0.00893	0.0646	0.00202	0.0166
t_0162	CL synthase (1-18:0, 2-18:3, 3-18:0, 4-18:3), mitochondrial membrane	CDP-diacylglycerol (1-18:0, 2-18:3)[mm] + phosphatidylglycerol (1-18:0, 2-18:3)[mm] => cardiolipin (1-18:0, 2-18:3, 3-18:0, 4-18:3)[mm] + H+[mm] + CMP[mm]	8.5e-07	4.42e-06	8.28e-07	2.52e-06	3.46e-07	1.32e-06
t_0161	CL synthase (1-18:0, 2-18:2, 3-18:0, 4-18:3), mitochondrial membrane	CDP-diacylglycerol (1-18:0, 2-18:2)[mm] + phosphatidylglycerol (1-18:0, 2-18:3)[mm] => cardiolipin (1-18:0, 2-18:2, 3-18:0, 4-18:3)[mm] + H+[mm] + CMP[mm]	1.25e-07	1.74e-06	5.28e-08	6.69e-07	4.44e-08	4.88e-07
t_0160	CL synthase (1-18:0, 2-18:2, 3-18:0, 4-18:2), mitochondrial membrane	CDP-diacylglycerol (1-18:0, 2-18:2)[mm] + phosphatidylglycerol (1-18:0, 2-18:2)[mm] => cardiolipin (1-18:0, 2-18:2, 3-18:0, 4-18:2)[mm] + H+[mm] + CMP[mm]	7.33e-06	1.1e-05	4.8e-06	4.18e-06	3.26e-06	2.6e-06
t_0159	CL synthase (1-18:0, 2-18:1, 3-18:0, 4-18:3), mitochondrial membrane	CDP-diacylglycerol (1-18:0, 2-18:1)[mm] + phosphatidylglycerol (1-18:0, 2-18:3)[mm] => cardiolipin (1-18:0, 2-18:1, 3-18:0, 4-18:3)[mm] + H+[mm] + CMP[mm]	1.15e-07	1.66e-06	4.31e-08	6.09e-07	4.42e-08	4.86e-07
t_0158	CL synthase (1-18:0, 2-18:1, 3-18:0, 4-18:2), mitochondrial membrane	CDP-diacylglycerol (1-18:0, 2-18:1)[mm] + phosphatidylglycerol (1-18:0, 2-18:2)[mm] => cardiolipin (1-18:0, 2-18:1, 3-18:0, 4-18:2)[mm] + H+[mm] + CMP[mm]	9.73e-07	4.71e-06	3.9e-07	1.77e-06	1.14e-07	7.73e-07
t_0157	CL synthase (1-18:0, 2-18:1, 3-18:0, 4-18:1), mitochondrial membrane	CDP-diacylglycerol (1-18:0, 2-18:1)[mm] + phosphatidylglycerol (1-18:0, 2-18:1)[mm] => cardiolipin (1-18:0, 2-18:1, 3-18:0, 4-18:1)[mm] + H+[mm] + CMP[mm]	3.9e-07	3.04e-06	1.94e-07	1.27e-06	8.76e-08	6.83e-07
t_0156	CL synthase (1-16:0, 2-18:3, 3-18:0, 4-18:3), mitochondrial membrane	CDP-diacylglycerol (1-16:0, 2-18:3)[mm] + phosphatidylglycerol (1-18:0, 2-18:3)[mm] => cardiolipin (1-16:0, 2-18:3, 3-18:0, 4-18:3)[mm] + H+[mm] + CMP[mm]	1.78e-07	2.04e-06	6.19e-08	7.27e-07	3.91e-08	4.59e-07
t_0155	CL synthase (1-16:0, 2-18:2, 3-18:0, 4-18:3), mitochondrial membrane	CDP-diacylglycerol (1-16:0, 2-18:2)[mm] + phosphatidylglycerol (1-18:0, 2-18:3)[mm] => cardiolipin (1-16:0, 2-18:2, 3-18:0, 4-18:3)[mm] + H+[mm] + CMP[mm]	1.31e-07	1.77e-06	5.15e-08	6.63e-07	2.48e-08	3.65e-07
t_0154	CL synthase (1-16:0, 2-18:2, 3-18:0, 4-18:2), mitochondrial membrane	CDP-diacylglycerol (1-16:0, 2-18:2)[mm] + phosphatidylglycerol (1-18:0, 2-18:2)[mm] => cardiolipin (1-16:0, 2-18:2, 3-18:0, 4-18:2)[mm] + H+[mm] + CMP[mm]	1.11e-06	5.02e-06	6.78e-08	7.55e-07	6.2e-08	5.72e-07
t_0153	CL synthase (1-16:0, 2-18:1, 3-18:0, 4-18:3), mitochondrial membrane	phosphatidylglycerol (1-18:0, 2-18:3)[mm] + CDP-diacylglycerol (1-16:0, 2-18:1)[mm] => cardiolipin (1-16:0, 2-18:1, 3-18:0, 4-18:3)[mm] + H+[mm] + CMP[mm]	8.7e-08	1.45e-06	2.73e-08	4.83e-07	1.5e-08	2.83e-07
t_0152	CL synthase (1-16:0, 2-18:1, 3-18:0, 4-18:2), mitochondrial membrane	phosphatidylglycerol (1-18:0, 2-18:2)[mm] + CDP-diacylglycerol (1-16:0, 2-18:1)[mm] => cardiolipin (1-16:0, 2-18:1, 3-18:0, 4-18:2)[mm] + H+[mm] + CMP[mm]	3.29e-07	2.78e-06	1.42e-07	1.09e-06	4.81e-08	5.04e-07
t_0151	CL synthase (1-16:0, 2-18:1, 3-18:0, 4-18:1), mitochondrial membrane	phosphatidylglycerol (1-18:0, 2-18:1)[mm] + CDP-diacylglycerol (1-16:0, 2-18:1)[mm] => cardiolipin (1-16:0, 2-18:1, 3-18:0, 4-18:1)[mm] + H+[mm] + CMP[mm]	1.53e-07	1.92e-06	2.9e-08	4.96e-07	1.53e-08	2.9e-07
t_0150	CL synthase (1-16:0, 2-18:3, 3-16:0, 4-18:3), mitochondrial membrane	CDP-diacylglycerol (1-16:0, 2-18:3)[mm] + phosphatidylglycerol (1-16:0, 2-18:3)[mm] => cardiolipin (1-16:0, 2-18:3, 3-16:0, 4-18:3)[mm] + H+[mm] + CMP[mm]	7.98e-07	4.28e-06	1.93e-07	1.27e-06	1.36e-07	8.52e-07
t_0149	CL synthase (1-16:0, 2-18:2, 3-16:0, 4-18:3), mitochondrial membrane	CDP-diacylglycerol (1-16:0, 2-18:2)[mm] + phosphatidylglycerol (1-16:0, 2-18:3)[mm] => cardiolipin (1-16:0, 2-18:2, 3-16:0, 4-18:3)[mm] + H+[mm] + CMP[mm]	2.05e-07	2.21e-06	1.61e-07	1.18e-06	3.88e-08	4.57e-07
t_0148	CL synthase (1-16:0, 2-18:2, 3-16:0, 4-18:2), mitochondrial membrane	CDP-diacylglycerol (1-16:0, 2-18:2)[mm] + phosphatidylglycerol (1-16:0, 2-18:2)[mm] => cardiolipin (1-16:0, 2-18:2, 3-16:0, 4-18:2)[mm] + H+[mm] + CMP[mm]	9.43e-06	1.17e-05	5.78e-07	2.14e-06	7.7e-07	1.88e-06
t_0147	CL synthase (1-16:0, 2-18:1, 3-16:0, 4-18:3), mitochondrial membrane	phosphatidylglycerol (1-16:0, 2-18:3)[mm] + CDP-diacylglycerol (1-16:0, 2-18:1)[mm] => cardiolipin (1-16:0, 2-18:1, 3-16:0, 4-18:3)[mm] + H+[mm] + CMP[mm]	1.49e-07	1.88e-06	3.6e-08	5.55e-07	3.92e-08	4.58e-07
t_0146	CL synthase (1-16:0, 2-18:1, 3-16:0, 4-18:2), mitochondrial membrane	phosphatidylglycerol (1-16:0, 2-18:2)[mm] + CDP-diacylglycerol (1-16:0, 2-18:1)[mm] => cardiolipin (1-16:0, 2-18:1, 3-16:0, 4-18:2)[mm] + H+[mm] + CMP[mm]	1.15e-06	5.1e-06	6.12e-07	2.19e-06	1.96e-07	1.01e-06
t_0144	CL (1-18:1, 2-18:3, 3-18:0, 4-18:3) phospholipase (3-position), mitochondrial membrane	cardiolipin (1-18:1, 2-18:3, 3-18:0, 4-18:3)[mm] + H2O[mm] => monolysocardiolipin (1-18:1, 2-18:3, 4-18:3)[mm] + H+[mm] + stearate[mm]	1.03e-06	4.84e-06	8.9e-07	2.6e-06	3.85e-07	1.39e-06
t_0143	CL (1-18:1, 2-18:2, 3-18:0, 4-18:3) phospholipase (3-position), mitochondrial membrane	cardiolipin (1-18:1, 2-18:2, 3-18:0, 4-18:3)[mm] + H2O[mm] => monolysocardiolipin (1-18:1, 2-18:2, 4-18:3)[mm] + H+[mm] + stearate[mm]	2.56e-07	2.47e-06	1.04e-07	9.39e-07	6.92e-08	6.08e-07
t_0142	CL (1-18:1, 2-18:2, 3-18:0, 4-18:2) phospholipase (3-position), mitochondrial membrane	cardiolipin (1-18:1, 2-18:2, 3-18:0, 4-18:2)[mm] + H2O[mm] => monolysocardiolipin (1-18:1, 2-18:2, 4-18:2)[mm] + H+[mm] + stearate[mm]	8.44e-06	1.14e-05	4.86e-06	4.17e-06	3.33e-06	2.59e-06
t_0141	CL (1-18:1, 2-18:1, 3-18:0, 4-18:3) phospholipase (3-position), mitochondrial membrane	cardiolipin (1-18:1, 2-18:1, 3-18:0, 4-18:3)[mm] + H2O[mm] => monolysocardiolipin (1-18:1, 2-18:1, 4-18:3)[mm] + H+[mm] + stearate[mm]	2.02e-07	2.2e-06	7.05e-08	7.76e-07	5.91e-08	5.61e-07
t_0140	CL (1-18:1, 2-18:1, 3-18:0, 4-18:2) phospholipase (3-position), mitochondrial membrane	cardiolipin (1-18:1, 2-18:1, 3-18:0, 4-18:2)[mm] + H2O[mm] => monolysocardiolipin (1-18:1, 2-18:1, 4-18:2)[mm] + H+[mm] + stearate[mm]	1.3e-06	5.41e-06	5.32e-07	2.05e-06	1.62e-07	9.17e-07
t_0139	CL (1-18:1, 2-18:1, 3-18:0, 4-18:1) phospholipase (3-position), mitochondrial membrane	cardiolipin (1-18:1, 2-18:1, 3-18:0, 4-18:1)[mm] + H2O[mm] => monolysocardiolipin (1-18:1, 2-18:1, 4-18:1)[mm] + H+[mm] + stearate[mm]	5.43e-07	3.57e-06	2.23e-07	1.36e-06	1.03e-07	7.4e-07
t_0138	CL (1-18:1, 2-18:3, 3-16:0, 4-18:3) phospholipase (3-position), mitochondrial membrane	cardiolipin (1-18:1, 2-18:3, 3-16:0, 4-18:3)[mm] + H2O[mm] => monolysocardiolipin (1-18:1, 2-18:3, 4-18:3)[mm] + H+[mm] + palmitate[mm]	7.98e-07	4.28e-06	1.93e-07	1.27e-06	1.36e-07	8.52e-07
t_0137	CL (1-18:1, 2-18:2, 3-16:0, 4-18:3) phospholipase (3-position), mitochondrial membrane	cardiolipin (1-18:1, 2-18:2, 3-16:0, 4-18:3)[mm] + H2O[mm] => monolysocardiolipin (1-18:1, 2-18:2, 4-18:3)[mm] + H+[mm] + palmitate[mm]	2.05e-07	2.21e-06	1.61e-07	1.18e-06	3.88e-08	4.57e-07
t_0136	CL (1-18:1, 2-18:2, 3-16:0, 4-18:2) phospholipase (3-position), mitochondrial membrane	cardiolipin (1-18:1, 2-18:2, 3-16:0, 4-18:2)[mm] + H2O[mm] => monolysocardiolipin (1-18:1, 2-18:2, 4-18:2)[mm] + H+[mm] + palmitate[mm]	9.43e-06	1.17e-05	5.78e-07	2.14e-06	7.7e-07	1.88e-06
t_0135	CL (1-18:1, 2-18:1, 3-16:0, 4-18:3) phospholipase (3-position), mitochondrial membrane	cardiolipin (1-18:1, 2-18:1, 3-16:0, 4-18:3)[mm] + H2O[mm] => monolysocardiolipin (1-18:1, 2-18:1, 4-18:3)[mm] + H+[mm] + palmitate[mm]	1.49e-07	1.88e-06	3.6e-08	5.55e-07	3.92e-08	4.58e-07
t_0134	CL (1-18:1, 2-18:1, 3-16:0, 4-18:2) phospholipase (3-position), mitochondrial membrane	cardiolipin (1-18:1, 2-18:1, 3-16:0, 4-18:2)[mm] + H2O[mm] => monolysocardiolipin (1-18:1, 2-18:1, 4-18:2)[mm] + H+[mm] + palmitate[mm]	1.15e-06	5.1e-06	6.12e-07	2.19e-06	1.96e-07	1.01e-06
t_0133	CL (1-18:1, 2-18:1, 3-16:0, 4-18:1) phospholipase (3-position), mitochondrial membrane	H2O[mm] + cardiolipin (1-18:1, 2-18:1, 3-16:0, 4-18:1)[mm] => monolysocardiolipin (1-18:1, 2-18:1, 4-18:1)[mm] + H+[mm] + palmitate[mm]	3.29e-07	2.79e-06	2.04e-07	1.3e-06	7.01e-08	6.11e-07
t_0132	CL (1-18:0, 2-18:3, 3-18:0, 4-18:3) phospholipase (1-position), mitochondrial membrane	cardiolipin (1-18:0, 2-18:3, 3-18:0, 4-18:3)[mm] + H2O[mm] => monolysocardiolipin (2-18:3, 3-18:0, 4-18:3)[mm] + H+[mm] + stearate[mm]	8.5e-07	4.42e-06	8.28e-07	2.52e-06	3.46e-07	1.32e-06
t_0131	CL (1-18:0, 2-18:2, 3-18:0, 4-18:3) phospholipase (1-position), mitochondrial membrane	cardiolipin (1-18:0, 2-18:2, 3-18:0, 4-18:3)[mm] + H2O[mm] => monolysocardiolipin (2-18:2, 3-18:0, 4-18:3)[mm] + H+[mm] + stearate[mm]	1.25e-07	1.74e-06	5.28e-08	6.69e-07	4.44e-08	4.88e-07
t_0130	CL (1-18:0, 2-18:2, 3-18:0, 4-18:2) phospholipase (1-position), mitochondrial membrane	cardiolipin (1-18:0, 2-18:2, 3-18:0, 4-18:2)[mm] + H2O[mm] => monolysocardiolipin (2-18:2, 3-18:0, 4-18:2)[mm] + H+[mm] + stearate[mm]	7.33e-06	1.1e-05	4.8e-06	4.18e-06	3.26e-06	2.6e-06
t_0129	CL (1-18:0, 2-18:1, 3-18:0, 4-18:3) phospholipase (1-position), mitochondrial membrane	cardiolipin (1-18:0, 2-18:1, 3-18:0, 4-18:3)[mm] + H2O[mm] => monolysocardiolipin (2-18:1, 3-18:0, 4-18:3)[mm] + H+[mm] + stearate[mm]	1.15e-07	1.66e-06	4.31e-08	6.09e-07	4.42e-08	4.86e-07
t_0128	CL (1-18:0, 2-18:1, 3-18:0, 4-18:2) phospholipase (1-position), mitochondrial membrane	cardiolipin (1-18:0, 2-18:1, 3-18:0, 4-18:2)[mm] + H2O[mm] => monolysocardiolipin (2-18:1, 3-18:0, 4-18:2)[mm] + H+[mm] + stearate[mm]	9.73e-07	4.71e-06	3.9e-07	1.77e-06	1.14e-07	7.73e-07
t_0127	CL (1-18:0, 2-18:1, 3-18:0, 4-18:1) phospholipase (1-position), mitochondrial membrane	cardiolipin (1-18:0, 2-18:1, 3-18:0, 4-18:1)[mm] + H2O[mm] => monolysocardiolipin (2-18:1, 3-18:0, 4-18:1)[mm] + H+[mm] + stearate[mm]	3.9e-07	3.04e-06	1.94e-07	1.27e-06	8.76e-08	6.83e-07
t_0126	CL (1-16:0, 2-18:3, 3-18:0, 4-18:3) phospholipase (1-position), mitochondrial membrane	cardiolipin (1-16:0, 2-18:3, 3-18:0, 4-18:3)[mm] + H2O[mm] => monolysocardiolipin (2-18:3, 3-18:0, 4-18:3)[mm] + H+[mm] + palmitate[mm]	1.78e-07	2.04e-06	6.19e-08	7.27e-07	3.91e-08	4.59e-07
t_0125	CL (1-16:0, 2-18:2, 3-18:0, 4-18:3) phospholipase (1-position), mitochondrial membrane	cardiolipin (1-16:0, 2-18:2, 3-18:0, 4-18:3)[mm] + H2O[mm] => monolysocardiolipin (2-18:2, 3-18:0, 4-18:3)[mm] + H+[mm] + palmitate[mm]	1.31e-07	1.77e-06	5.15e-08	6.63e-07	2.48e-08	3.65e-07
t_0124	CL (1-16:0, 2-18:2, 3-18:0, 4-18:2) phospholipase (1-position), mitochondrial membrane	cardiolipin (1-16:0, 2-18:2, 3-18:0, 4-18:2)[mm] + H2O[mm] => monolysocardiolipin (2-18:2, 3-18:0, 4-18:2)[mm] + H+[mm] + palmitate[mm]	1.11e-06	5.02e-06	6.78e-08	7.55e-07	6.2e-08	5.72e-07
t_0123	CL (1-16:0, 2-18:1, 3-18:0, 4-18:3) phospholipase (1-position), mitochondrial membrane	cardiolipin (1-16:0, 2-18:1, 3-18:0, 4-18:3)[mm] + H2O[mm] => monolysocardiolipin (2-18:1, 3-18:0, 4-18:3)[mm] + H+[mm] + palmitate[mm]	8.7e-08	1.45e-06	2.73e-08	4.83e-07	1.5e-08	2.83e-07
t_0122	CL (1-16:0, 2-18:1, 3-18:0, 4-18:2) phospholipase (1-position), mitochondrial membrane	cardiolipin (1-16:0, 2-18:1, 3-18:0, 4-18:2)[mm] + H2O[mm] => monolysocardiolipin (2-18:1, 3-18:0, 4-18:2)[mm] + H+[mm] + palmitate[mm]	3.29e-07	2.78e-06	1.42e-07	1.09e-06	4.81e-08	5.04e-07
t_0121	CL (1-16:0, 2-18:1, 3-18:0, 4-18:1) phospholipase (1-position), mitochondrial membrane	cardiolipin (1-16:0, 2-18:1, 3-18:0, 4-18:1)[mm] + H2O[mm] => monolysocardiolipin (2-18:1, 3-18:0, 4-18:1)[mm] + H+[mm] + palmitate[mm]	1.53e-07	1.92e-06	2.9e-08	4.96e-07	1.53e-08	2.9e-07
t_0120	CL (1-16:0, 2-18:3, 3-16:0, 4-18:3) phospholipase (1-position), mitochondrial membrane	cardiolipin (1-16:0, 2-18:3, 3-16:0, 4-18:3)[mm] + H2O[mm] => monolysocardiolipin (2-18:3, 3-16:0, 4-18:3)[mm] + H+[mm] + palmitate[mm]	7.98e-07	4.28e-06	1.93e-07	1.27e-06	1.36e-07	8.52e-07
t_0119	CL (1-16:0, 2-18:2, 3-16:0, 4-18:3) phospholipase (1-position), mitochondrial membrane	cardiolipin (1-16:0, 2-18:2, 3-16:0, 4-18:3)[mm] + H2O[mm] => monolysocardiolipin (2-18:2, 3-16:0, 4-18:3)[mm] + H+[mm] + palmitate[mm]	2.05e-07	2.21e-06	1.61e-07	1.18e-06	3.88e-08	4.57e-07
t_0118	CL (1-16:0, 2-18:2, 3-16:0, 4-18:2) phospholipase (1-position), mitochondrial membrane	cardiolipin (1-16:0, 2-18:2, 3-16:0, 4-18:2)[mm] + H2O[mm] => monolysocardiolipin (2-18:2, 3-16:0, 4-18:2)[mm] + H+[mm] + palmitate[mm]	9.43e-06	1.17e-05	5.78e-07	2.14e-06	7.7e-07	1.88e-06
t_0117	CL (1-16:0, 2-18:1, 3-16:0, 4-18:3) phospholipase (1-position), mitochondrial membrane	cardiolipin (1-16:0, 2-18:1, 3-16:0, 4-18:3)[mm] + H2O[mm] => monolysocardiolipin (2-18:1, 3-16:0, 4-18:3)[mm] + H+[mm] + palmitate[mm]	1.49e-07	1.88e-06	3.6e-08	5.55e-07	3.92e-08	4.58e-07
t_0116	CL (1-16:0, 2-18:1, 3-16:0, 4-18:2) phospholipase (1-position), mitochondrial membrane	cardiolipin (1-16:0, 2-18:1, 3-16:0, 4-18:2)[mm] + H2O[mm] => monolysocardiolipin (2-18:1, 3-16:0, 4-18:2)[mm] + H+[mm] + palmitate[mm]	1.15e-06	5.1e-06	6.12e-07	2.19e-06	1.96e-07	1.01e-06
t_0114	cholinephosphotransferase (1-18:0, 2-18:3), endoplasmic reticulum membrane	diglyceride (1-18:0, 2-18:3)[erm] + CDP-choline[erm] => phosphatidylcholine (1-18:0, 2-18:3)[erm] + H+[erm] + CMP[erm]	0.00166	0.0319	0.00062	0.0119	0.000142	0.00305
t_0113	cholinephosphotransferase (1-18:0, 2-18:2), endoplasmic reticulum membrane	diglyceride (1-18:0, 2-18:2)[erm] + CDP-choline[erm] => phosphatidylcholine (1-18:0, 2-18:2)[erm] + H+[erm] + CMP[erm]	0.00193	0.0334	0.00091	0.0141	0.000136	0.00288
t_0112	cholinephosphotransferase (1-18:0, 2-18:1), endoplasmic reticulum membrane	diglyceride (1-18:0, 2-18:1)[erm] + CDP-choline[erm] => H+[erm] + CMP[erm] + phosphatidylcholine (1-18:0, 2-18:1)[erm]	0.00104	0.026	0.000586	0.012	0.000181	0.00357
t_0111	cholinephosphotransferase (1-16:0, 2-18:3), endoplasmic reticulum membrane	diglyceride (1-16:0, 2-18:3)[erm] + CDP-choline[erm] => phosphatidylcholine (1-16:0, 2-18:3)[erm] + H+[erm] + CMP[erm]	0.00261	0.0388	0.000832	0.0134	0.000326	0.00467
t_0110	cholinephosphotransferase (1-16:0, 2-18:2), endoplasmic reticulum membrane	diglyceride (1-16:0, 2-18:2)[erm] + CDP-choline[erm] => phosphatidylcholine (1-16:0, 2-18:2)[erm] + H+[erm] + CMP[erm]	0.0026	0.0393	0.000488	0.00978	0.000262	0.00399
t_0109	cholinephosphotransferase (1-16:0, 2-18:1), endoplasmic reticulum membrane	diglyceride (1-16:0, 2-18:1)[erm] + CDP-choline[erm] => H+[erm] + CMP[erm] + phosphatidylcholine (1-16:0, 2-18:1)[erm]	0.00345	0.0464	0.00142	0.0182	0.000307	0.00459
t_0108	CDP-diacylglycerol synthase (1-18:0, 2-18:3), mitochondrial membrane	phosphatidate (1-18:0, 2-18:3)[mm] + CTP[mm] + H+[mm] <=> CDP-diacylglycerol (1-18:0, 2-18:3)[mm] + diphosphate[mm]	0.00209	0.0348	0.00107	0.0151	0.000271	0.00415
t_0107	CDP-diacylglycerol synthase (1-18:0, 2-18:2), mitochondrial membrane	phosphatidate (1-18:0, 2-18:2)[mm] + CTP[mm] + H+[mm] <=> CDP-diacylglycerol (1-18:0, 2-18:2)[mm] + diphosphate[mm]	0.00212	0.0347	0.00106	0.015	0.000291	0.00426
t_0106	CDP-diacylglycerol synthase (1-18:0, 2-18:1), mitochondrial membrane	phosphatidate (1-18:0, 2-18:1)[mm] + CTP[mm] + H+[mm] <=> CDP-diacylglycerol (1-18:0, 2-18:1)[mm] + diphosphate[mm]	0.00255	0.0384	0.000651	0.0119	0.00018	0.00336
t_0105	CDP-diacylglycerol synthase (1-16:0, 2-18:3), mitochondrial membrane	phosphatidate (1-16:0, 2-18:3)[mm] + CTP[mm] + H+[mm] <=> CDP-diacylglycerol (1-16:0, 2-18:3)[mm] + diphosphate[mm]	0.00229	0.0356	0.000823	0.0133	0.000184	0.00341
t_0104	CDP-diacylglycerol synthase (1-16:0, 2-18:2), mitochondrial membrane	phosphatidate (1-16:0, 2-18:2)[mm] + CTP[mm] + H+[mm] <=> CDP-diacylglycerol (1-16:0, 2-18:2)[mm] + diphosphate[mm]	0.00154	0.0295	0.000706	0.0122	0.00028	0.00419
t_0102	CDP-diacylglycerol synthase (1-18:0, 2-18:3), endoplasmic reticulum membrane	phosphatidate (1-18:0, 2-18:3)[erm] + H+[erm] + CTP[erm] <=> CDP-diacylglycerol (1-18:0, 2-18:3)[erm] + diphosphate[erm]	0.00529	0.0618	0.00107	0.0144	0.000488	0.00549
t_0101	CDP-diacylglycerol synthase (1-18:0, 2-18:2), endoplasmic reticulum membrane	phosphatidate (1-18:0, 2-18:2)[erm] + H+[erm] + CTP[erm] <=> CDP-diacylglycerol (1-18:0, 2-18:2)[erm] + diphosphate[erm]	0.00472	0.0551	0.00132	0.015	0.000591	0.00561
t_0100	CDP-diacylglycerol synthase (1-18:0, 2-18:1), endoplasmic reticulum membrane	H+[erm] + phosphatidate (1-18:0, 2-18:1)[erm] + CTP[erm] <=> diphosphate[erm] + CDP-diacylglycerol (1-18:0, 2-18:1)[erm]	0.00447	0.0575	0.00171	0.0199	0.000387	0.00511
t_0099	CDP-diacylglycerol synthase (1-16:0, 2-18:3), endoplasmic reticulum membrane	phosphatidate (1-16:0, 2-18:3)[erm] + H+[erm] + CTP[erm] <=> CDP-diacylglycerol (1-16:0, 2-18:3)[erm] + diphosphate[erm]	0.00515	0.0523	0.00167	0.0177	0.000592	0.00556
t_0098	CDP-diacylglycerol synthase (1-16:0, 2-18:2), endoplasmic reticulum membrane	phosphatidate (1-16:0, 2-18:2)[erm] + H+[erm] + CTP[erm] <=> CDP-diacylglycerol (1-16:0, 2-18:2)[erm] + diphosphate[erm]	0.00613	0.0626	0.00166	0.0179	0.00051	0.00486
t_0097	CDP-diacylglycerol synthase (1-16:0, 2-18:1), endoplasmic reticulum membrane	H+[erm] + phosphatidate (1-16:0, 2-18:1)[erm] + CTP[erm] <=> diphosphate[erm] + CDP-diacylglycerol (1-16:0, 2-18:1)[erm]	0.00474	0.0594	0.00164	0.0191	0.000503	0.00591
t_0096	acyl dhap reductase (18:0), endoplasmic reticulum membrane	H+[erm] + NADPH[erm] + acylglycerone phosphate (18:0)[erm] => NADP(+)[erm] + 1-acyl-sn-glycerol 3-phosphate (18:0)[erm]	0.000289	0.00344	0.000191	0.00204	5.38e-05	0.000593
t_0095	acyl dhap reductase (16:0), endoplasmic reticulum membrane	H+[erm] + NADPH[erm] + acylglycerone phosphate (16:0)[erm] => NADP(+)[erm] + 1-acyl-sn-glycerol 3-phosphate (16:0)[erm]	0.00363	0.0446	0.00117	0.0135	0.000389	0.00446
t_0094	1-acyl-sn-glycerol-3-phosphate acyltransferase (1-18:0, 2-18:3), lipid particle	linolenoyl-CoA[lp] + 1-acyl-sn-glycerol 3-phosphate (18:0)[lp] => phosphatidate (1-18:0, 2-18:3)[lp] + coenzyme A[lp]	0.000275	0.00525	4.24e-05	0.00141	2.89e-05	0.00058
t_0093	1-acyl-sn-glycerol-3-phosphate acyltransferase (1-18:0, 2-18:2), lipid particle	linoleoyl-CoA[lp] + 1-acyl-sn-glycerol 3-phosphate (18:0)[lp] => phosphatidate (1-18:0, 2-18:2)[lp] + coenzyme A[lp]	0.0004	0.00629	0.000112	0.00229	2.9e-05	0.000573
t_0091	1-acyl-sn-glycerol-3-phosphate acyltransferase (1-16:0, 2-18:3), lipid particle	linolenoyl-CoA[lp] + 1-acyl-sn-glycerol 3-phosphate (16:0)[lp] => phosphatidate (1-16:0, 2-18:3)[lp] + coenzyme A[lp]	0.000883	0.0185	0.000364	0.0074	5.29e-05	0.00152
t_0090	1-acyl-sn-glycerol-3-phosphate acyltransferase (1-16:0, 2-18:2), lipid particle	linoleoyl-CoA[lp] + 1-acyl-sn-glycerol 3-phosphate (16:0)[lp] => phosphatidate (1-16:0, 2-18:2)[lp] + coenzyme A[lp]	0.00153	0.0245	0.000497	0.00859	0.000244	0.00331
t_0088	1-acyl-sn-glycerol-3-phosphate acyltransferase (1-18:0, 2-18:3), endoplasmic reticulum membrane	linolenoyl-CoA[erm] + 1-acyl-sn-glycerol 3-phosphate (18:0)[erm] => phosphatidate (1-18:0, 2-18:3)[erm] + coenzyme A[erm]	0.000672	0.00273	0.000313	0.00151	0.000166	0.000312
t_0087	1-acyl-sn-glycerol-3-phosphate acyltransferase (1-18:0, 2-18:2), endoplasmic reticulum membrane	linoleoyl-CoA[erm] + 1-acyl-sn-glycerol 3-phosphate (18:0)[erm] => phosphatidate (1-18:0, 2-18:2)[erm] + coenzyme A[erm]	0.00185	0.00191	0.000602	0.0013	0.000374	0.000322
t_0086	1-acyl-sn-glycerol-3-phosphate acyltransferase (1-18:0, 2-18:1), endoplasmic reticulum membrane	oleoyl-CoA[erm] + 1-acyl-sn-glycerol 3-phosphate (18:0)[erm] => coenzyme A[erm] + phosphatidate (1-18:0, 2-18:1)[erm]	0.000166	0.00371	0.000105	0.00197	1.86e-05	0.000381
t_0085	1-acyl-sn-glycerol-3-phosphate acyltransferase (1-16:0, 2-18:3), endoplasmic reticulum membrane	linolenoyl-CoA[erm] + 1-acyl-sn-glycerol 3-phosphate (16:0)[erm] => phosphatidate (1-16:0, 2-18:3)[erm] + coenzyme A[erm]	0.00369	0.0137	0.0014	0.00634	0.000714	0.00141
t_0084	1-acyl-sn-glycerol-3-phosphate acyltransferase (1-16:0, 2-18:2), endoplasmic reticulum membrane	linoleoyl-CoA[erm] + 1-acyl-sn-glycerol 3-phosphate (16:0)[erm] => phosphatidate (1-16:0, 2-18:2)[erm] + coenzyme A[erm]	0.00617	0.0155	0.00221	0.00518	0.00131	0.00158
t_0083	1-acyl-sn-glycerol-3-phosphate acyltransferase (1-16:0, 2-18:1), endoplasmic reticulum membrane	oleoyl-CoA[erm] + 1-acyl-sn-glycerol 3-phosphate (16:0)[erm] => coenzyme A[erm] + phosphatidate (1-16:0, 2-18:1)[erm]	0.000127	0.00591	0.000215	0.00513	5.13e-05	0.00146
t_0082	phosphate transacetylase	acetyl-CoA[c] + phosphate[c] <=> acetyl-phosphate[c] + coenzyme A[c]	-0.106	0.17	-0.0846	0.0559	-0.0526	0.0222
t_0081	phosphoketolase	D-xylulose 5-phosphate[c] + phosphate[c] => acetyl-phosphate[c] + glyceraldehyde 3-phosphate[c] + H2O[c]	0.106	0.17	0.0846	0.0559	0.0526	0.0222
t_0079	peroxisomal acyl-CoA thioesterase (18:2)	linoleoyl-CoA[p] + H2O[p] => linoleate[p] + coenzyme A[p] + H+[p]	0.00282	0.0537	0.000547	0.0146	0.000255	0.00544
t_0078	peroxisomal acyl-CoA thioesterase (18:3)	linolenoyl-CoA[p] + H2O[p] => linolenate[p] + coenzyme A[p] + H+[p]	0.000626	0.0256	0.00146	0.0237	0.000186	0.00464
t_0077	linoleoyl-CoA desaturase (n-C18:2CoA - n-C18:3CoA), ER membrane	linoleoyl-CoA[erm] + H+[erm] + oxygen[erm] + NADH[erm] => linolenoyl-CoA[erm] + 2 H2O[erm] + NAD[erm]	0.00361	4.54e-05	0.00128	1.62e-05	0.00081	1.02e-05
t_0075	acyl-CoA oxidase (tetradecanoyl-CoA)	myristoyl-CoA[m] + FAD[m] <=> trans-tetradec-2-enoyl-CoA[m] + FADH2[m]	0.00165	0.00941	0.000638	0.00326	0.000215	0.00109
t_0074	acyl-CoA oxidase (tetracosanoyl-CoA)	tetracosanoyl-CoA[m] + FAD[m] <=> trans-tetracos-2-enoyl-CoA[m] + FADH2[m]	0.000379	0.00387	0.000123	0.00125	5.79e-05	0.000492
t_0073	acyl-CoA oxidase (octanoyl-CoA)	octanoyl-CoA[m] + FAD[m] <=> trans-oct-2-enoyl-CoA[m] + FADH2[m]	0.00165	0.00941	0.000638	0.00326	0.000215	0.00109
t_0072	acyl-CoA oxidase (stearoyl-CoA)	stearoyl-CoA[m] + FAD[m] <=> trans-octadec-2-enoyl-CoA[m] + FADH2[m]	0.000901	0.00644	0.000396	0.00241	0.00013	0.000782
t_0071	acyl-CoA oxidase (icosanoyl-CoA)	icosanoyl-CoA[m] + FAD[m] <=> trans-icos-2-enoyl-CoA[m] + FADH2[m]	0.000777	0.00587	0.000304	0.00208	0.000109	0.000703
t_0070	acyl-CoA oxidase (hexanoyl-CoA)	hexanoyl-CoA[m] + FAD[m] <=> trans-hex-2-enoyl-CoA[m] + FADH2[m]	0.00165	0.00941	0.000638	0.00326	0.000215	0.00109
t_0069	acyl-CoA oxidase (palmitoyl-CoA)	palmitoyl-CoA[m] + FAD[m] <=> hexadec-2-enoyl-CoA[m] + FADH2[m]	0.00165	0.00941	0.000638	0.00326	0.000215	0.00109
t_0068	acyl-CoA oxidase (hexacosanoyl-CoA)	hexacosanoyl-CoA[m] + FAD[m] <=> trans-hexacos-2-enoyl-CoA[m] + FADH2[m]	0.000196	0.00274	7.46e-05	0.000945	3.31e-05	0.000363
t_0067	acyl-CoA oxidase (lauroyl-CoA)	lauroyl-CoA[m] + FAD[m] <=> trans-dodec-2-enoyl-CoA[m] + FADH2[m]	0.00165	0.00941	0.000638	0.00326	0.000215	0.00109
t_0066	acyl-CoA oxidase (docosanoyl-CoA)	docosanoyl-CoA[m] + FAD[m] <=> trans-docos-2-enoyl-CoA[m] + FADH2[m]	0.000555	0.00481	0.000217	0.00172	8.26e-05	0.000599
t_0065	acyl-CoA oxidase (decanoyl-CoA)	decanoyl-CoA[m] + FAD[m] <=> trans-dec-2-enoyl-CoA[m] + FADH2[m]	0.00165	0.00941	0.000638	0.00326	0.000215	0.00109
t_0064	acyl-CoA oxidase (butanoyl-CoA)	butanoyl-CoA[m] + FAD[m] <=> trans-but-2-enoyl-CoA[m] + FADH2[m]	0.00165	0.00941	0.000638	0.00326	0.000215	0.00109
t_0063	acetyl-CoA C-acyltransferase (tetracosanoyl-CoA)	3-oxohexacosanoyl-CoA[m] + coenzyme A[m] <=> tetracosanoyl-CoA[m] + acetyl-CoA[m]	0.000196	0.00274	7.46e-05	0.000945	3.31e-05	0.000363
t_0062	acetyl-CoA C-acyltransferase (stearoyl-CoA)	3-oxoicosanoyl-CoA[m] + coenzyme A[m] <=> stearoyl-CoA[m] + acetyl-CoA[m]	0.000777	0.00587	0.000304	0.00208	0.000109	0.000703
t_0061	acetyl-CoA C-acyltransferase (palmitoyl-CoA)	3-oxooctadecanoyl-CoA[m] + coenzyme A[m] <=> palmitoyl-CoA[m] + acetyl-CoA[m]	0.000901	0.00644	0.000396	0.00241	0.00013	0.000782
t_0060	acetyl-CoA C-acyltransferase (myristoyl-CoA)	3-oxopalmitoyl-CoA[m] + coenzyme A[m] <=> myristoyl-CoA[m] + acetyl-CoA[m]	0.00165	0.00941	0.000638	0.00326	0.000215	0.00109
t_0059	acetyl-CoA C-acyltransferase (lauroyl-CoA)	3-oxotetradecanoyl-CoA[m] + coenzyme A[m] <=> lauroyl-CoA[m] + acetyl-CoA[m]	0.00165	0.00941	0.000638	0.00326	0.000215	0.00109
t_0058	acetyl-CoA C-acyltransferase (icosanoyl-CoA)	3-oxodocosanoyl-CoA[m] + coenzyme A[m] <=> icosanoyl-CoA[m] + acetyl-CoA[m]	0.000555	0.00481	0.000217	0.00172	8.26e-05	0.000599
t_0057	acetyl-CoA C-acyltransferase (hexanoyl-CoA)	3-oxooctanoyl-CoA[m] + coenzyme A[m] <=> hexanoyl-CoA[m] + acetyl-CoA[m]	0.00165	0.00941	0.000638	0.00326	0.000215	0.00109
t_0056	acetyl-CoA C-acyltransferase (docosanoyl-CoA)	3-oxotetracosanoyl-CoA[m] + coenzyme A[m] <=> docosanoyl-CoA[m] + acetyl-CoA[m]	0.000379	0.00387	0.000123	0.00125	5.79e-05	0.000492
t_0055	acetyl-CoA C-acyltransferase (decanoyl-CoA)	3-oxolauroyl-CoA[m] + coenzyme A[m] <=> decanoyl-CoA[m] + acetyl-CoA[m]	0.00165	0.00941	0.000638	0.00326	0.000215	0.00109
t_0054	acetyl-CoA C-acyltransferase (butanoyl-CoA)	3-oxohexanoyl-CoA[m] + coenzyme A[m] <=> butanoyl-CoA[m] + acetyl-CoA[m]	0.00165	0.00941	0.000638	0.00326	0.000215	0.00109
t_0053	acetyl-CoA C-acyltransferase (octanoyl-CoA)	3-oxodecanoyl-CoA[m] + coenzyme A[m] <=> octanoyl-CoA[m] + acetyl-CoA[m]	0.00165	0.00941	0.000638	0.00326	0.000215	0.00109
t_0052	acetyl-CoA C-acyltransferase (acetyl-CoA)	acetoacetyl-CoA[m] + coenzyme A[m] <=> 2 acetyl-CoA[m]	-0.00499	0.0362	-0.00187	0.012	-0.00159	0.00407
t_0051	3-hydroxyacyl-CoA dehydrogenase (3-oxotetradecanoyl-CoA)	(S)-3-hydroxytetradecanoyl-CoA[m] + NAD[m] <=> 3-oxotetradecanoyl-CoA[m] + H+[m] + NADH[m]	0.00165	0.00941	0.000638	0.00326	0.000215	0.00109
t_0050	3-hydroxyacyl-CoA dehydrogenase (3-oxotetracosanoyl-CoA)	(R)-3-hydroxytetracosanoyl-CoA[m] + NAD[m] <=> 3-oxotetracosanoyl-CoA[m] + H+[m] + NADH[m]	0.000379	0.00387	0.000123	0.00125	5.79e-05	0.000492
t_0049	3-hydroxyacyl-CoA dehydrogenase (3-oxooctanoyl-CoA)	(R)-3-hydroxyoctanoyl-CoA[m] + NAD[m] <=> 3-oxooctanoyl-CoA[m] + H+[m] + NADH[m]	0.00165	0.00941	0.000638	0.00326	0.000215	0.00109
t_0048	3-hydroxyacyl-CoA dehydrogenase (3-oxooctadecanoyl-CoA)	3-hydroxyoctadecanoyl-CoA[m] + NAD[m] <=> 3-oxooctadecanoyl-CoA[m] + H+[m] + NADH[m]	0.000901	0.00644	0.000396	0.00241	0.00013	0.000782
t_0047	3-hydroxyacyl-CoA dehydrogenase (3-oxoicosanoyl-CoA)	(R)-3-hydroxyicosanoyl-CoA[m] + NAD[m] <=> 3-oxoicosanoyl-CoA[m] + H+[m] + NADH[m]	0.000777	0.00587	0.000304	0.00208	0.000109	0.000703
t_0046	3-hydroxyacyl-CoA dehydrogenase (3-oxohexanoyl-CoA)	(R)-3-hydroxyhexanoyl-CoA[m] + NAD[m] <=> 3-oxohexanoyl-CoA[m] + H+[m] + NADH[m]	0.00165	0.00941	0.000638	0.00326	0.000215	0.00109
t_0045	3-hydroxyacyl-CoA dehydrogenase (3-oxohexadecanoyl-CoA)	(S)-3-hydroxypalmitoyl-CoA[m] + NAD[m] <=> 3-oxopalmitoyl-CoA[m] + H+[m] + NADH[m]	0.00165	0.00941	0.000638	0.00326	0.000215	0.00109
t_0044	3-hydroxyacyl-CoA dehydrogenase (3-oxohexacosanoyl-CoA)	(S)-3-hydroxyhexacosanoyl-CoA[m] + NAD[m] <=> 3-oxohexacosanoyl-CoA[m] + H+[m] + NADH[m]	0.000196	0.00274	7.46e-05	0.000945	3.31e-05	0.000363
t_0043	3-hydroxyacyl-CoA dehydrogenase (3-oxododecanoyl-CoA)	(R)-3-hydroxylauroyl-CoA[m] + NAD[m] <=> 3-oxolauroyl-CoA[m] + H+[m] + NADH[m]	0.00165	0.00941	0.000638	0.00326	0.000215	0.00109
t_0042	3-hydroxyacyl-CoA dehydrogenase (3-oxodocosanoyl-CoA)	(R)-3-hydroxydocosanoyl-CoA[m] + NAD[m] <=> 3-oxodocosanoyl-CoA[m] + H+[m] + NADH[m]	0.000555	0.00481	0.000217	0.00172	8.26e-05	0.000599
t_0041	3-hydroxyacyl-CoA dehydrogenase (3-oxodecanoyl-CoA)	(R)-3-hydroxydecanoyl-CoA[m] + NAD[m] <=> 3-oxodecanoyl-CoA[m] + H+[m] + NADH[m]	0.00165	0.00941	0.000638	0.00326	0.000215	0.00109
t_0040	3-hydroxyacyl-CoA dehydrogenase (3-oxobutanoyl-CoA)	(R)-3-hydroxybutanoyl-CoA[m] + NAD[m] <=> acetoacetyl-CoA[m] + H+[m] + NADH[m]	0.00165	0.00941	0.000638	0.00326	0.000215	0.00109
t_0039	2-enoyl-CoA hydratase (3-hydroxytetradecanoyl-CoA)	trans-tetradec-2-enoyl-CoA[m] + H2O[m] <=> (S)-3-hydroxytetradecanoyl-CoA[m]	0.00165	0.00941	0.000638	0.00326	0.000215	0.00109
t_0038	2-enoyl-CoA hydratase (3-hydroxytetracosanoyl-CoA)	trans-tetracos-2-enoyl-CoA[m] + H2O[m] <=> (R)-3-hydroxytetracosanoyl-CoA[m]	0.000379	0.00387	0.000123	0.00125	5.79e-05	0.000492
t_0037	2-enoyl-CoA hydratase (3-hydroxyoctanoyl-CoA)	trans-oct-2-enoyl-CoA[m] + H2O[m] <=> (R)-3-hydroxyoctanoyl-CoA[m]	0.00165	0.00941	0.000638	0.00326	0.000215	0.00109
t_0036	2-enoyl-CoA hydratase (3-hydroxyoctadecanoyl-CoA)	trans-octadec-2-enoyl-CoA[m] + H2O[m] <=> 3-hydroxyoctadecanoyl-CoA[m]	0.000901	0.00644	0.000396	0.00241	0.00013	0.000782
t_0035	2-enoyl-CoA hydratase (3-hydroxyicosanoyl-CoA)	trans-icos-2-enoyl-CoA[m] + H2O[m] <=> (R)-3-hydroxyicosanoyl-CoA[m]	0.000777	0.00587	0.000304	0.00208	0.000109	0.000703
t_0034	2-enoyl-CoA hydratase (3-hydroxyhexanoyl-CoA)	trans-hex-2-enoyl-CoA[m] + H2O[m] <=> (R)-3-hydroxyhexanoyl-CoA[m]	0.00165	0.00941	0.000638	0.00326	0.000215	0.00109
t_0033	2-enoyl-CoA hydratase (3-hydroxyhexadecanoyl-CoA)	hexadec-2-enoyl-CoA[m] + H2O[m] <=> (S)-3-hydroxypalmitoyl-CoA[m]	0.00165	0.00941	0.000638	0.00326	0.000215	0.00109
t_0032	2-enoyl-CoA hydratase (3-hydroxyhexacosanoyl-CoA)	trans-hexacos-2-enoyl-CoA[m] + H2O[m] <=> (S)-3-hydroxyhexacosanoyl-CoA[m]	0.000196	0.00274	7.46e-05	0.000945	3.31e-05	0.000363
t_0031	2-enoyl-CoA hydratase (3-hydroxydodecanoyl-CoA)	trans-dodec-2-enoyl-CoA[m] + H2O[m] <=> (R)-3-hydroxylauroyl-CoA[m]	0.00165	0.00941	0.000638	0.00326	0.000215	0.00109
t_0030	2-enoyl-CoA hydratase (3-hydroxydocosanoyl-CoA)	trans-docos-2-enoyl-CoA[m] + H2O[m] <=> (R)-3-hydroxydocosanoyl-CoA[m]	0.000555	0.00481	0.000217	0.00172	8.26e-05	0.000599
t_0029	2-enoyl-CoA hydratase (3-hydroxydecanoyl-CoA)	trans-dec-2-enoyl-CoA[m] + H2O[m] <=> (R)-3-hydroxydecanoyl-CoA[m]	0.00165	0.00941	0.000638	0.00326	0.000215	0.00109
t_0028	2-enoyl-CoA hydratase (3-hydroxybutanoyl-CoA)	trans-but-2-enoyl-CoA[m] + H2O[m] <=> (R)-3-hydroxybutanoyl-CoA[m]	0.00165	0.00941	0.000638	0.00326	0.000215	0.00109
t_0027	malic enzyme (NADP) cytoplasmic	(S)-malate[c] + NADP(+)[c] => carbon dioxide[c] + NADPH[c] + pyruvate[c]	0.00951	0.0894	0.00385	0.0336	0.000523	0.0091
t_0026	mitochondrial carnitine acyltransferase (C26:0)	O-hexacosanoylcarnitine[m] + coenzyme A[m] => hexacosanoyl-CoA[m] + (R)-carnitine[m]	0.000196	0.00274	7.46e-05	0.000945	3.31e-05	0.000363
t_0025	mitochondrial carnitine acyltransferase (C24:0)	O-tetracosanoylcarnitine[m] + coenzyme A[m] => tetracosanoyl-CoA[m] + (R)-carnitine[m]	0.000183	0.00275	4.83e-05	0.000824	2.48e-05	0.000335
t_0024	mitochondrial carnitine acyltransferase (C22:0)	O-docosanoylcarnitine[m] + coenzyme A[m] => docosanoyl-CoA[m] + (R)-carnitine[m]	0.000176	0.00288	9.41e-05	0.00119	2.46e-05	0.000345
t_0023	mitochondrial carnitine acyltransferase (C20:0)	O-icosanoylcarnitine[m] + coenzyme A[m] => icosanoyl-CoA[m] + (R)-carnitine[m]	0.000222	0.00341	8.67e-05	0.00119	2.67e-05	0.000374
t_0022	mitochondrial carnitine acyltransferase (C18:0)	O-stearoylcarnitine[m] + coenzyme A[m] => stearoyl-CoA[m] + (R)-carnitine[m]	0.000124	0.00267	9.27e-05	0.00125	2.05e-05	0.00035
t_0021	mitochondrial carnitine acyltransferase (C16:0)	O-palmitoylcarnitine[m] + coenzyme A[m] => palmitoyl-CoA[m] + (R)-carnitine[m]	0.000751	0.00695	0.000242	0.00224	8.53e-05	0.00077
t_0020	fatty acylcarnitine transport (C26:0)	O-hexacosanoylcarnitine[c] + (R)-carnitine[m] <=> O-hexacosanoylcarnitine[m] + (R)-carnitine[c]	0.000196	0.00274	7.46e-05	0.000945	3.31e-05	0.000363
t_0019	fatty acylcarnitine transport (C24:0)	O-tetracosanoylcarnitine[c] + (R)-carnitine[m] <=> O-tetracosanoylcarnitine[m] + (R)-carnitine[c]	0.000183	0.00275	4.83e-05	0.000824	2.48e-05	0.000335
t_0018	fatty acylcarnitine transport (C22:0)	O-docosanoylcarnitine[c] + (R)-carnitine[m] <=> O-docosanoylcarnitine[m] + (R)-carnitine[c]	0.000176	0.00288	9.41e-05	0.00119	2.46e-05	0.000345
t_0017	fatty acylcarnitine transport (C20:0)	O-icosanoylcarnitine[c] + (R)-carnitine[m] <=> O-icosanoylcarnitine[m] + (R)-carnitine[c]	0.000222	0.00341	8.67e-05	0.00119	2.67e-05	0.000374
t_0016	fatty acylcarnitine transport (C18:0)	O-stearoylcarnitine[c] + (R)-carnitine[m] <=> O-stearoylcarnitine[m] + (R)-carnitine[c]	0.000124	0.00267	9.27e-05	0.00125	2.05e-05	0.00035
t_0015	fatty acylcarnitine transport (C16:0)	O-palmitoylcarnitine[c] + (R)-carnitine[m] <=> O-palmitoylcarnitine[m] + (R)-carnitine[c]	0.000751	0.00695	0.000242	0.00224	8.53e-05	0.00077
t_0014	cytoplasmatic carnitine acyltransferase (C26:0)	(R)-carnitine[c] + hexacosanoyl-CoA[c] => O-hexacosanoylcarnitine[c] + coenzyme A[c]	0.000196	0.00274	7.46e-05	0.000945	3.31e-05	0.000363
t_0013	cytoplasmatic carnitine acyltransferase (C24:0)	(R)-carnitine[c] + tetracosanoyl-CoA[c] => O-tetracosanoylcarnitine[c] + coenzyme A[c]	0.000183	0.00275	4.83e-05	0.000824	2.48e-05	0.000335
t_0012	cytoplasmatic carnitine acyltransferase (C22:0)	(R)-carnitine[c] + docosanoyl-CoA[c] => O-docosanoylcarnitine[c] + coenzyme A[c]	0.000176	0.00288	9.41e-05	0.00119	2.46e-05	0.000345
t_0011	cytoplasmatic carnitine acyltransferase (C20:0)	(R)-carnitine[c] + icosanoyl-CoA[c] => O-icosanoylcarnitine[c] + coenzyme A[c]	0.000222	0.00341	8.67e-05	0.00119	2.67e-05	0.000374
t_0010	cytoplasmatic carnitine acyltransferase (C18:0)	(R)-carnitine[c] + stearoyl-CoA[c] => O-stearoylcarnitine[c] + coenzyme A[c]	0.000124	0.00267	9.27e-05	0.00125	2.05e-05	0.00035
t_0009	cytoplasmatic carnitine acyltransferase (C16:0)	(R)-carnitine[c] + palmitoyl-CoA[c] => O-palmitoylcarnitine[c] + coenzyme A[c]	0.000751	0.00695	0.000242	0.00224	8.53e-05	0.00077
t_0008	torularhodin synthase	torulene[c] + oxygen[c] <=> torularhodin[c]	2.37e-05	2.98e-07	4.72e-06	5.98e-08	1.15e-05	1.45e-07
t_0007	phytoene synthase	gamma-carotene[c] <=> torulene[c]	3.27e-05	4.12e-07	8.38e-06	1.06e-07	2.17e-05	2.72e-07
t_0006	phytoene synthase	gamma-carotene[c] <=> beta-carotene[c]	2.7e-05	3.41e-07	1.83e-06	2.32e-08	-3.67e-07	4.62e-09
t_0005	phytoene synthase	lycopene[c] <=> gamma-carotene[c]	6.98e-05	8.8e-07	1.17e-05	1.48e-07	2.45e-05	3.08e-07
t_0004	phytoene dehydrogenase	neurosporene[c] + H+[c] + NADH[c] + oxygen[c] <=> lycopene[c] + 2 H2O[c] + NAD[c]	6.98e-05	8.8e-07	1.17e-05	1.48e-07	2.45e-05	3.08e-07
t_0003	phytoene dehydrogenase	15-cis-phytoene[c] + 3 NAD[c] <=> neurosporene[c] + 3 H+[c] + 3 NADH[c]	6.98e-05	8.8e-07	1.17e-05	1.48e-07	2.45e-05	3.08e-07
t_0002	phytoene synthase	geranylgeranyl diphosphate[c] <=> 15-cis-phytoene[c] + diphosphate[c]	6.98e-05	8.8e-07	1.17e-05	1.48e-07	2.45e-05	3.08e-07
t_0001	NADH dehydrogenase (complex I)	5 H+[m] + NADH[m] + ubiquinone-6[m] => 4 H+[c] + NAD[m] + ubiquinol-6[m]	4.66	0.25	1.78	0.102	1.23	0.0374
r_4332	Protein PNS1 (pH nine-sensitive protein 1)	choline[c] <=> choline[e]	0.0032	0.0553	0.00165	0.0246	0.000616	0.00893
r_4330	Pyridoxine:NADP+ 4-oxidoreductase	NADP(+)[c] + pyridoxine[c] <=> H+[c] + NADPH[c] + pyridoxal[c]	-0.0045	0.0462	-0.00133	0.0153	-0.000184	0.00323
r_4293	4-aminobutanal:NAD+ 1-oxidoreductase; 4-aminobutyraldehyde:NAD+ oxidoreductase	4-aminobutanal[c] + H2O[c] + NAD[c] => gamma-aminobutyrate[c] + 2 H+[c] + NADH[c]	0.0425	0.385	0.0262	0.193	0.0147	0.104
r_4292	4-Aminobutyraldehyde:NAD+ oxidoreductase	4-aminobutanal[c] + H2O[c] + NADP(+)[c] <=> gamma-aminobutyrate[c] + 2 H+[c] + NADPH[c]	-0.15	0.595	-0.125	0.323	-0.0315	0.121
r_4274	O-Succinyl-L-homoserine succinate-lyase (deaminating; 2-oxobutanoate-forming)	H2O[c] + O-succinyl-L-homoserine[c] <=> 2-oxobutanoate[c] + ammonium[c] + H+[c] + succinate[c]	0.00106	0.00241	0.000116	0.000955	6.42e-05	0.000263
r_4268	dTTP diphosphohydrolase	dTTP[c] + H2O[c] => diphosphate[c] + dTMP[c] + H+[c]	0.00125	0.0361	0.000313	0.0111	9.16e-05	0.00324
r_4267	2'-Deoxyguanosine 5'-triphosphate diphosphohydrolase	dGTP[c] + H2O[c] => dGMP[c] + diphosphate[c] + H+[c]	0.00125	0.0361	0.000444	0.0129	0.0002	0.00473
r_4266	Inosine triphosphate pyrophosphatase (ITPase) (Inosine triphosphatase) (EC 3.6.1.9) (Hydroxylaminopurine sensitivity protein 1) (Non-canonical purine NTP pyrophosphatase) (Non-standard purine NTP pyrophosphatase) (Nucleoside-triphosphate diphosphatase) (Nucleoside-triphosphate pyrophosphatase) (NTPase)	dATP[c] + H2O[c] => dAMP[c] + diphosphate[c] + H+[c]	0.00146	0.039	0.00086	0.0183	0.000186	0.00464
r_4226	L-Alanine:2-oxoglutarate aminotransferase	2-oxoglutarate[c] + L-alanine[c] <=> L-glutamate[c] + pyruvate[c]	2.77e-05	0.000877	5.79e-05	0.00402	7.24e-08	3.3e-05
r_4224	Sodium transport ATPase 5 (EC 3.6.3.7)	ATP[c] + H2O[c] + sodium[c] => ADP[c] + H+[c] + phosphate[c] + sodium[e]	0.189	0.207	0.00381	0.0468	0.000892	0.0109
r_4214	L-cysteinylglycine dipeptidase	H2O[c] + L-cysteinylglycine[c] <=> L-cysteine[c] + L-glycine[c]	0.00282	0.0492	0.000782	0.0159	0.00031	0.0054
r_4205	5-oxo-L-proline amidohydrolase (ATP-hydrolysing)	ATP[c] + 2 H2O[c] + 5-oxo-L-proline[c] => ADP[c] + H+[c] + L-glutamate[c] + phosphate[c]	0.00484	0.0913	0.00151	0.031	0.000387	0.00864
r_4188	Glutathione-specific gamma-glutamylcyclotransferase (Gamma-GCG) (EC 4.3.2.-)	glutathione[c] => L-cysteinylglycine[c] + 5-oxo-L-proline[c]	0.00484	0.0913	0.00151	0.031	0.000387	0.00864
r_4185	oxaloacetate carboxy-lyase (pyruvate-forming)	H+[c] + oxaloacetate[c] => carbon dioxide[c] + pyruvate[c]	0.00379	0.0808	0.00117	0.0276	0.000193	0.00611
r_4065	lipid chain pseudoreaction	0.027769 C18:2 chain[c] + 0.013992 C18:3 chain[c] + 0.019661 C16:0 chain[c] + 0.0092673 C18:0 chain[c] + 0.043834 C18:1 chain[c] => lipid chain[c]	0.0563	0.00071	0.00963	0.000122	0.00524	6.6e-05
r_4063	lipid backbone pseudoreaction	0.0018455 1-monoglyceride backbone[lp] + 0.0026558 1-phosphatidyl-1D-myo-inositol backbone[c] + 0.02002 ergosterol[c] + 0.052459 fatty acid backbone[c] + 0.0041483 phosphatidylcholine backbone[c] + 0.0032045 phosphatidylethanolamine backbone[c] + 0.036212 triglyceride backbone[c] + 0.010514 phosphatidyl-L-serine backbone[erm] + 0.012329 diglyceride backbone[c] + 0.00048288 cardiolipin backbone[mm…	0.0563	0.00071	0.00963	0.000122	0.00524	6.6e-05
r_4058	diglyceride transport	diglyceride backbone[erm] => diglyceride backbone[c]	0.000885	1.11e-05	0.000314	3.98e-06	0.000199	2.5e-06
r_4050	DNA pseudoreaction	0.0023 dAMP[c] + 0.0037 dCMP[c] + 0.0037 dGMP[c] + 0.0023 dTMP[c] => DNA[c]	0.0563	0.00071	0.00963	0.000122	0.00524	6.6e-05
r_4049	RNA pseudoreaction	0.0342 AMP[c] + 0.0613 CMP[c] + 0.0523 GMP[c] + 0.0324 UMP[c] => RNA[c]	0.0563	0.00071	0.00963	0.000122	0.00524	6.6e-05
r_4048	carbohydrate pseudoreaction	1.0783 (1->3)-beta-D-glucan[ce] + 0.36019 (1->6)-beta-D-glucan[ce] + 0.43021 glycogen[c] + 1.0242 mannan[c] + 0.17325 trehalose[c] => carbohydrate[c]	0.0563	0.00071	0.00963	0.000122	0.00524	6.6e-05
r_4047	protein pseudoreaction	0.2637 Ala-tRNA(Ala)[c] + 0.16785 Arg-tRNA(Arg)[c] + 0.06194 Asn-tRNA(Asn)[c] + 0.13504 Asp-tRNA(Asp)[c] + 0.024008 Cys-tRNA(Cys)[c] + 0.088752 Gln-tRNA(Gln)[c] + 0.15698 Glu-tRNA(Glu)[c] + 0.17539 Gly-tRNA(Gly)[c] + 0.054167 His-tRNA(His)[c] + 0.087117 Ile-tRNA(Ile)[c] + 0.22803 Leu-tRNA(Leu)[c] + 0.10757 Lys-tRNA(Lys)[c] + 0.041001 Met-tRNA(Met)[c] + 0.082446 Phe-tRNA(Phe)[c] + 0.17682 Pro-tRNA…	0.0563	0.00071	0.00963	0.000122	0.00524	6.6e-05
r_4046	non-growth associated maintenance reaction	ATP[c] + H2O[c] => ADP[c] + H+[c] + phosphate[c]	10.3	0.0168	4.67	0.00896	3.42	0.00608
r_4045	uridine hydrolase	H2O[c] + uridine[c] => D-ribose[c] + uracil[c]	0.0027	0.0528	0.000626	0.0156	0.000232	0.00518
r_4041	biomass pseudoreaction	129.7 ATP[c] + 129.7 H2O[c] + lipid[c] + 0.00099 riboflavin[c] + 0.02 sulphate[c] + 1e-06 heme a[c] + protein[c] + carbohydrate[c] + RNA[c] + DNA[c] => 129.7 ADP[c] + biomass[c] + 129.7 H+[c] + 129.7 phosphate[c]	0.0563	0.00071	0.00963	0.000122	0.00524	6.6e-05
r_4040	heme a transport	heme a[m] <=> heme a[c]	5.63e-08	7.1e-10	9.63e-09	1.22e-10	5.24e-09	6.6e-11
r_4039	succinyl-CoA:acetate CoA transferase	acetate[m] + succinyl-CoA[m] <=> acetyl-CoA[m] + succinate[m]	-0.00494	0.135	0.00613	0.0608	0.000686	0.0206
r_3962	diphosphate transport, mitochondrion-mitochondrial membrane	diphosphate[m] <=> diphosphate[mm]	-0.0149	0.091	-0.00647	0.0367	-0.00163	0.0101
r_3961	phosphate transport, mitochondrion-mitochondrial membrane	phosphate[m] <=> phosphate[mm]	-0.0148	0.091	-0.00646	0.0367	-0.00163	0.0101
r_3960	CTP transport, mitochondrion-mitochondrial membrane	CTP[m] <=> CTP[mm]	0.0149	0.091	0.00647	0.0367	0.00163	0.0101
r_3959	CMP transport, mitochondrion-mitochondrial membrane	CMP[m] <=> CMP[mm]	-0.0149	0.091	-0.00647	0.0367	-0.00163	0.0101
r_3958	glycerol 3-phosphate transport, mitochondrion-mitochondrial membrane	glycerol 3-phosphate[m] <=> glycerol 3-phosphate[mm]	2.38e-05	3.02e-07	8.47e-06	1.09e-07	5.35e-06	6.8e-08
r_3957	H+ transport, mitochondrion-mitochondrial membrane	H+[m] <=> H+[mm]	-0.0128	0.0916	-0.00563	0.037	-0.00129	0.0101
r_3955	1-phosphatidyl-1D-myo-inositol 3,5-bisphosphate (1-18:0, 2-18:1) transport, vacuolar membrane-cell envelope	1-phosphatidyl-1D-myo-inositol 3,5-bisphosphate (1-18:0, 2-18:1)[vm] <=> 1-phosphatidyl-1D-myo-inositol 3,5-bisphosphate (1-18:0, 2-18:1)[ce]	0.00241	0.0455	0.00056	0.0132	0.000246	0.00482
r_3953	1-phosphatidyl-1D-myo-inositol 3,5-bisphosphate (1-16:0, 2-18:1) transport, vacuolar membrane-cell envelope	1-phosphatidyl-1D-myo-inositol 3,5-bisphosphate (1-16:0, 2-18:1)[vm] <=> 1-phosphatidyl-1D-myo-inositol 3,5-bisphosphate (1-16:0, 2-18:1)[ce]	0.00259	0.0473	0.000972	0.0177	0.000155	0.00386
r_3947	1-phosphatidyl-1D-myo-inositol 3-phosphate (1-18:0, 2-18:1) transport, vacuolar membrane-Golgi membrane	1-phosphatidyl-1D-myo-inositol 3-phosphate (1-18:0, 2-18:1)[vm] <=> 1-phosphatidyl-1D-myo-inositol 3-phosphate (1-18:0, 2-18:1)[gm]	0.0053	0.0953	0.00298	0.0436	0.000425	0.00905
r_3945	1-phosphatidyl-1D-myo-inositol 3-phosphate (1-16:0, 2-18:1) transport, vacuolar membrane-Golgi membrane	1-phosphatidyl-1D-myo-inositol 3-phosphate (1-16:0, 2-18:1)[vm] <=> 1-phosphatidyl-1D-myo-inositol 3-phosphate (1-16:0, 2-18:1)[gm]	0.00859	0.121	0.00208	0.0368	0.000622	0.0109
r_3940	phosphate transport, ER-ER membrane	phosphate[er] => phosphate[erm]	0.0117	0.141	0.00363	0.0484	0.00112	0.0146
r_3935	1-phosphatidyl-1D-myo-inositol (1-18:0, 2-18:1) transport, ER membrane-nucleus	1-phosphatidyl-1D-myo-inositol (1-18:0, 2-18:1)[erm] <=> 1-phosphatidyl-1D-myo-inositol (1-18:0, 2-18:1)[n]	0.00218	0.0428	0.00149	0.022	0.000271	0.00511
r_3933	1-phosphatidyl-1D-myo-inositol (1-16:0, 2-18:1) transport, ER membrane-nucleus	1-phosphatidyl-1D-myo-inositol (1-16:0, 2-18:1)[erm] <=> 1-phosphatidyl-1D-myo-inositol (1-16:0, 2-18:1)[n]	0.004	0.0589	0.000727	0.0153	0.000231	0.00471
r_3928	zymosteryl oleate transport, ER membrane-cell envelope	zymosteryl oleate[erm] <=> zymosteryl oleate[ce]	0.00233	0.0493	0.000725	0.0167	0.000307	0.00595
r_3927	zymosteryl palmitoleate transport, ER membrane-cell envelope	zymosteryl palmitoleate[erm] <=> zymosteryl palmitoleate[ce]	1.79e-05	0.000565	7.49e-06	0.000216	5.16e-07	2.93e-05
r_3883	phosphatidylcholine (1-18:0, 2-18:1) transport, ER membrane-cell envelope	phosphatidylcholine (1-18:0, 2-18:1)[erm] <=> phosphatidylcholine (1-18:0, 2-18:1)[ce]	0.00144	0.0262	0.00077	0.012	0.000244	0.0036
r_3881	phosphatidylcholine (1-16:0, 2-18:1) transport, ER membrane-cell envelope	phosphatidylcholine (1-16:0, 2-18:1)[erm] <=> phosphatidylcholine (1-16:0, 2-18:1)[ce]	0.00418	0.0468	0.00169	0.0183	0.000407	0.00464
r_3875	1-phosphatidyl-1D-myo-inositol (1-18:0, 2-18:1) transport, ER membrane-cell envelope	1-phosphatidyl-1D-myo-inositol (1-18:0, 2-18:1)[erm] <=> 1-phosphatidyl-1D-myo-inositol (1-18:0, 2-18:1)[ce]	0.0027	0.104	0.00121	0.0378	0.000373	0.0119
r_3873	1-phosphatidyl-1D-myo-inositol (1-16:0, 2-18:1) transport, ER membrane-cell envelope	1-phosphatidyl-1D-myo-inositol (1-16:0, 2-18:1)[erm] <=> 1-phosphatidyl-1D-myo-inositol (1-16:0, 2-18:1)[ce]	-0.00468	0.0926	-0.000291	0.038	5.8e-05	0.0108
r_3851	phosphatidyl-L-serine (1-18:0, 2-18:1) transport, ER membrane-vacuolar membrane	phosphatidyl-L-serine (1-18:0, 2-18:1)[erm] <=> phosphatidyl-L-serine (1-18:0, 2-18:1)[vm]	3.14e-05	0.00126	3.03e-05	0.000746	9.72e-06	0.000233
r_3849	phosphatidyl-L-serine (1-16:0, 2-18:1) transport, ER membrane-vacuolar membrane	phosphatidyl-L-serine (1-16:0, 2-18:1)[erm] <=> phosphatidyl-L-serine (1-16:0, 2-18:1)[vm]	2.92e-05	0.0012	2.48e-05	0.000702	6.95e-06	0.0002
r_3843	1-phosphatidyl-1D-myo-inositol (1-18:0, 2-18:1) transport, ER membrane-vacuolar membrane	1-phosphatidyl-1D-myo-inositol (1-18:0, 2-18:1)[erm] <=> 1-phosphatidyl-1D-myo-inositol (1-18:0, 2-18:1)[vm]	0.00771	0.105	0.00354	0.0455	0.000671	0.0102
r_3841	1-phosphatidyl-1D-myo-inositol (1-16:0, 2-18:1) transport, ER membrane-vacuolar membrane	1-phosphatidyl-1D-myo-inositol (1-16:0, 2-18:1)[erm] <=> 1-phosphatidyl-1D-myo-inositol (1-16:0, 2-18:1)[vm]	0.0112	0.13	0.00306	0.0408	0.000777	0.0116
r_3835	phosphatidate (1-18:0, 2-18:1) transport, ER membrane-vacuolar membrane	phosphatidate (1-18:0, 2-18:1)[erm] <=> phosphatidate (1-18:0, 2-18:1)[vm]	0.00725	0.101	0.00219	0.0317	0.000906	0.0118
r_3833	phosphatidate (1-16:0, 2-18:1) transport, ER membrane-vacuolar membrane	phosphatidate (1-16:0, 2-18:1)[erm] <=> phosphatidate (1-16:0, 2-18:1)[vm]	0.0118	0.115	0.00683	0.0575	0.00152	0.0142
r_3811	1-phosphatidyl-1D-myo-inositol (1-18:0, 2-18:1) transport, ER membrane-Golgi membrane	1-phosphatidyl-1D-myo-inositol (1-18:0, 2-18:1)[erm] <=> 1-phosphatidyl-1D-myo-inositol (1-18:0, 2-18:1)[gm]	-0.00103	0.111	-0.00138	0.048	-7.03e-05	0.0104
r_3809	1-phosphatidyl-1D-myo-inositol (1-16:0, 2-18:1) transport, ER membrane-Golgi membrane	1-phosphatidyl-1D-myo-inositol (1-16:0, 2-18:1)[erm] <=> 1-phosphatidyl-1D-myo-inositol (1-16:0, 2-18:1)[gm]	-0.00409	0.135	-0.000558	0.0415	-0.000149	0.0124
r_3795	diglyceride (1-18:0, 2-18:1) transport, ER membrane-Golgi membrane	diglyceride (1-18:0, 2-18:1)[erm] <=> diglyceride (1-18:0, 2-18:1)[gm]	-0.00427	0.0574	-0.00161	0.0198	-0.000354	0.00509
r_3793	diglyceride (1-16:0, 2-18:1) transport, ER membrane-Golgi membrane	diglyceride (1-16:0, 2-18:1)[erm] <=> diglyceride (1-16:0, 2-18:1)[gm]	-0.0045	0.0593	-0.00153	0.0191	-0.000473	0.0059
r_3771	phosphatidyl-L-serine (1-18:0, 2-18:1) transport, ER membrane-mitochondrial membrane	phosphatidyl-L-serine (1-18:0, 2-18:1)[erm] <=> phosphatidyl-L-serine (1-18:0, 2-18:1)[mm]	0.00016	0.00246	6.4e-05	0.00101	2.08e-05	0.000309
r_3769	phosphatidyl-L-serine (1-16:0, 2-18:1) transport, ER membrane-mitochondrial membrane	phosphatidyl-L-serine (1-16:0, 2-18:1)[erm] <=> phosphatidyl-L-serine (1-16:0, 2-18:1)[mm]	0.000159	0.00263	5.94e-05	0.00101	1.47e-05	0.000255
r_3763	phosphatidate (1-16:0, 2-18:1) transport, ER membrane-mitochondrial membrane	phosphatidate (1-16:0, 2-18:1)[erm] <=> phosphatidate (1-16:0, 2-18:1)[mm]	0.00427	0.0491	0.00215	0.0214	0.000427	0.00514
r_3753	1-acylglycerophosphoethanolamine (18:0) transport, ER membrane-lipid particle	1-acylglycerophosphoethanolamine (18:0)[erm] <=> 1-acylglycerophosphoethanolamine (18:0)[lp]	-0.00392	0.12	0.000495	0.0441	0.000267	0.0128
r_3751	1-acylglycerophosphoethanolamine (16:0) transport, ER membrane-lipid particle	1-acylglycerophosphoethanolamine (16:0)[erm] <=> 1-acylglycerophosphoethanolamine (16:0)[lp]	0.00581	0.109	0.000147	0.052	0.000484	0.0155
r_3745	phosphatidylethanolamine (1-18:0, 2-18:1) transport, ER membrane-lipid particle	phosphatidylethanolamine (1-18:0, 2-18:1)[erm] <=> phosphatidylethanolamine (1-18:0, 2-18:1)[lp]	0.00467	0.0858	0.000176	0.0221	-2.24e-05	0.006
r_3743	phosphatidylethanolamine (1-16:0, 2-18:1) transport, ER membrane-lipid particle	phosphatidylethanolamine (1-16:0, 2-18:1)[erm] <=> phosphatidylethanolamine (1-16:0, 2-18:1)[lp]	-0.000983	0.0702	0.00141	0.0347	0.000342	0.0105
r_3730	zymosteryl oleate transport, ER membrane-lipid particle	zymosteryl oleate[erm] <=> zymosteryl oleate[lp]	0.00273	0.0529	0.000317	0.0111	0.00026	0.00552
r_3729	zymosteryl palmitoleate transport, ER membrane-lipid particle	zymosteryl palmitoleate[erm] <=> zymosteryl palmitoleate[lp]	1.07e-05	0.000438	9.92e-06	0.000248	9.51e-07	4.12e-05
r_3728	lanosteryl oleate transport, ER membrane-lipid particle	lanosteryl oleate[erm] <=> lanosteryl oleate[lp]	0.0034	0.0502	0.00105	0.0201	0.000294	0.00573
r_3727	lanosteryl palmitoleate transport, ER membrane-lipid particle	lanosteryl palmitoleate[erm] <=> lanosteryl palmitoleate[lp]	2.14e-05	0.000619	6.34e-06	0.0002	1.8e-06	5.81e-05
r_3726	fecosteryl oleate transport, ER membrane-lipid particle	fecosteryl oleate[erm] <=> fecosteryl oleate[lp]	0.00275	0.0536	0.00106	0.0201	0.000213	0.005
r_3725	fecosteryl palmitoleate transport, ER membrane-lipid particle	fecosteryl palmitoleate[erm] <=> fecosteryl palmitoleate[lp]	7.15e-06	0.000357	2.48e-05	0.000392	8.98e-07	4.04e-05
r_3724	episteryl oleate transport, ER membrane-lipid particle	episteryl oleate[erm] <=> episteryl oleate[lp]	0.00296	0.0556	0.00124	0.0175	0.000591	0.00645
r_3723	episteryl palmitoleate transport, ER membrane-lipid particle	episteryl palmitoleate[erm] <=> episteryl palmitoleate[lp]	1.79e-05	0.000565	6.13e-06	0.000194	7.96e-07	3.98e-05
r_3722	ergosteryl oleate transport, ER membrane-lipid particle	ergosteryl oleate[erm] <=> ergosteryl oleate[lp]	0.00109	0.0332	0.000712	0.0167	0.000143	0.00408
r_3721	ergosteryl palmitoleate transport, ER membrane-lipid particle	ergosteryl palmitoleate[erm] <=> ergosteryl palmitoleate[lp]	1.07e-05	0.000438	3.7e-06	0.000151	5.2e-07	2.94e-05
r_3720	zymosterol transport, ER membrane-lipid particle	zymosterol[erm] <=> zymosterol[lp]	-0.00274	0.0529	-0.000327	0.0111	-0.000261	0.00552
r_3719	lanosterol transport, ER membrane-lipid particle	lanosterol[erm] <=> lanosterol[lp]	-0.00342	0.0502	-0.00106	0.0201	-0.000296	0.00573
r_3718	fecosterol transport, ER membrane-lipid particle	fecosterol[erm] <=> fecosterol[lp]	-0.00276	0.0536	-0.00109	0.0201	-0.000214	0.005
r_3717	episterol transport, ER membrane-lipid particle	episterol[erm] <=> episterol[lp]	-0.00298	0.0556	-0.00125	0.0175	-0.000592	0.00645
r_3712	TAG (1-18:0, 2-18:1, 3-18:1) transport, ER membrane-lipid particle	triglyceride (1-18:0, 2-18:1, 3-18:1)[erm] <=> triglyceride (1-18:0, 2-18:1, 3-18:1)[lp]	-0.0015	0.0643	0.000108	0.0243	-4.23e-05	0.00624
r_3711	TAG (1-18:0, 2-18:1, 3-18:0) transport, ER membrane-lipid particle	triglyceride (1-18:0, 2-18:1, 3-18:0)[erm] <=> triglyceride (1-18:0, 2-18:1, 3-18:0)[lp]	0.00209	0.0466	0.00126	0.0219	0.000139	0.00402
r_3709	TAG (1-18:0, 2-18:1, 3-16:0) transport, ER membrane-lipid particle	triglyceride (1-18:0, 2-18:1, 3-16:0)[erm] <=> triglyceride (1-18:0, 2-18:1, 3-16:0)[lp]	0.00251	0.0511	0.00117	0.0214	0.000163	0.00434
r_3704	TAG (1-16:0, 2-18:1, 3-18:1) transport, ER membrane-lipid particle	triglyceride (1-16:0, 2-18:1, 3-18:1)[erm] <=> triglyceride (1-16:0, 2-18:1, 3-18:1)[lp]	-0.00436	0.114	-0.0033	0.0355	-0.00102	0.0104
r_3703	TAG (1-16:0, 2-18:1, 3-18:0) transport, ER membrane-lipid particle	triglyceride (1-16:0, 2-18:1, 3-18:0)[erm] <=> triglyceride (1-16:0, 2-18:1, 3-18:0)[lp]	0.00146	0.039	0.000705	0.0166	0.000348	0.00634
r_3701	TAG (1-16:0, 2-18:1, 3-16:0) transport, ER membrane-lipid particle	triglyceride (1-16:0, 2-18:1, 3-16:0)[erm] <=> triglyceride (1-16:0, 2-18:1, 3-16:0)[lp]	0.0035	0.06	0.000391	0.0124	0.000302	0.00591
r_3680	coenzyme A transport, mitochondrial membrane-cytoplasm	coenzyme A[mm] <=> coenzyme A[c]	4.77e-05	6.03e-07	1.69e-05	2.18e-07	1.07e-05	1.36e-07
r_3679	stearate transport, mitochondrial membrane-cytoplasm	stearate[mm] <=> stearate[c]	2.16e-05	2.27e-05	1.3e-05	6.91e-06	8e-06	4.52e-06
r_3678	palmitate transport, mitochondrial membrane-cytoplasm	palmitate[mm] <=> palmitate[c]	2.61e-05	2.27e-05	3.95e-06	6.95e-06	2.71e-06	4.55e-06
r_3671	oleoyl-CoA transport, cytoplasm-mitochondrial membrane	oleoyl-CoA[c] <=> oleoyl-CoA[mm]	4.77e-05	6.03e-07	1.69e-05	2.18e-07	1.07e-05	1.36e-07
r_3669	carbon dioxide transport, cytoplasm-mitochondrial membrane	carbon dioxide[c] <=> carbon dioxide[mm]	-0.00207	0.00797	-0.000842	0.00334	-0.000339	0.000967
r_3668	H2O transport, cytoplasm-mitochondrial membrane	H2O[c] <=> H2O[mm]	0.0297	0.182	0.0129	0.0734	0.00326	0.0201
r_3667	ADP transport, cytoplasm-Golgi membrane	ADP[c] <=> ADP[gm]	-0.0289	0.221	-0.00872	0.0748	-0.00204	0.0197
r_3666	ATP transport, cytoplasm-Golgi membrane	ATP[c] <=> ATP[gm]	0.0289	0.221	0.00872	0.0748	0.00204	0.0197
r_3664	H+ transport, cytoplasm-Golgi membrane	H+[c] <=> H+[gm]	-0.0289	0.221	-0.00872	0.0748	-0.00204	0.0197
r_3663	phosphate transport, cytoplasm-Golgi membrane	phosphate[c] <=> phosphate[gm]	-0.0747	0.351	-0.0242	0.123	-0.00618	0.0339
r_3662	H2O transport, cytoplasm-Golgi membrane	H2O[c] <=> H2O[gm]	0.0747	0.351	0.0242	0.123	0.00618	0.0339
r_3653	carbon dioxide transport, cytoplasm-vacuolar membrane	carbon dioxide[c] <=> carbon dioxide[vm]	-0.000345	0.00394	-0.000254	0.00211	-5.62e-05	0.000523
r_3652	ADP transport, cytoplasm-vacuolar membrane	ADP[c] <=> ADP[vm]	-0.12	0.441	-0.0417	0.157	-0.0113	0.0452
r_3651	ATP transport, cytoplasm-vacuolar membrane	ATP[c] <=> ATP[vm]	0.12	0.441	0.0417	0.157	0.0113	0.0452
r_3650	H+ transport, cytoplasm-vacuolar membrane	H+[c] <=> H+[vm]	-0.12	0.441	-0.0415	0.157	-0.0112	0.0452
r_3649	phosphate transport, cytoplasm-vacuolar membrane	phosphate[c] <=> phosphate[vm]	-0.0919	0.347	-0.0335	0.132	-0.0112	0.0401
r_3648	H2O transport, cytoplasm-vacuolar membrane	H2O[c] <=> H2O[vm]	0.0919	0.347	0.0335	0.132	0.0112	0.0401
r_3611	oleate transport, cell envelope-cytoplasm	oleate[ce] <=> oleate[c]	0.00218	0.047	0.00052	0.0136	0.000315	0.00596
r_3610	stearate transport, cell envelope-cytoplasm	stearate[ce] <=> stearate[c]	0	0	5.06e-06	0.000253	0	0
r_3609	palmitoleate transport, cell envelope-cytoplasm	palmitoleate[ce] <=> palmitoleate[c]	1.79e-05	0.000565	7.49e-06	0.000216	5.16e-07	2.93e-05
r_3608	palmitate transport, cell envelope-cytoplasm	palmitate[ce] <=> palmitate[c]	0.000107	0.00183	2.47e-05	0.000537	1.02e-06	5.79e-05
r_3606	sn-glycero-3-phosphocholine transport, cell envelope-cytoplasm	sn-glycero-3-phosphocholine[ce] <=> sn-glycero-3-phosphocholine[c]	0.000193	0.00251	7.38e-05	0.000943	2.82e-05	0.00032
r_3605	phosphate transport, cytoplasm-cell envelope	phosphate[c] <=> phosphate[ce]	-0.101	0.396	-0.0405	0.155	-0.00969	0.041
r_3604	H2O transport, cytoplasm-cell envelope	H2O[c] <=> H2O[ce]	0.119	0.405	0.047	0.157	0.0116	0.0421
r_3603	H+ transport, cytoplasm-cell envelope	H+[c] <=> H+[ce]	-0.0811	0.337	-0.0351	0.137	-0.00917	0.038
r_3602	ADP transport, cytoplasm-cell envelope	ADP[c] <=> ADP[ce]	-0.0636	0.325	-0.0286	0.133	-0.00725	0.0367
r_3601	ATP transport, cytoplasm-cell envelope	ATP[c] <=> ATP[ce]	0.0636	0.325	0.0286	0.133	0.00725	0.0367
r_3597	glycerol transport, lipid particle-cytoplasm	glycerol[lp] <=> glycerol[c]	0.0182	0.0803	0.0064	0.0283	0.00255	0.00937
r_3596	H2O transport, cytoplasm-lipid particle	H2O[c] <=> H2O[lp]	0.128	0.31	0.0486	0.118	0.0159	0.0348
r_3587	diphosphate transport, cytoplasm-lipid particle	diphosphate[c] <=> diphosphate[lp]	-0.0417	0.184	-0.0334	0.103	-0.00849	0.0275
r_3586	AMP transport, cytoplasm-lipid particle	AMP[c] <=> AMP[lp]	-0.0417	0.184	-0.0334	0.103	-0.00849	0.0275
r_3585	ATP transport, cytoplasm-lipid particle	ATP[c] <=> ATP[lp]	0.0417	0.184	0.0334	0.103	0.00849	0.0275
r_3584	NADP(+) transport, cytoplasm-lipid particle	NADP(+)[c] <=> NADP(+)[lp]	-0.00169	0.0249	-0.000542	0.00862	-0.000192	0.00277
r_3583	NADPH transport, cytoplasm-lipid particle	NADPH[c] <=> NADPH[lp]	0.00169	0.0249	0.000542	0.00862	0.000192	0.00277
r_3582	dihydroxyacetone phosphate transport, cytoplasm-lipid particle	dihydroxyacetone phosphate[c] <=> dihydroxyacetone phosphate[lp]	0.00169	0.0249	0.000542	0.00862	0.000192	0.00277
r_3581	glycerol 3-phosphate transport, cytoplasm-lipid particle	glycerol 3-phosphate[c] <=> glycerol 3-phosphate[lp]	0.00352	0.0331	0.0012	0.0124	0.000432	0.00411
r_3580	oleoyl-CoA transport, cytoplasm-lipid particle	oleoyl-CoA[c] <=> oleoyl-CoA[lp]	0.027	0.152	-0.00701	0.0584	-0.00258	0.0186
r_3579	stearoyl-CoA transport, cytoplasm-lipid particle	stearoyl-CoA[c] <=> stearoyl-CoA[lp]	-0.0111	0.115	-0.00423	0.0413	0.000846	0.00932
r_3577	palmitoyl-CoA transport, cytoplasm-lipid particle	palmitoyl-CoA[c] <=> palmitoyl-CoA[lp]	0.0133	0.104	0.00652	0.0461	0.0017	0.0124
r_3574	octadecenoate (n-C18:1) transport, cytoplasm-lipid particle	oleate[c] <=> oleate[lp]	-0.0463	0.199	0.000452	0.0356	-0.000257	0.0121
r_3573	octadecanoate (n-C18:0) transport, cytoplasm-lipid particle	stearate[c] <=> stearate[lp]	-0.000272	0.021	-0.000129	0.00777	-0.0022	0.0157
r_3572	hexadecenoate (n-C16:1) transport, cytoplasm-lipid particle	palmitoleate[c] <=> palmitoleate[lp]	-6.79e-05	0.0011	-5.09e-05	0.00056	-4.96e-06	9.56e-05
r_3571	hexadecanoate (n-C16:0) transport, cytoplasm-lipid particle	palmitate[c] <=> palmitate[lp]	-0.0398	0.166	-0.0155	0.0647	-0.00495	0.0187
r_3570	sn-glycero-3-phosphocholine transport, ER membrane-cytoplasm	sn-glycero-3-phosphocholine[erm] <=> sn-glycero-3-phosphocholine[c]	0.000123	0.00203	2.79e-05	0.000576	6.74e-06	0.000152
r_3553	zymosterol transport, cytoplasm-ER membrane	zymosterol[c] <=> zymosterol[erm]	0.00235	0.0493	0.000732	0.0167	0.000307	0.00595
r_3552	ergosterol transport, cytoplasm-ER membrane	ergosterol[c] <=> ergosterol[erm]	0.0011	0.0333	0.000716	0.0167	0.000143	0.00408
r_3548	S-adenosyl-L-homocysteine transport, cytoplasm-ER membrane	S-adenosyl-L-homocysteine[c] <=> S-adenosyl-L-homocysteine[erm]	-0.0063	0.0264	-0.00294	0.0118	-0.000972	0.00325
r_3547	S-adenosyl-L-methionine transport, cytoplasm-ER membrane	S-adenosyl-L-methionine[c] <=> S-adenosyl-L-methionine[erm]	0.0063	0.0264	0.00294	0.0118	0.000972	0.00325
r_3546	myo-inositol transport, cytoplasm-ER membrane	myo-inositol[c] <=> myo-inositol[erm]	0.0271	0.141	0.00762	0.0422	0.00245	0.0132
r_3545	L-serine transport, cytoplasm-ER membrane	L-serine[c] <=> L-serine[erm]	0.00341	0.0088	0.00144	0.00392	0.000617	0.00108
r_3544	AMP transport, cytoplasm-ER membrane	AMP[c] <=> AMP[erm]	-0.0871	0.267	-0.0166	0.0681	-0.0072	0.0246
r_3543	ATP transport, cytoplasm-ER membrane	ATP[c] <=> ATP[erm]	0.0871	0.267	0.0166	0.0681	0.0072	0.0246
r_3542	CDP-choline transport, cytoplasm-ER membrane	CDP-choline[c] <=> CDP-choline[erm]	0.0133	0.089	0.00486	0.0328	0.00135	0.00941
r_3540	CMP transport, cytoplasm-ER membrane	CMP[c] <=> CMP[erm]	-0.0438	0.165	-0.0139	0.053	-0.00443	0.0161
r_3539	CDP transport, cytoplasm-ER membrane	CDP[c] <=> CDP[erm]	-0.0823	0.308	-0.0316	0.117	-0.00957	0.0357
r_3538	CTP transport, cytoplasm-ER membrane	CTP[c] <=> CTP[erm]	0.113	0.388	0.0406	0.136	0.0126	0.0418
r_3537	phosphate transport, cytoplasm-ER membrane	phosphate[c] <=> phosphate[erm]	-0.0724	0.313	-0.0296	0.119	-0.00854	0.0345
r_3536	diphosphate transport, cytoplasm-ER membrane	diphosphate[c] <=> diphosphate[erm]	-0.118	0.295	-0.0257	0.0786	-0.0103	0.0273
r_3535	dihydroxyacetone phosphate transport, cytoplasm-ER membrane	dihydroxyacetone phosphate[c] <=> dihydroxyacetone phosphate[erm]	0.00392	0.0448	0.00136	0.014	0.000443	0.00457
r_3534	glycerol 3-phosphate transport, cytoplasm-ER membrane	glycerol 3-phosphate[c] <=> glycerol 3-phosphate[erm]	0.0161	0.0543	0.00582	0.02	0.00305	0.00678
r_3533	NAD transport, cytoplasm-ER membrane	NAD[c] <=> NAD[erm]	-0.0373	0.00703	-0.0133	0.00272	-0.00824	0.00075
r_3532	NADH transport, cytoplasm-ER membrane	NADH[c] <=> NADH[erm]	0.0373	0.00703	0.0133	0.00272	0.00824	0.00075
r_3531	O2 transport, cytoplasm-ER membrane	oxygen[c] <=> oxygen[erm]	0.0373	0.00703	0.0133	0.00272	0.00824	0.00075
r_3530	NADP(+) transport, cytoplasm-ER membrane	NADP(+)[c] <=> NADP(+)[erm]	-0.0512	0.0751	-0.0185	0.0279	-0.00954	0.00956
r_3529	NADPH transport, cytoplasm-ER membrane	NADPH[c] <=> NADPH[erm]	0.0512	0.0751	0.0185	0.0279	0.00954	0.00956
r_3528	coenzyme A transport, cytoplasm-ER membrane	coenzyme A[c] <=> coenzyme A[erm]	-0.0243	0.223	-0.024	0.0863	-0.0113	0.0249
r_3527	CO2 transport, cytoplasm-ER membrane	carbon dioxide[c] <=> carbon dioxide[erm]	-0.0236	0.03	-0.00858	0.0118	-0.00455	0.0042
r_3526	H2O transport, cytoplasm-ER membrane	H2O[c] <=> H2O[erm]	-0.0258	0.293	-0.00386	0.116	-0.0111	0.0335
r_3525	H+ transport, cytoplasm-ER membrane	H+[c] <=> H+[erm]	-0.00151	0.346	-0.00435	0.132	0.00796	0.0409
r_3524	hexacosanoyl-CoA transport, cytoplasm-ER membrane	hexacosanoyl-CoA[c] <=> hexacosanoyl-CoA[erm]	-0.000358	0.00349	-0.00016	0.00132	-4.6e-05	0.00041
r_3523	tetracosanoyl-CoA transport, cytoplasm-ER membrane	tetracosanoyl-CoA[c] <=> tetracosanoyl-CoA[erm]	-0.000277	0.00329	-9.31e-05	0.00111	-4.25e-05	0.000423
r_3522	docosanoyl-CoA transport, cytoplasm-ER membrane	docosanoyl-CoA[c] <=> docosanoyl-CoA[erm]	-0.000295	0.00358	-0.000135	0.00142	-4.06e-05	0.00043
r_3521	icosanoyl-CoA transport, cytoplasm-ER membrane	icosanoyl-CoA[c] <=> icosanoyl-CoA[erm]	-0.000344	0.00406	-0.000156	0.00157	-4.56e-05	0.000477
r_3520	oleoyl-CoA transport, cytoplasm-ER membrane	oleoyl-CoA[c] <=> oleoyl-CoA[erm]	-0.0275	0.152	0.00683	0.0584	0.00251	0.0187
r_3519	stearoyl-CoA transport, cytoplasm-ER membrane	stearoyl-CoA[c] <=> stearoyl-CoA[erm]	0.0186	0.115	0.00715	0.0414	0.000897	0.00977
r_3518	palmitoleoyl-CoA transport, cytoplasm-ER membrane	palmitoleoyl-CoA(4-)[c] <=> palmitoleoyl-CoA(4-)[erm]	-0.000572	0.00532	-0.000232	0.002	-5.6e-05	0.00055
r_3517	palmitoyl-CoA transport, cytoplasm-ER membrane	palmitoyl-CoA[c] <=> palmitoyl-CoA[erm]	0.0114	0.105	0.00223	0.0466	0.00355	0.0128
r_3514	malonyl-CoA transport, cytoplasm-ER membrane	malonyl-CoA[c] <=> malonyl-CoA[erm]	0.0236	0.03	0.00858	0.0118	0.00455	0.0042
r_3513	oleate transport, cytoplasm-ER membrane	oleate[c] <=> oleate[erm]	0.00107	0.0331	0.000118	0.0118	-1.84e-06	0.00243
r_3512	stearate transport, cytoplasm-ER membrane	stearate[c] <=> stearate[erm]	0.000201	0.0148	7.3e-05	0.00536	3.12e-08	5.73e-07
r_3510	palmitate transport, cytoplasm-ER membrane	palmitate[c] <=> palmitate[erm]	0.0359	0.161	0.0139	0.0623	0.000266	0.00388
r_3442	IPC synthase (PI (1-18:0, 2-18:1) ceramide-1 (C26))	ceramide-1 (C26)[g] + 1-phosphatidyl-1D-myo-inositol (1-18:0, 2-18:1)[gm] => inositol-P-ceramide A (C26)[g] + diglyceride (1-18:0, 2-18:1)[gm]	0.00378	0.0539	0.000602	0.0122	4.5e-05	0.00184
r_3440	IPC synthase (PI (1-16:0, 2-18:1) ceramide-1 (C26))	ceramide-1 (C26)[g] + 1-phosphatidyl-1D-myo-inositol (1-16:0, 2-18:1)[gm] => inositol-P-ceramide A (C26)[g] + diglyceride (1-16:0, 2-18:1)[gm]	0.00115	0.0306	0.000483	0.0108	0.000152	0.00339
r_3434	IPC synthase (PI (1-18:0, 2-18:1) ceramide-1 (C24))	ceramide-1 (C24)[g] + 1-phosphatidyl-1D-myo-inositol (1-18:0, 2-18:1)[gm] => inositol-P-ceramide A (C24)[g] + diglyceride (1-18:0, 2-18:1)[gm]	0.000491	0.02	0.00101	0.0157	0.000309	0.00475
r_3432	IPC synthase (PI (1-16:0, 2-18:1) ceramide-1 (C24))	ceramide-1 (C24)[g] + 1-phosphatidyl-1D-myo-inositol (1-16:0, 2-18:1)[gm] => inositol-P-ceramide A (C24)[g] + diglyceride (1-16:0, 2-18:1)[gm]	0.00336	0.0509	0.00104	0.0157	0.000321	0.00484
r_3346	PA kinase (1-18:0, 2-18:1), vacuolar membrane	phosphatidate (1-18:0, 2-18:1)[vm] + ATP[vm] <=> ADP[vm] + 1,2-diacylglycerol 3-diphosphate (1-18:0, 2-18:1)[vm]	0.00208	0.0599	0.00127	0.0285	0.000185	0.00587
r_3344	PA kinase (1-16:0, 2-18:1), vacuolar membrane	phosphatidate (1-16:0, 2-18:1)[vm] + ATP[vm] <=> ADP[vm] + 1,2-diacylglycerol 3-diphosphate (1-16:0, 2-18:1)[vm]	0.00313	0.0737	0.00118	0.027	3.84e-05	0.00272
r_3330	PE phospholipase A2 (1-18:0, 2-18:1), lipid particle	H2O[lp] + phosphatidylethanolamine (1-18:0, 2-18:1)[lp] => H+[lp] + oleate[lp] + 1-acylglycerophosphoethanolamine (18:0)[lp]	0.00636	0.0775	0.000715	0.0167	0.000144	0.00407
r_3328	PE phospholipase A2 (1-16:0, 2-18:1), lipid particle	H2O[lp] + phosphatidylethanolamine (1-16:0, 2-18:1)[lp] => H+[lp] + oleate[lp] + 1-acylglycerophosphoethanolamine (16:0)[lp]	0.00192	0.0446	0.00246	0.0297	0.000761	0.00862
r_3314	lysoPE (1-18:0) oleoyl-CoA acyltransferase, lipid particle	oleoyl-CoA[lp] + 1-acylglycerophosphoethanolamine (18:0)[lp] => coenzyme A[lp] + phosphatidylethanolamine (1-18:0, 2-18:1)[lp]	0.00169	0.042	0.000539	0.0144	0.000167	0.00441
r_3312	lysoPE (1-16:0) oleoyl-CoA acyltransferase, lipid particle	oleoyl-CoA[lp] + 1-acylglycerophosphoethanolamine (16:0)[lp] => coenzyme A[lp] + phosphatidylethanolamine (1-16:0, 2-18:1)[lp]	0.00291	0.0541	0.00105	0.0195	0.000419	0.00686
r_3302	DAG lipase (1-18:0, 2-18:1), lipid particle	diglyceride (1-18:0, 2-18:1)[lp] + H2O[lp] => H+[lp] + oleate[lp] + 1-monoglyceride (18:0)[lp]	0.000492	0.0069	0.000161	0.00273	4.44e-05	0.000676
r_3300	DAG lipase (1-16:0, 2-18:1), lipid particle	diglyceride (1-16:0, 2-18:1)[lp] + H2O[lp] => H+[lp] + oleate[lp] + 1-monoglyceride (16:0)[lp]	0.00197	0.0262	0.000791	0.0106	0.000304	0.00347
r_3291	TAG lipase (1-18:0, 2-18:1, 3-18:1), lipid particle	triglyceride (1-18:0, 2-18:1, 3-18:1)[lp] + H2O[lp] => H+[lp] + oleate[lp] + diglyceride (1-18:0, 2-18:1)[lp]	0.00129	0.0364	0.000817	0.0177	0.000147	0.00408
r_3290	TAG lipase (1-18:0, 2-18:1, 3-18:0), lipid particle	triglyceride (1-18:0, 2-18:1, 3-18:0)[lp] + H2O[lp] => H+[lp] + stearate[lp] + diglyceride (1-18:0, 2-18:1)[lp]	0.00443	0.0675	0.00157	0.0245	0.000164	0.00434
r_3288	TAG lipase (1-18:0, 2-18:1, 3-16:0), lipid particle	triglyceride (1-18:0, 2-18:1, 3-16:0)[lp] + H2O[lp] => H+[lp] + palmitate[lp] + diglyceride (1-18:0, 2-18:1)[lp]	0.00314	0.0571	0.00172	0.0259	0.000255	0.00544
r_3283	TAG lipase (1-16:0, 2-18:1, 3-18:1), lipid particle	triglyceride (1-16:0, 2-18:1, 3-18:1)[lp] + H2O[lp] => H+[lp] + oleate[lp] + diglyceride (1-16:0, 2-18:1)[lp]	0.00555	0.0702	0.0005	0.0137	0.000229	0.00503
r_3282	TAG lipase (1-16:0, 2-18:1, 3-18:0), lipid particle	triglyceride (1-16:0, 2-18:1, 3-18:0)[lp] + H2O[lp] => H+[lp] + stearate[lp] + diglyceride (1-16:0, 2-18:1)[lp]	0.00251	0.0511	0.00094	0.0191	0.000395	0.00675
r_3280	TAG lipase (1-16:0, 2-18:1, 3-16:0), lipid particle	triglyceride (1-16:0, 2-18:1, 3-16:0)[lp] + H2O[lp] => H+[lp] + palmitate[lp] + diglyceride (1-16:0, 2-18:1)[lp]	0.00368	0.0612	0.0015	0.024	0.000559	0.00802
r_3263	zymosteryl ester hydrolase (18:1), cell envelope	H2O[ce] + zymosteryl oleate[ce] => H+[ce] + zymosterol[ce] + oleate[ce]	0.00233	0.0493	0.000725	0.0167	0.000307	0.00595
r_3262	zymosteryl ester hydrolase (16:1), cell envelope	H2O[ce] + zymosteryl palmitoleate[ce] => H+[ce] + zymosterol[ce] + palmitoleate[ce]	1.79e-05	0.000565	7.49e-06	0.000216	5.16e-07	2.93e-05
r_3261	zymosteryl ester hydrolase (18:1), lipid particle	H2O[lp] + zymosteryl oleate[lp] => H+[lp] + zymosterol[lp] + oleate[lp]	0.00273	0.0529	0.000317	0.0111	0.00026	0.00552
r_3260	zymosteryl ester hydrolase (16:1), lipid particle	H2O[lp] + zymosteryl palmitoleate[lp] => H+[lp] + zymosterol[lp] + palmitoleate[lp]	1.07e-05	0.000438	9.92e-06	0.000248	9.51e-07	4.12e-05
r_3259	lanosteryl ester hydrolase (18:1), lipid particle	H2O[lp] + lanosteryl oleate[lp] => H+[lp] + oleate[lp] + lanosterol[lp]	0.0034	0.0502	0.00105	0.0201	0.000294	0.00573
r_3258	lanosteryl ester hydrolase (16:1), lipid particle	H2O[lp] + lanosteryl palmitoleate[lp] => H+[lp] + palmitoleate[lp] + lanosterol[lp]	2.14e-05	0.000619	6.34e-06	0.0002	1.8e-06	5.81e-05
r_3257	fecosteryl ester hydrolase (18:1), lipid particle	H2O[lp] + fecosteryl oleate[lp] => fecosterol[lp] + H+[lp] + oleate[lp]	0.00275	0.0536	0.00106	0.0201	0.000213	0.005
r_3256	fecosteryl ester hydrolase (16:1), lipid particle	H2O[lp] + fecosteryl palmitoleate[lp] => fecosterol[lp] + H+[lp] + palmitoleate[lp]	7.15e-06	0.000357	2.48e-05	0.000392	8.98e-07	4.04e-05
r_3255	episteryl ester hydrolase (18:1), lipid particle	H2O[lp] + episteryl oleate[lp] => H+[lp] + oleate[lp] + episterol[lp]	0.00296	0.0556	0.00124	0.0175	0.000591	0.00645
r_3254	episteryl ester hydrolase (16:1), lipid particle	H2O[lp] + episteryl palmitoleate[lp] => H+[lp] + palmitoleate[lp] + episterol[lp]	1.79e-05	0.000565	6.13e-06	0.000194	7.96e-07	3.98e-05
r_3253	ergosteryl ester hydrolase (18:1), lipid particle	H2O[lp] + ergosteryl oleate[lp] => ergosterol[lp] + H+[lp] + oleate[lp]	0.00109	0.0332	0.000712	0.0167	0.000143	0.00408
r_3252	ergosteryl ester hydrolase (16:1), lipid particle	ergosteryl palmitoleate[lp] + H2O[lp] => ergosterol[lp] + H+[lp] + palmitoleate[lp]	1.07e-05	0.000438	3.7e-06	0.000151	5.2e-07	2.94e-05
r_3246	lysoPA phosphatase (18:0), vacuolar membrane	H2O[vm] + 1-acyl-sn-glycerol 3-phosphate (18:0)[vm] => phosphate[vm] + 1-monoglyceride (18:0)[vm]	0.000768	0.00923	0.000408	0.00428	6.95e-05	0.000878
r_3244	lysoPA phosphatase (16:0), vacuolar membrane	H2O[vm] + 1-acyl-sn-glycerol 3-phosphate (16:0)[vm] => phosphate[vm] + 1-monoglyceride (16:0)[vm]	0.00662	0.0656	0.00192	0.0214	0.000787	0.00753
r_3230	DGPP phosphatase (1-18:0, 2-18:1), vacuolar membrane	H2O[vm] + 1,2-diacylglycerol 3-diphosphate (1-18:0, 2-18:1)[vm] => phosphate[vm] + phosphatidate (1-18:0, 2-18:1)[vm] + H+[vm]	0.00208	0.0599	0.00127	0.0285	0.000185	0.00587
r_3228	DGPP phosphatase (1-16:0, 2-18:1), vacuolar membrane	H2O[vm] + 1,2-diacylglycerol 3-diphosphate (1-16:0, 2-18:1)[vm] => phosphate[vm] + phosphatidate (1-16:0, 2-18:1)[vm] + H+[vm]	0.00313	0.0737	0.00118	0.027	3.84e-05	0.00272
r_3222	PI 3,5-P2 phosphatase (1-18:0, 2-18:1), vacuolar membrane	H2O[vm] + 1-phosphatidyl-1D-myo-inositol 3,5-bisphosphate (1-18:0, 2-18:1)[vm] => phosphate[vm] + 1-phosphatidyl-1D-myo-inositol 3-phosphate (1-18:0, 2-18:1)[vm]	0.00278	0.0695	0.00142	0.0303	0.00058	0.0106
r_3220	PI 3,5-P2 phosphatase (1-16:0, 2-18:1), vacuolar membrane	H2O[vm] + 1-phosphatidyl-1D-myo-inositol 3,5-bisphosphate (1-16:0, 2-18:1)[vm] => phosphate[vm] + 1-phosphatidyl-1D-myo-inositol 3-phosphate (1-16:0, 2-18:1)[vm]	0.00278	0.0695	0.00156	0.0318	0.000387	0.00864
r_3198	PI 4,5-P2 phosphatase (1-18:0, 2-18:1), cell envelope	1-phosphatidyl-1D-myo-inositol 4,5-bisphosphate (1-18:0, 2-18:1)[ce] + H2O[ce] => 1-phosphatidyl-1D-myo-inositol 4-phosphate (1-18:0, 2-18:1)[ce] + phosphate[ce]	0.00723	0.102	0.00344	0.0417	0.000619	0.00965
r_3196	PI 4,5-P2 phosphatase (1-16:0, 2-18:1), cell envelope	1-phosphatidyl-1D-myo-inositol 4,5-bisphosphate (1-16:0, 2-18:1)[ce] + H2O[ce] => 1-phosphatidyl-1D-myo-inositol 4-phosphate (1-16:0, 2-18:1)[ce] + phosphate[ce]	0.00767	0.0982	0.00203	0.0329	0.000699	0.0106
r_3182	PI 3,5-P2 phosphatase (1-18:0, 2-18:1), cell envelope	H2O[ce] + 1-phosphatidyl-1D-myo-inositol 3,5-bisphosphate (1-18:0, 2-18:1)[ce] => phosphate[ce] + 1-phosphatidyl-1D-myo-inositol 3-phosphate (1-18:0, 2-18:1)[ce]	0.00241	0.0455	0.00056	0.0132	0.000246	0.00482
r_3180	PI 3,5-P2 phosphatase (1-16:0, 2-18:1), cell envelope	H2O[ce] + 1-phosphatidyl-1D-myo-inositol 3,5-bisphosphate (1-16:0, 2-18:1)[ce] => phosphate[ce] + 1-phosphatidyl-1D-myo-inositol 3-phosphate (1-16:0, 2-18:1)[ce]	0.00259	0.0473	0.000972	0.0177	0.000155	0.00386
r_3174	PI 4-P phosphatase (1-18:0, 2-18:1), Golgi membrane	H2O[gm] + 1-phosphatidyl-1D-myo-inositol 4-phosphate (1-18:0, 2-18:1)[gm] => phosphate[gm] + 1-phosphatidyl-1D-myo-inositol (1-18:0, 2-18:1)[gm]	0.00494	0.0921	0.00156	0.0319	0.000335	0.00794
r_3172	PI 4-P phosphatase (1-16:0, 2-18:1), Golgi membrane	H2O[gm] + 1-phosphatidyl-1D-myo-inositol 4-phosphate (1-16:0, 2-18:1)[gm] => phosphate[gm] + 1-phosphatidyl-1D-myo-inositol (1-16:0, 2-18:1)[gm]	0.00765	0.115	0.00247	0.04	0.000348	0.0082
r_3150	PI 4-P phosphatase (1-18:0, 2-18:1), cell envelope	1-phosphatidyl-1D-myo-inositol 4-phosphate (1-18:0, 2-18:1)[ce] + H2O[ce] => 1-phosphatidyl-1D-myo-inositol (1-18:0, 2-18:1)[ce] + phosphate[ce]	0.00278	0.0695	0.00104	0.0252	0.000193	0.00611
r_3148	PI 4-P phosphatase (1-16:0, 2-18:1), cell envelope	1-phosphatidyl-1D-myo-inositol 4-phosphate (1-16:0, 2-18:1)[ce] + H2O[ce] => 1-phosphatidyl-1D-myo-inositol (1-16:0, 2-18:1)[ce] + phosphate[ce]	0.00591	0.0832	0.00202	0.0328	0.000482	0.00851
r_3142	PI 3-P phosphatase (1-18:0, 2-18:1), Golgi membrane	H2O[gm] + 1-phosphatidyl-1D-myo-inositol 3-phosphate (1-18:0, 2-18:1)[gm] => phosphate[gm] + 1-phosphatidyl-1D-myo-inositol (1-18:0, 2-18:1)[gm]	0.0053	0.0953	0.00298	0.0436	0.000425	0.00905
r_3140	PI 3-P phosphatase (1-16:0, 2-18:1), Golgi membrane	H2O[gm] + 1-phosphatidyl-1D-myo-inositol 3-phosphate (1-16:0, 2-18:1)[gm] => phosphate[gm] + 1-phosphatidyl-1D-myo-inositol (1-16:0, 2-18:1)[gm]	0.00859	0.121	0.00208	0.0368	0.000622	0.0109
r_3118	PI 3-P phosphatase (1-18:0, 2-18:1), cell envelope	H2O[ce] + 1-phosphatidyl-1D-myo-inositol 3-phosphate (1-18:0, 2-18:1)[ce] => 1-phosphatidyl-1D-myo-inositol (1-18:0, 2-18:1)[ce] + phosphate[ce]	0.00241	0.0455	0.00056	0.0132	0.000246	0.00482
r_3116	PI 3-P phosphatase (1-16:0, 2-18:1), cell envelope	H2O[ce] + 1-phosphatidyl-1D-myo-inositol 3-phosphate (1-16:0, 2-18:1)[ce] => 1-phosphatidyl-1D-myo-inositol (1-16:0, 2-18:1)[ce] + phosphate[ce]	0.00259	0.0473	0.000972	0.0177	0.000155	0.00386
r_3110	PC phospholipase D (1-18:0, 2-18:1), cell envelope	H2O[ce] + phosphatidylcholine (1-18:0, 2-18:1)[ce] => choline[ce] + H+[ce] + phosphatidate (1-18:0, 2-18:1)[ce]	0.00141	0.0262	0.000749	0.012	0.000239	0.00359
r_3108	PC phospholipase D (1-16:0, 2-18:1), cell envelope	H2O[ce] + phosphatidylcholine (1-16:0, 2-18:1)[ce] => choline[ce] + H+[ce] + phosphatidate (1-16:0, 2-18:1)[ce]	0.00414	0.0467	0.00168	0.0183	0.000405	0.00464
r_3102	PG phospholipase C (1-16:0, 2-18:1), mitochondrial membrane	H2O[mm] + phosphatidylglycerol (1-16:0, 2-18:1)[mm] => H+[mm] + glycerol 3-phosphate[mm] + diglyceride (1-16:0, 2-18:1)[mm]	0.00427	0.0491	0.00215	0.0214	0.000427	0.00514
r_3044	LPC phospholipase B (18:0), cell envelope	H2O[ce] + 1-acylglycerophosphocholine (18:0)[ce] => H+[ce] + sn-glycero-3-phosphocholine[ce] + stearate[ce]	7.92e-05	0.00163	4.67e-05	0.000758	1.47e-05	0.000234
r_3042	LPC phospholipase B (16:0), cell envelope	H2O[ce] + 1-acylglycerophosphocholine (16:0)[ce] => H+[ce] + sn-glycero-3-phosphocholine[ce] + palmitate[ce]	0.000114	0.00189	2.71e-05	0.000562	1.36e-05	0.000218
r_3040	PC phospholipase B (1-18:0, 2-18:1), cell envelope	H2O[ce] + phosphatidylcholine (1-18:0, 2-18:1)[ce] => H+[ce] + 1-acylglycerophosphocholine (18:0)[ce] + oleate[ce]	3.07e-05	0.000898	2.08e-05	0.00049	5.47e-06	0.000138
r_3038	PC phospholipase B (1-16:0, 2-18:1), cell envelope	H2O[ce] + phosphatidylcholine (1-16:0, 2-18:1)[ce] => H+[ce] + 1-acylglycerophosphocholine (16:0)[ce] + oleate[ce]	3.97e-05	0.00111	1.19e-05	0.00037	2.64e-06	8.76e-05
r_2882	PI 3-P 5-kinase (1-18:0, 2-18:1), vacuolar membrane	ATP[vm] + 1-phosphatidyl-1D-myo-inositol 3-phosphate (1-18:0, 2-18:1)[vm] => H+[vm] + ADP[vm] + 1-phosphatidyl-1D-myo-inositol 3,5-bisphosphate (1-18:0, 2-18:1)[vm]	0.00519	0.083	0.00198	0.033	0.000826	0.0116
r_2880	PI 3-P 5-kinase (1-16:0, 2-18:1), vacuolar membrane	ATP[vm] + 1-phosphatidyl-1D-myo-inositol 3-phosphate (1-16:0, 2-18:1)[vm] => H+[vm] + ADP[vm] + 1-phosphatidyl-1D-myo-inositol 3,5-bisphosphate (1-16:0, 2-18:1)[vm]	0.00538	0.084	0.00253	0.0364	0.000541	0.00946
r_2874	PI 4-P 5-kinase (1-18:0, 2-18:1), cell envelope	ATP[ce] + 1-phosphatidyl-1D-myo-inositol 4-phosphate (1-18:0, 2-18:1)[ce] => H+[ce] + ADP[ce] + 1-phosphatidyl-1D-myo-inositol 4,5-bisphosphate (1-18:0, 2-18:1)[ce]	0.00506	0.0928	0.00195	0.0356	0.000348	0.0082
r_2872	PI 4-P 5-kinase (1-16:0, 2-18:1), cell envelope	ATP[ce] + 1-phosphatidyl-1D-myo-inositol 4-phosphate (1-16:0, 2-18:1)[ce] => H+[ce] + ADP[ce] + 1-phosphatidyl-1D-myo-inositol 4,5-bisphosphate (1-16:0, 2-18:1)[ce]	0.00367	0.0788	0.0013	0.0291	0.000468	0.00947
r_2866	PI 4-P 5-kinase (1-18:0, 2-18:1), nucleus	ATP[n] + 1-phosphatidyl-1D-myo-inositol 4-phosphate (1-18:0, 2-18:1)[n] => ADP[n] + H+[n] + 1-phosphatidyl-1D-myo-inositol 4,5-bisphosphate (1-18:0, 2-18:1)[n]	0.00218	0.0428	0.00149	0.022	0.000271	0.00511
r_2864	PI 4-P 5-kinase (1-16:0, 2-18:1), nucleus	ATP[n] + 1-phosphatidyl-1D-myo-inositol 4-phosphate (1-16:0, 2-18:1)[n] => ADP[n] + H+[n] + 1-phosphatidyl-1D-myo-inositol 4,5-bisphosphate (1-16:0, 2-18:1)[n]	0.004	0.0589	0.000727	0.0153	0.000231	0.00471
r_2858	phosphatidylinositol 3-kinase (1-18:0, 2-18:1), vacuolar membrane	ATP[vm] + 1-phosphatidyl-1D-myo-inositol (1-18:0, 2-18:1)[vm] => H+[vm] + ADP[vm] + 1-phosphatidyl-1D-myo-inositol 3-phosphate (1-18:0, 2-18:1)[vm]	0.00771	0.105	0.00354	0.0455	0.000671	0.0102
r_2856	phosphatidylinositol 3-kinase (1-16:0, 2-18:1), vacuolar membrane	ATP[vm] + 1-phosphatidyl-1D-myo-inositol (1-16:0, 2-18:1)[vm] => H+[vm] + ADP[vm] + 1-phosphatidyl-1D-myo-inositol 3-phosphate (1-16:0, 2-18:1)[vm]	0.0112	0.13	0.00306	0.0408	0.000777	0.0116
r_2850	phosphatidylinositol 4-kinase (1-18:0, 2-18:1), nucleus	ATP[n] + 1-phosphatidyl-1D-myo-inositol (1-18:0, 2-18:1)[n] => ADP[n] + H+[n] + 1-phosphatidyl-1D-myo-inositol 4-phosphate (1-18:0, 2-18:1)[n]	0.00218	0.0428	0.00149	0.022	0.000271	0.00511
r_2848	phosphatidylinositol 4-kinase (1-16:0, 2-18:1), nucleus	ATP[n] + 1-phosphatidyl-1D-myo-inositol (1-16:0, 2-18:1)[n] => ADP[n] + H+[n] + 1-phosphatidyl-1D-myo-inositol 4-phosphate (1-16:0, 2-18:1)[n]	0.004	0.0589	0.000727	0.0153	0.000231	0.00471
r_2842	phosphatidylinositol 4-kinase (1-18:0, 2-18:1), Golgi membrane	ATP[gm] + 1-phosphatidyl-1D-myo-inositol (1-18:0, 2-18:1)[gm] => H+[gm] + ADP[gm] + 1-phosphatidyl-1D-myo-inositol 4-phosphate (1-18:0, 2-18:1)[gm]	0.00494	0.0921	0.00156	0.0319	0.000335	0.00794
r_2840	phosphatidylinositol 4-kinase (1-16:0, 2-18:1), Golgi membrane	ATP[gm] + 1-phosphatidyl-1D-myo-inositol (1-16:0, 2-18:1)[gm] => H+[gm] + ADP[gm] + 1-phosphatidyl-1D-myo-inositol 4-phosphate (1-16:0, 2-18:1)[gm]	0.00765	0.115	0.00247	0.04	0.000348	0.0082
r_2826	phosphatidylinositol 4-kinase (1-18:0, 2-18:1), cell envelope	ATP[ce] + 1-phosphatidyl-1D-myo-inositol (1-18:0, 2-18:1)[ce] => H+[ce] + ADP[ce] + 1-phosphatidyl-1D-myo-inositol 4-phosphate (1-18:0, 2-18:1)[ce]	0.00789	0.116	0.00281	0.0424	0.000812	0.0125
r_2824	phosphatidylinositol 4-kinase (1-16:0, 2-18:1), cell envelope	ATP[ce] + 1-phosphatidyl-1D-myo-inositol (1-16:0, 2-18:1)[ce] => H+[ce] + ADP[ce] + 1-phosphatidyl-1D-myo-inositol 4-phosphate (1-16:0, 2-18:1)[ce]	0.00383	0.0815	0.0027	0.0417	0.000695	0.0116
r_2813	lysoPC acyltransferase (1-16:0, 2-18:1), mitochondrial membrane	1-acylglycerophosphocholine (16:0)[mm] + oleoyl-CoA[mm] => phosphatidylcholine (1-16:0, 2-18:1)[mm] + coenzyme A[mm]	4.77e-05	6.03e-07	1.69e-05	2.18e-07	1.07e-05	1.36e-07
r_2704	MLCL (2-18:1, 3-16:0, 4-18:1):PC (1-16:0, 2-18:1) acyltransferase, mitochondrial membrane	monolysocardiolipin (2-18:1, 3-16:0, 4-18:1)[mm] + phosphatidylcholine (1-16:0, 2-18:1)[mm] <=> 1-acylglycerophosphocholine (16:0)[mm] + cardiolipin (1-18:1, 2-18:1, 3-16:0, 4-18:1)[mm]	3.29e-07	2.79e-06	2.04e-07	1.3e-06	7.01e-08	6.11e-07
r_2600	CL (1-16:0, 2-18:1, 3-16:0, 4-18:1) phospholipase (1-position), mitochondrial membrane	H2O[mm] + cardiolipin (1-16:0, 2-18:1, 3-16:0, 4-18:1)[mm] => H+[mm] + palmitate[mm] + monolysocardiolipin (2-18:1, 3-16:0, 4-18:1)[mm]	3.29e-07	2.79e-06	2.04e-07	1.3e-06	7.01e-08	6.11e-07
r_2576	CL synthase (1-16:0, 2-18:1, 3-16:0, 4-18:1), mitochondrial membrane	CDP-diacylglycerol (1-16:0, 2-18:1)[mm] + phosphatidylglycerol (1-16:0, 2-18:1)[mm] => H+[mm] + CMP[mm] + cardiolipin (1-16:0, 2-18:1, 3-16:0, 4-18:1)[mm]	3.29e-07	2.79e-06	2.04e-07	1.3e-06	7.01e-08	6.11e-07
r_2546	PGP phosphatase (1-16:0, 2-18:1), mitochondrial membrane	3-(3-sn-phosphatidyl)-sn-glycerol 1-phosphate (1-16:0, 2-18:1)[mm] + H2O[mm] => phosphate[mm] + phosphatidylglycerol (1-16:0, 2-18:1)[mm]	0.00427	0.0491	0.00215	0.0214	0.000427	0.00514
r_2540	phosphatidylglycerolphosphate synthase (1-16:0, 2-18:1), mitochondrial membrane	CDP-diacylglycerol (1-16:0, 2-18:1)[mm] + glycerol 3-phosphate[mm] => H+[mm] + CMP[mm] + 3-(3-sn-phosphatidyl)-sn-glycerol 1-phosphate (1-16:0, 2-18:1)[mm]	0.00427	0.0491	0.00215	0.0214	0.000427	0.00514
r_2486	PS decarboxylase (1-18:0, 2-18:1), vacuolar membrane	H+[vm] + phosphatidyl-L-serine (1-18:0, 2-18:1)[vm] => carbon dioxide[vm] + phosphatidylethanolamine (1-18:0, 2-18:1)[vm]	3.14e-05	0.00126	3.03e-05	0.000746	9.72e-06	0.000233
r_2484	PS decarboxylase (1-16:0, 2-18:1), vacuolar membrane	H+[vm] + phosphatidyl-L-serine (1-16:0, 2-18:1)[vm] => carbon dioxide[vm] + phosphatidylethanolamine (1-16:0, 2-18:1)[vm]	2.92e-05	0.0012	2.48e-05	0.000702	6.95e-06	0.0002
r_2470	PS decarboxylase (1-18:0, 2-18:1), mitochondrial membrane	H+[mm] + phosphatidyl-L-serine (1-18:0, 2-18:1)[mm] => carbon dioxide[mm] + phosphatidylethanolamine (1-18:0, 2-18:1)[mm]	0.00016	0.00246	6.4e-05	0.00101	2.08e-05	0.000309
r_2468	PS decarboxylase (1-16:0, 2-18:1), mitochondrial membrane	H+[mm] + phosphatidyl-L-serine (1-16:0, 2-18:1)[mm] => carbon dioxide[mm] + phosphatidylethanolamine (1-16:0, 2-18:1)[mm]	0.000159	0.00263	5.94e-05	0.00101	1.47e-05	0.000255
r_2444	CDP-diacylglycerol synthase (1-16:0, 2-18:1), mitochondrial membrane	CTP[mm] + H+[mm] + phosphatidate (1-16:0, 2-18:1)[mm] <=> diphosphate[mm] + CDP-diacylglycerol (1-16:0, 2-18:1)[mm]	0.00427	0.0491	0.00215	0.0214	0.000427	0.00514
r_2429	diacylglycerol acyltransferase (1-18:0, 2-18:1, 3-18:1), lipid particle	oleoyl-CoA[lp] + diglyceride (1-18:0, 2-18:1)[lp] => coenzyme A[lp] + triglyceride (1-18:0, 2-18:1, 3-18:1)[lp]	0.00279	0.0529	0.000709	0.0167	0.000189	0.00471
r_2425	diacylglycerol acyltransferase (1-16:0, 2-18:1, 3-18:1), lipid particle	oleoyl-CoA[lp] + diglyceride (1-16:0, 2-18:1)[lp] => coenzyme A[lp] + triglyceride (1-16:0, 2-18:1, 3-18:1)[lp]	0.00991	0.0928	0.0038	0.0354	0.00125	0.0105
r_2421	diacylglycerol acyltransferase (1-18:0, 2-18:1, 3-18:0), lipid particle	stearoyl-CoA[lp] + diglyceride (1-18:0, 2-18:1)[lp] => coenzyme A[lp] + triglyceride (1-18:0, 2-18:1, 3-18:0)[lp]	0.00234	0.049	0.000313	0.0111	2.44e-05	0.00164
r_2417	diacylglycerol acyltransferase (1-16:0, 2-18:1, 3-18:0), lipid particle	stearoyl-CoA[lp] + diglyceride (1-16:0, 2-18:1)[lp] => coenzyme A[lp] + triglyceride (1-16:0, 2-18:1, 3-18:0)[lp]	0.00104	0.033	0.000234	0.00957	4.66e-05	0.00232
r_2405	diacylglycerol acyltransferase (1-18:0, 2-18:1, 3-16:0), lipid particle	palmitoyl-CoA[lp] + diglyceride (1-18:0, 2-18:1)[lp] => coenzyme A[lp] + triglyceride (1-18:0, 2-18:1, 3-16:0)[lp]	0.000627	0.0256	0.000547	0.0146	9.28e-05	0.00328
r_2401	diacylglycerol acyltransferase (1-16:0, 2-18:1, 3-16:0), lipid particle	palmitoyl-CoA[lp] + diglyceride (1-16:0, 2-18:1)[lp] => coenzyme A[lp] + triglyceride (1-16:0, 2-18:1, 3-16:0)[lp]	0.000187	0.0125	0.0011	0.0206	0.000258	0.00544
r_2357	PA phosphatase (1-18:0, 2-18:1), vacuolar membrane	H2O[vm] + phosphatidate (1-18:0, 2-18:1)[vm] => phosphate[vm] + diglyceride (1-18:0, 2-18:1)[vm]	0.00725	0.101	0.00219	0.0317	0.000906	0.0118
r_2353	PA phosphatase (1-16:0, 2-18:1), vacuolar membrane	H2O[vm] + phosphatidate (1-16:0, 2-18:1)[vm] => phosphate[vm] + diglyceride (1-16:0, 2-18:1)[vm]	0.0118	0.115	0.00683	0.0575	0.00152	0.0142
r_2342	1-acyl-sn-glycerol-3-phosphate acyltransferase (1-18:0, 2-18:1), lipid particle	oleoyl-CoA[lp] + 1-acyl-sn-glycerol 3-phosphate (18:0)[lp] => coenzyme A[lp] + phosphatidate (1-18:0, 2-18:1)[lp]	0.000364	0.00589	0.000101	0.00195	3.22e-05	0.000575
r_2340	1-acyl-sn-glycerol-3-phosphate acyltransferase (1-16:0, 2-18:1), lipid particle	oleoyl-CoA[lp] + 1-acyl-sn-glycerol 3-phosphate (16:0)[lp] => coenzyme A[lp] + phosphatidate (1-16:0, 2-18:1)[lp]	0.00175	0.0256	0.000629	0.00941	0.000237	0.00316
r_2330	acyl dhap reductase (18:0), lipid particle	H+[lp] + acylglycerone phosphate (18:0)[lp] + NADPH[lp] => 1-acyl-sn-glycerol 3-phosphate (18:0)[lp] + NADP(+)[lp]	0.00016	0.00405	4.01e-05	0.00126	2.74e-05	0.000586
r_2328	acyl dhap reductase (16:0), lipid particle	H+[lp] + acylglycerone phosphate (16:0)[lp] + NADPH[lp] => 1-acyl-sn-glycerol 3-phosphate (16:0)[lp] + NADP(+)[lp]	0.00153	0.0245	0.000502	0.00852	0.000164	0.00271
r_2322	dihydroxyacetone phosphate acyltransferase (18:0), lipid particle	dihydroxyacetone phosphate[lp] + stearoyl-CoA[lp] => coenzyme A[lp] + acylglycerone phosphate (18:0)[lp]	0.00016	0.00405	4.01e-05	0.00126	2.74e-05	0.000586
r_2320	dihydroxyacetone phosphate acyltransferase (16:0), lipid particle	dihydroxyacetone phosphate[lp] + palmitoyl-CoA[lp] => coenzyme A[lp] + acylglycerone phosphate (16:0)[lp]	0.00153	0.0245	0.000502	0.00852	0.000164	0.00271
r_2318	glycerol-3-phosphate acyltransferase (18:0), lipid particle	glycerol 3-phosphate[lp] + stearoyl-CoA[lp] => coenzyme A[lp] + 1-acyl-sn-glycerol 3-phosphate (18:0)[lp]	0.000878	0.00934	0.000215	0.00311	6.27e-05	0.000841
r_2316	glycerol-3-phosphate acyltransferase (16:0), lipid particle	glycerol 3-phosphate[lp] + palmitoyl-CoA[lp] => coenzyme A[lp] + 1-acyl-sn-glycerol 3-phosphate (16:0)[lp]	0.00264	0.0318	0.000988	0.0121	0.000369	0.00403
r_2305	cis-aconitate(3-) to isocitrate	cis-aconitate[c] + H2O[c] <=> isocitrate[c]	0.254	0.208	0.0222	0.0813	0.00651	0.0343
r_2298	delta3,delta2-enoyl-CoA isomerase (cis-dodec-3-enoyl-CoA)	cis-dodec-3-enoyl-CoA[p] => trans-dodec-2-enoyl-CoA[p]	0.000459	0.0045	0.000182	0.00168	5.23e-05	0.000499
r_2295	delta3,delta2-enoyl-CoA isomerase (cis-dec-3-enoyl-CoA)	cis-dec-3-enoyl-CoA[p] => trans-dec-2-enoyl-CoA[p]	0.000572	0.00532	0.000232	0.002	5.6e-05	0.00055
r_2294	acetyl-CoA C-acyltransferase (cis-dodec-3-enoyl-CoA)	coenzyme A[p] + 3-oxo-cis-tetradec-5-enoyl-CoA[p] => acetyl-CoA[p] + cis-dodec-3-enoyl-CoA[p]	0.000459	0.0045	0.000182	0.00168	5.23e-05	0.000499
r_2293	acetyl-CoA C-acyltransferase (cis-tetradec-5-enoyl-CoA)	coenzyme A[p] + 3-oxo-cis-hexadec-7-enoyl-CoA[p] => acetyl-CoA[p] + cis-tetradec-5-enoyl-CoA[p]	0.000459	0.0045	0.000182	0.00168	5.23e-05	0.000499
r_2292	acetyl-CoA C-acyltransferase (cis-hexadec-7-enoyl-CoA)	coenzyme A[p] + 3-oxo-cis-octadec-9-enoyl-CoA[p] => acetyl-CoA[p] + cis-hexadec-7-enoyl-CoA[p]	0.000459	0.0045	0.000182	0.00168	5.23e-05	0.000499
r_2291	acetyl-CoA C-acyltransferase (cis-dec-3-enoyl-CoA)	coenzyme A[p] + 3-oxo-cis-dodec-5-enoyl-CoA[p] => acetyl-CoA[p] + cis-dec-3-enoyl-CoA[p]	0.000572	0.00532	0.000232	0.002	5.6e-05	0.00055
r_2290	acetyl-CoA C-acyltransferase (cis-dodec-5-enoyl-CoA)	coenzyme A[p] + 3-oxo-cis-tetradec-7-enoyl-CoA[p] => acetyl-CoA[p] + cis-dodec-5-enoyl-CoA[p]	0.000572	0.00532	0.000232	0.002	5.6e-05	0.00055
r_2289	acetyl-CoA C-acyltransferase (cis-tetradec-7-enoyl-CoA)	coenzyme A[p] + 3-oxo-cis-hexadec-9-enoyl-CoA[p] => acetyl-CoA[p] + cis-tetradec-7-enoyl-CoA[p]	0.000572	0.00532	0.000232	0.002	5.6e-05	0.00055
r_2288	acetyl-CoA C-acyltransferase (docosanoyl-CoA)	coenzyme A[p] + 3-oxotetracosanoyl-CoA[p] => acetyl-CoA[p] + docosanoyl-CoA[p]	0.000256	0.00282	0.00013	0.00119	3.05e-05	0.000323
r_2287	acetyl-CoA C-acyltransferase (icosanoyl-CoA)	coenzyme A[p] + 3-oxodocosanoyl-CoA[p] => acetyl-CoA[p] + icosanoyl-CoA[p]	0.000375	0.00353	0.000171	0.00139	4.65e-05	0.000412
r_2286	acetyl-CoA C-acyltransferase (stearoyl-CoA)	coenzyme A[p] + 3-oxoicosanoyl-CoA[p] => acetyl-CoA[p] + stearoyl-CoA[p]	0.000496	0.00416	0.00024	0.00172	6.54e-05	0.000498
r_2285	acetyl-CoA C-acyltransferase (hexanoyl-CoA)	coenzyme A[p] + 3-oxooctanoyl-CoA[p] => acetyl-CoA[p] + hexanoyl-CoA[p]	0.00336	0.0122	0.00104	0.00378	0.000324	0.00121
r_2284	acetyl-CoA C-acyltransferase (butanoyl-CoA)	coenzyme A[p] + 3-oxohexanoyl-CoA[p] => acetyl-CoA[p] + butanoyl-CoA[p]	0.0033	0.0121	0.000794	0.00307	0.000292	0.0011
r_2283	acetyl-CoA C-acyltransferase (acetyl-CoA)	coenzyme A[p] + acetoacetyl-CoA[p] => 2 acetyl-CoA[p]	0.00322	0.012	0.000683	0.00273	0.000281	0.00107
r_2282	3-hydroxyacyl-CoA dehydrogenase (3-oxo-cis-tetradec-5-enoyl-CoA)	NAD[p] + (R)-3-hydroxy-cis-tetradec-5-enoyl-CoA[p] => H+[p] + NADH[p] + 3-oxo-cis-tetradec-5-enoyl-CoA[p]	0.000459	0.0045	0.000182	0.00168	5.23e-05	0.000499
r_2281	3-hydroxyacyl-CoA dehydrogenase (3-oxo-cis-hexadec-7-enoyl-CoA)	NAD[p] + (R)-3-hydroxy-cis-hexadec-7-enoyl-CoA[p] => H+[p] + NADH[p] + 3-oxo-cis-hexadec-7-enoyl-CoA[p]	0.000459	0.0045	0.000182	0.00168	5.23e-05	0.000499
r_2280	3-hydroxyacyl-CoA dehydrogenase (3-oxo-cis-octadec-9-enoyl-CoA)	NAD[p] + (R)-3-hydroxy-cis-octadec-9-enoyl-CoA[p] => H+[p] + NADH[p] + 3-oxo-cis-octadec-9-enoyl-CoA[p]	0.000459	0.0045	0.000182	0.00168	5.23e-05	0.000499
r_2279	3-hydroxyacyl-CoA dehydrogenase (3-oxo-cis-dodec-5-enoyl-CoA)	NAD[p] + (R)-3-hydroxy-cis-dodec-5-enoyl-CoA[p] => H+[p] + NADH[p] + 3-oxo-cis-dodec-5-enoyl-CoA[p]	0.000572	0.00532	0.000232	0.002	5.6e-05	0.00055
r_2278	3-hydroxyacyl-CoA dehydrogenase (3-oxo-cis-tetradec-7-enoyl-CoA)	NAD[p] + (R)-3-hydroxy-cis-tetradec-7-enoyl-CoA[p] => H+[p] + NADH[p] + 3-oxo-cis-tetradec-7-enoyl-CoA[p]	0.000572	0.00532	0.000232	0.002	5.6e-05	0.00055
r_2277	3-hydroxyacyl-CoA dehydrogenase (3-oxo-cis-hexadec-9-enoyl-CoA)	NAD[p] + (R)-3-hydroxy-cis-hexadec-9-enoyl-CoA[p] => H+[p] + NADH[p] + 3-oxo-cis-hexadec-9-enoyl-CoA[p]	0.000572	0.00532	0.000232	0.002	5.6e-05	0.00055
r_2276	3-hydroxyacyl-CoA dehydrogenase (3-oxotetracosanoyl-CoA)	NAD[p] + (R)-3-hydroxytetracosanoyl-CoA[p] => H+[p] + NADH[p] + 3-oxotetracosanoyl-CoA[p]	0.000256	0.00282	0.00013	0.00119	3.05e-05	0.000323
r_2275	3-hydroxyacyl-CoA dehydrogenase (3-oxodocosanoyl-CoA)	NAD[p] + (R)-3-hydroxydocosanoyl-CoA[p] => H+[p] + NADH[p] + 3-oxodocosanoyl-CoA[p]	0.000375	0.00353	0.000171	0.00139	4.65e-05	0.000412
r_2274	3-hydroxyacyl-CoA dehydrogenase (3-oxoicosanoyl-CoA)	NAD[p] + (R)-3-hydroxyicosanoyl-CoA[p] => H+[p] + NADH[p] + 3-oxoicosanoyl-CoA[p]	0.000496	0.00416	0.00024	0.00172	6.54e-05	0.000498
r_2273	3-hydroxyacyl-CoA dehydrogenase (3-oxooctanoyl-CoA)	NAD[p] + (R)-3-hydroxyoctanoyl-CoA[p] => H+[p] + NADH[p] + 3-oxooctanoyl-CoA[p]	0.00336	0.0122	0.00104	0.00378	0.000324	0.00121
r_2272	3-hydroxyacyl-CoA dehydrogenase (3-oxohexanoyl-CoA)	NAD[p] + (R)-3-hydroxyhexanoyl-CoA[p] => H+[p] + NADH[p] + 3-oxohexanoyl-CoA[p]	0.0033	0.0121	0.000794	0.00307	0.000292	0.0011
r_2271	3-hydroxyacyl-CoA dehydrogenase (3-oxobutanoyl-CoA)	NAD[p] + (R)-3-hydroxybutanoyl-CoA[p] => H+[p] + NADH[p] + acetoacetyl-CoA[p]	0.00322	0.012	0.000683	0.00273	0.000281	0.00107
r_2270	3-hydroxyacyl-CoA dehydrogenase (3-oxohexacosanoyl-CoA)	(S)-3-hydroxyhexacosanoyl-CoA[p] + NAD[p] => 3-oxohexacosanoyl-CoA[p] + H+[p] + NADH[p]	0.000162	0.00217	8.53e-05	0.000927	1.29e-05	0.000191
r_2269	3-hydroxyacyl-CoA dehydrogenase (3-oxooctadecanoyl-CoA)	3-hydroxyoctadecanoyl-CoA[p] + NAD[p] => 3-oxooctadecanoyl-CoA[p] + H+[p] + NADH[p]	0.000667	0.005	0.000311	0.00203	7.95e-05	0.000564
r_2268	3-hydroxyacyl-CoA dehydrogenase (3-oxohexadecanoyl-CoA)	(S)-3-hydroxypalmitoyl-CoA[p] + NAD[p] => 3-oxopalmitoyl-CoA[p] + H+[p] + NADH[p]	0.00235	0.0103	0.000907	0.00377	0.00025	0.0011
r_2267	3-hydroxyacyl-CoA dehydrogenase (3-oxododecanoyl-CoA)	(R)-3-hydroxylauroyl-CoA[p] + NAD[p] => 3-oxolauroyl-CoA[p] + H+[p] + NADH[p]	0.00281	0.0111	0.00109	0.00409	0.000302	0.00119
r_2266	3-hydroxyacyl-CoA dehydrogenase (3-oxodecanoyl-CoA)	(R)-3-hydroxydecanoyl-CoA[p] + NAD[p] => 3-oxodecanoyl-CoA[p] + H+[p] + NADH[p]	0.00336	0.0122	0.00104	0.00378	0.000324	0.00121
r_2265	2-enoyl-CoA hydratase (3-hydroxy-cis-tetradec-5-enoyl-CoA)	H2O[p] + trans-2,cis-5-tetradecadienoyl-CoA[p] => (R)-3-hydroxy-cis-tetradec-5-enoyl-CoA[p]	0.000459	0.0045	0.000182	0.00168	5.23e-05	0.000499
r_2264	2-enoyl-CoA hydratase (3-hydroxy-cis-hexadec-7-enoyl-CoA)	H2O[p] + trans-2,cis-7-hexadecadienoyl-CoA[p] => (R)-3-hydroxy-cis-hexadec-7-enoyl-CoA[p]	0.000459	0.0045	0.000182	0.00168	5.23e-05	0.000499
r_2263	2-enoyl-CoA hydratase (3-hydroxy-cis-octadec-9-enoyl-CoA)	H2O[p] + trans-2,cis-9-octadecadienoyl-CoA[p] => (R)-3-hydroxy-cis-octadec-9-enoyl-CoA[p]	0.000459	0.0045	0.000182	0.00168	5.23e-05	0.000499
r_2262	2-enoyl-CoA hydratase (3-hydroxy-cis-dodec-5-enoyl-CoA)	H2O[p] + trans-2,cis-5-dodecadienoyl-CoA[p] => (R)-3-hydroxy-cis-dodec-5-enoyl-CoA[p]	0.000572	0.00532	0.000232	0.002	5.6e-05	0.00055
r_2261	2-enoyl-CoA hydratase (3-hydroxy-cis-tetradec-7-enoyl-CoA)	H2O[p] + trans-2,cis-7-tetradecadienoyl-CoA[p] => (R)-3-hydroxy-cis-tetradec-7-enoyl-CoA[p]	0.000572	0.00532	0.000232	0.002	5.6e-05	0.00055
r_2260	2-enoyl-CoA hydratase (3-hydroxy-cis-hexadec-9-enoyl-CoA)	H2O[p] + trans-2,cis-9-hexadecadienoyl-CoA[p] => (R)-3-hydroxy-cis-hexadec-9-enoyl-CoA[p]	0.000572	0.00532	0.000232	0.002	5.6e-05	0.00055
r_2259	2-enoyl-CoA hydratase (3-hydroxytetracosanoyl-CoA)	H2O[p] + trans-tetracos-2-enoyl-CoA[p] => (R)-3-hydroxytetracosanoyl-CoA[p]	0.000256	0.00282	0.00013	0.00119	3.05e-05	0.000323
r_2258	2-enoyl-CoA hydratase (3-hydroxydocosanoyl-CoA)	H2O[p] + trans-docos-2-enoyl-CoA[p] => (R)-3-hydroxydocosanoyl-CoA[p]	0.000375	0.00353	0.000171	0.00139	4.65e-05	0.000412
r_2257	2-enoyl-CoA hydratase (3-hydroxyicosanoyl-CoA)	H2O[p] + trans-icos-2-enoyl-CoA[p] => (R)-3-hydroxyicosanoyl-CoA[p]	0.000496	0.00416	0.00024	0.00172	6.54e-05	0.000498
r_2256	2-enoyl-CoA hydratase (3-hydroxyoctanoyl-CoA)	H2O[p] + trans-oct-2-enoyl-CoA[p] => (R)-3-hydroxyoctanoyl-CoA[p]	0.00336	0.0122	0.00104	0.00378	0.000324	0.00121
r_2255	2-enoyl-CoA hydratase (3-hydroxyhexanoyl-CoA)	H2O[p] + trans-hex-2-enoyl-CoA[p] => (R)-3-hydroxyhexanoyl-CoA[p]	0.0033	0.0121	0.000794	0.00307	0.000292	0.0011
r_2254	2-enoyl-CoA hydratase (3-hydroxybutanoyl-CoA)	H2O[p] + but-2-enoyl-CoA[p] => (R)-3-hydroxybutanoyl-CoA[p]	0.00322	0.012	0.000683	0.00273	0.000281	0.00107
r_2253	2-enoyl-CoA hydratase (3-hydroxyhexacosanoyl-CoA)	H2O[p] + trans-hexacos-2-enoyl-CoA[p] => (S)-3-hydroxyhexacosanoyl-CoA[p]	0.000162	0.00217	8.53e-05	0.000927	1.29e-05	0.000191
r_2252	2-enoyl-CoA hydratase (3-hydroxyoctadecanoyl-CoA)	H2O[p] + trans-octadec-2-enoyl-CoA[p] => 3-hydroxyoctadecanoyl-CoA[p]	0.000667	0.005	0.000311	0.00203	7.95e-05	0.000564
r_2251	2-enoyl-CoA hydratase (3-hydroxyhexadecanoyl-CoA)	H2O[p] + hexadec-2-enoyl-CoA[p] => (S)-3-hydroxypalmitoyl-CoA[p]	0.00235	0.0103	0.000907	0.00377	0.00025	0.0011
r_2250	2-enoyl-CoA hydratase (3-hydroxytetradecanoyl-CoA)	H2O[p] + trans-tetradec-2-enoyl-CoA[p] => (S)-3-hydroxytetradecanoyl-CoA[p]	0.00235	0.0103	0.000907	0.00377	0.00025	0.0011
r_2249	2-enoyl-CoA hydratase (3-hydroxydodecanoyl-CoA)	H2O[p] + trans-dodec-2-enoyl-CoA[p] => (R)-3-hydroxylauroyl-CoA[p]	0.00281	0.0111	0.00109	0.00409	0.000302	0.00119
r_2248	2-enoyl-CoA hydratase (3-hydroxydecanoyl-CoA)	H2O[p] + trans-dec-2-enoyl-CoA[p] => (R)-3-hydroxydecanoyl-CoA[p]	0.00336	0.0122	0.00104	0.00378	0.000324	0.00121
r_2247	acyl-CoA oxidase (cis-tetradec-5-enoyl-CoA)	oxygen[p] + cis-tetradec-5-enoyl-CoA[p] => hydrogen peroxide[p] + trans-2,cis-5-tetradecadienoyl-CoA[p]	0.000459	0.0045	0.000182	0.00168	5.23e-05	0.000499
r_2246	acyl-CoA oxidase (cis-hexadec-7-enoyl-CoA)	oxygen[p] + cis-hexadec-7-enoyl-CoA[p] => hydrogen peroxide[p] + trans-2,cis-7-hexadecadienoyl-CoA[p]	0.000459	0.0045	0.000182	0.00168	5.23e-05	0.000499
r_2245	acyl-CoA oxidase (oleoyl-CoA)	oleoyl-CoA[p] + oxygen[p] => hydrogen peroxide[p] + trans-2,cis-9-octadecadienoyl-CoA[p]	0.000459	0.0045	0.000182	0.00168	5.23e-05	0.000499
r_2244	acyl-CoA oxidase (cis-dodec-5-enoyl-CoA)	oxygen[p] + cis-dodec-5-enoyl-CoA[p] => hydrogen peroxide[p] + trans-2,cis-5-dodecadienoyl-CoA[p]	0.000572	0.00532	0.000232	0.002	5.6e-05	0.00055
r_2243	acyl-CoA oxidase (cis-tetradec-7-enoyl-CoA)	oxygen[p] + cis-tetradec-7-enoyl-CoA[p] => hydrogen peroxide[p] + trans-2,cis-7-tetradecadienoyl-CoA[p]	0.000572	0.00532	0.000232	0.002	5.6e-05	0.00055
r_2242	acyl-CoA oxidase (palmitoleoyl-CoA)	oxygen[p] + palmitoleoyl-CoA(4-)[p] => hydrogen peroxide[p] + trans-2,cis-9-hexadecadienoyl-CoA[p]	0.000572	0.00532	0.000232	0.002	5.6e-05	0.00055
r_2241	acyl-CoA oxidase (tetracosanoyl-CoA)	oxygen[p] + tetracosanoyl-CoA[p] => hydrogen peroxide[p] + trans-tetracos-2-enoyl-CoA[p]	0.000256	0.00282	0.00013	0.00119	3.05e-05	0.000323
r_2240	acyl-CoA oxidase (docosanoyl-CoA)	oxygen[p] + docosanoyl-CoA[p] => hydrogen peroxide[p] + trans-docos-2-enoyl-CoA[p]	0.000375	0.00353	0.000171	0.00139	4.65e-05	0.000412
r_2239	acyl-CoA oxidase (icosanoyl-CoA)	oxygen[p] + icosanoyl-CoA[p] => hydrogen peroxide[p] + trans-icos-2-enoyl-CoA[p]	0.000496	0.00416	0.00024	0.00172	6.54e-05	0.000498
r_2238	acyl-CoA oxidase (octanoyl-CoA)	octanoyl-CoA[p] + oxygen[p] => hydrogen peroxide[p] + trans-oct-2-enoyl-CoA[p]	0.00336	0.0122	0.00104	0.00378	0.000324	0.00121
r_2237	acyl-CoA oxidase (hexanoyl-CoA)	oxygen[p] + hexanoyl-CoA[p] => hydrogen peroxide[p] + trans-hex-2-enoyl-CoA[p]	0.0033	0.0121	0.000794	0.00307	0.000292	0.0011
r_2236	acyl-CoA oxidase (butanoyl-CoA)	oxygen[p] + butanoyl-CoA[p] => hydrogen peroxide[p] + but-2-enoyl-CoA[p]	0.00322	0.012	0.000683	0.00273	0.000281	0.00107
r_2233	peroxisomal acyl-CoA thioesterase (6:0)	H2O[p] + hexanoyl-CoA[p] => coenzyme A[p] + H+[p] + hexanoate[p]	6.01e-05	0.00142	0.000248	0.00199	3.27e-05	0.000273
r_2232	peroxisomal acyl-CoA thioesterase (4:0)	H2O[p] + butanoyl-CoA[p] => coenzyme A[p] + H+[p] + butyrate[p]	7.41e-05	0.00175	0.000111	0.00146	1.07e-05	0.00021
r_2231	octadecenoate (n-C18:1) transport, cytoplasm-peroxisome	oleate[c] <=> oleate[p]	1.98e-05	0.000914	1.35e-05	0.000448	2.98e-06	0.000121
r_2230	hexanoate (n-C6:0) transport, cytoplasm-peroxisome	hexanoate[c] <=> hexanoate[p]	-6.01e-05	0.00142	-0.000248	0.00199	-3.27e-05	0.000273
r_2229	butyrate (n-C4:0) transport, cytoplasm-peroxisome	butyrate[c] <=> butyrate[p]	-7.41e-05	0.00175	-0.000111	0.00146	-1.07e-05	0.00021
r_2228	fatty acyl-CoA transport via ABC system (C26:0)	ATP[c] + H2O[c] + hexacosanoyl-CoA[c] => ADP[c] + H+[c] + hexacosanoyl-CoA[p] + phosphate[c]	0.000162	0.00217	8.53e-05	0.000927	1.29e-05	0.000191
r_2227	fatty acyl-CoA transport via ABC system (C24:0)	ATP[c] + H2O[c] + tetracosanoyl-CoA[c] => ADP[c] + H+[c] + phosphate[c] + tetracosanoyl-CoA[p]	9.38e-05	0.00181	4.48e-05	0.000743	1.77e-05	0.000261
r_2226	fatty acyl-CoA transport via ABC system (C22:0)	ATP[c] + H2O[c] + docosanoyl-CoA[c] => ADP[c] + H+[c] + phosphate[c] + docosanoyl-CoA[p]	0.000119	0.00213	4.13e-05	0.000742	1.6e-05	0.000258
r_2225	fatty acyl-CoA transport via ABC system (C20:0)	ATP[c] + H2O[c] + icosanoyl-CoA[c] => ADP[c] + H+[c] + phosphate[c] + icosanoyl-CoA[p]	0.000122	0.00222	6.9e-05	0.00102	1.89e-05	0.000282
r_2224	fatty acyl-CoA transport via ABC system (C18:1)	ATP[c] + H2O[c] + oleoyl-CoA[c] => ADP[c] + H+[c] + oleoyl-CoA[p] + phosphate[c]	0.000439	0.00441	0.000169	0.00162	4.93e-05	0.000484
r_2223	fatty acyl-CoA transport via ABC system (C18:0)	ATP[c] + H2O[c] + stearoyl-CoA[c] => ADP[c] + H+[c] + phosphate[c] + stearoyl-CoA[p]	0.00016	0.00272	5.4e-05	0.000957	1e-05	0.000227
r_2222	fatty acyl-CoA transport via ABC system (C16:1)	ATP[c] + H2O[c] + palmitoleoyl-CoA(4-)[c] => ADP[c] + H+[c] + phosphate[c] + palmitoleoyl-CoA(4-)[p]	0.000572	0.00532	0.000232	0.002	5.6e-05	0.00055
r_2221	fatty acyl-CoA transport via ABC system (C16:0)	ATP[c] + H2O[c] + palmitoyl-CoA[c] => ADP[c] + H+[c] + palmitoyl-CoA[p] + phosphate[c]	0.0015	0.0084	0.000528	0.00298	0.000145	0.000836
r_2192	octadecenoate (n-C18:1) transport	oleate[e] <=> oleate[c]	-9.47e-06	0.000386	-1.32e-05	0.000266	-1.02e-06	3.75e-05
r_2191	hexanoate (n-C6:0) transport	hexanoate[e] <=> hexanoate[c]	-6.01e-05	0.00142	-0.000248	0.00199	-3.27e-05	0.000273
r_2190	butyrate (n-C4:0) transport	butyrate[e] <=> butyrate[c]	-7.41e-05	0.00175	-0.000111	0.00146	-1.07e-05	0.00021
r_2189	oleate exchange	oleate[e] =>	9.47e-06	0.000386	1.32e-05	0.000266	1.02e-06	3.75e-05
r_2188	hexanoate exchange	hexanoate[e] =>	6.01e-05	0.00142	0.000248	0.00199	3.27e-05	0.000273
r_2187	butyrate exchange	butyrate[e] =>	7.41e-05	0.00175	0.000111	0.00146	1.07e-05	0.00021
r_2185	decanoate (n-C10:0) transport	decanoate[e] <=> decanoate[c]	-2.01e-05	0.000711	-0.000279	0.00158	-3.36e-05	0.000201
r_2183	stearoyl-CoA desaturase (n-C18:0CoA -> n-C18:1CoA), ER membrane	H+[erm] + stearoyl-CoA[erm] + oxygen[erm] + NADH[erm] => 2 H2O[erm] + NAD[erm] + oleoyl-CoA[erm]	0.0223	0.00451	0.00796	0.00173	0.00496	0.000504
r_2182	palmitoyl-CoA desaturase (n-C16:0CoA -> n-C16:1CoA), ER membrane	H+[erm] + palmitoyl-CoA[erm] + oxygen[erm] + NADH[erm] => 2 H2O[erm] + palmitoleoyl-CoA(4-)[erm] + NAD[erm]	0.000658	0.00545	0.000291	0.00211	6.14e-05	0.000558
r_2181	trans-2-enoyl-CoA reductase (n-C26:0CoA)	H+[erm] + NADPH[erm] + trans-hexacos-2-enoyl-CoA[erm] => NADP(+)[erm] + hexacosanoyl-CoA[erm]	0.000358	0.00349	0.00016	0.00132	4.6e-05	0.00041
r_2180	trans-2-enoyl-CoA reductase (n-C24:0CoA)	H+[erm] + NADPH[erm] + trans-tetracos-2-enoyl-CoA[erm] => tetracosanoyl-CoA[erm] + NADP(+)[erm]	0.000634	0.00477	0.000253	0.00171	8.85e-05	0.000586
r_2179	trans-2-enoyl-CoA reductase (n-C22:0CoA)	H+[erm] + NADPH[erm] + trans-docos-2-enoyl-CoA[erm] => docosanoyl-CoA[erm] + NADP(+)[erm]	0.00093	0.00593	0.000388	0.00221	0.000129	0.000721
r_2178	trans-2-enoyl-CoA reductase (n-C20:0CoA)	H+[erm] + NADPH[erm] + trans-icos-2-enoyl-CoA[erm] => icosanoyl-CoA[erm] + NADP(+)[erm]	0.00127	0.00714	0.000544	0.00269	0.000175	0.000858
r_2177	trans-2-enoyl-CoA reductase (n-C18:0CoA)	H+[erm] + NADPH[erm] + trans-octadec-2-enoyl-CoA[erm] => stearoyl-CoA[erm] + NADP(+)[erm]	0.0204	0.02	0.00724	0.00832	0.00411	0.00313
r_2174	B-hydroxyacyl-CoA dehydratase (trans-hexacos-2-enoyl-CoA)	(S)-3-hydroxyhexacosanoyl-CoA[erm] <=> H2O[erm] + trans-hexacos-2-enoyl-CoA[erm]	0.000358	0.00349	0.00016	0.00132	4.6e-05	0.00041
r_2173	B-hydroxyacyl-CoA dehydratase (trans-tetracos-2-enoyl-CoA)	3-hydroxytetracosanoyl-CoA[erm] <=> H2O[erm] + trans-tetracos-2-enoyl-CoA[erm]	0.000634	0.00477	0.000253	0.00171	8.85e-05	0.000586
r_2172	B-hydroxyacyl-CoA dehydratase (trans-docos-2-enoyl-CoA)	3-hydroxydocosanoyl-CoA[erm] <=> H2O[erm] + trans-docos-2-enoyl-CoA[erm]	0.00093	0.00593	0.000388	0.00221	0.000129	0.000721
r_2171	B-hydroxyacyl-CoA dehydratase (trans-icos-2-enoyl-CoA)	3-hydroxyicosanoyl-CoA[erm] <=> H2O[erm] + trans-icos-2-enoyl-CoA[erm]	0.00127	0.00714	0.000544	0.00269	0.000175	0.000858
r_2170	B-hydroxyacyl-CoA dehydratase (trans-octadec-2-enoyl-CoA)	3-hydroxyoctadecanoyl-CoA[erm] <=> H2O[erm] + trans-octadec-2-enoyl-CoA[erm]	0.0204	0.02	0.00724	0.00832	0.00411	0.00313
r_2167	B-ketoacyl-CoA reductase ((S)-3-hydroxyhexacosanoyl-CoA)	H+[erm] + 3-oxohexacosanoyl-CoA[erm] + NADPH[erm] => NADP(+)[erm] + (S)-3-hydroxyhexacosanoyl-CoA[erm]	0.000358	0.00349	0.00016	0.00132	4.6e-05	0.00041
r_2166	B-ketoacyl-CoA reductase (3-hydroxytetracosanoyl-CoA)	H+[erm] + 3-oxotetracosanoyl-CoA[erm] + NADPH[erm] => NADP(+)[erm] + 3-hydroxytetracosanoyl-CoA[erm]	0.000634	0.00477	0.000253	0.00171	8.85e-05	0.000586
r_2165	B-ketoacyl-CoA reductase (3-hydroxydocosanoyl-CoA)	H+[erm] + 3-oxodocosanoyl-CoA[erm] + NADPH[erm] => NADP(+)[erm] + 3-hydroxydocosanoyl-CoA[erm]	0.00093	0.00593	0.000388	0.00221	0.000129	0.000721
r_2164	B-ketoacyl-CoA reductase (3-hydroxyicosanoyl-CoA)	H+[erm] + 3-oxoicosanoyl-CoA[erm] + NADPH[erm] => NADP(+)[erm] + 3-hydroxyicosanoyl-CoA[erm]	0.00127	0.00714	0.000544	0.00269	0.000175	0.000858
r_2163	B-ketoacyl-CoA reductase (3-hydroxyoctadecanoyl-CoA)	H+[erm] + 3-oxooctadecanoyl-CoA[erm] + NADPH[erm] => NADP(+)[erm] + 3-hydroxyoctadecanoyl-CoA[erm]	0.0204	0.02	0.00724	0.00832	0.00411	0.00313
r_2160	elongase III (3-oxohexacosanoyl-CoA)	malonyl-CoA[erm] + H+[erm] + tetracosanoyl-CoA[erm] => carbon dioxide[erm] + coenzyme A[erm] + 3-oxohexacosanoyl-CoA[erm]	0.000358	0.00349	0.00016	0.00132	4.6e-05	0.00041
r_2159	elongase II or III (3-oxotetracosanoyl-CoA)	malonyl-CoA[erm] + H+[erm] + docosanoyl-CoA[erm] => carbon dioxide[erm] + coenzyme A[erm] + 3-oxotetracosanoyl-CoA[erm]	0.000634	0.00477	0.000253	0.00171	8.85e-05	0.000586
r_2158	elongase II or III (3-oxodocosanoyl-CoA)	malonyl-CoA[erm] + H+[erm] + icosanoyl-CoA[erm] => carbon dioxide[erm] + coenzyme A[erm] + 3-oxodocosanoyl-CoA[erm]	0.00093	0.00593	0.000388	0.00221	0.000129	0.000721
r_2157	elongase II or III (3-oxoicosanoyl-CoA)	malonyl-CoA[erm] + H+[erm] + stearoyl-CoA[erm] => carbon dioxide[erm] + coenzyme A[erm] + 3-oxoicosanoyl-CoA[erm]	0.00127	0.00714	0.000544	0.00269	0.000175	0.000858
r_2156	elongase II (3-oxooctadecanoyl-CoA)	malonyl-CoA[erm] + H+[erm] + palmitoyl-CoA[erm] => carbon dioxide[erm] + coenzyme A[erm] + 3-oxooctadecanoyl-CoA[erm]	0.0204	0.02	0.00724	0.00832	0.00411	0.00313
r_2141	fatty-acyl-CoA synthase (n-C18:0CoA)	acetyl-CoA[c] + 24 H+[c] + 8 malonyl-CoA[c] + 16 NADPH[c] => 8 carbon dioxide[c] + 8 coenzyme A[c] + 8 H2O[c] + 16 NADP(+)[c] + stearoyl-CoA[c]	0.0078	0.0132	0.00307	0.00496	0.00177	0.00274
r_2140	fatty-acyl-CoA synthase (n-C16:0CoA)	acetyl-CoA[c] + 21 H+[c] + 7 malonyl-CoA[c] + 14 NADPH[c] => 7 carbon dioxide[c] + 7 coenzyme A[c] + 7 H2O[c] + 14 NADP(+)[c] + palmitoyl-CoA[c]	0.027	0.0184	0.00952	0.00685	0.00548	0.00306
r_2139	ergosta-5,7,22,24(28)-tetraen-3beta-ol transport	ergosta-5,7,22,24(28)-tetraen-3beta-ol[e] <=> ergosta-5,7,22,24(28)-tetraen-3beta-ol[c]	-8.65e-06	0.000273	-4.34e-06	0.000125	-6.94e-07	2.5e-05
r_2137	ergosta-5,7,22,24(28)-tetraen-3beta-ol exchange	ergosta-5,7,22,24(28)-tetraen-3beta-ol[e] =>	8.65e-06	0.000273	4.34e-06	0.000125	6.94e-07	2.5e-05
r_2136	14-demethyllanosterol transport	14-demethyllanosterol[e] <=> 14-demethyllanosterol[c]	-1.32e-05	0.00035	-1.35e-06	6.73e-05	-1.75e-06	4.38e-05
r_2134	14-demethyllanosterol exchange	14-demethyllanosterol[e] =>	1.32e-05	0.00035	1.35e-06	6.73e-05	1.75e-06	4.38e-05
r_2132	oxoglutarate/malate exchange	(S)-malate[c] + 2-oxoglutarate[m] => (S)-malate[m] + 2-oxoglutarate[c]	2.56	0.578	0.664	0.266	0.561	0.115
r_2131	isocitrate dehydrogenase	isocitrate[m] + NADP(+)[m] => 2-oxoglutarate[m] + carbon dioxide[m] + NADPH[m]	0.00155	0.00971	0.000678	0.00325	0.00012	0.000688
r_2129	proton leak	H+[c] => H+[m]	0.00453	0.15	0.00257	0.0628	0.000446	0.0158
r_2126	sedoheptulose bisphosphatase	sedoheptulose 1,7-bisphosphate[c] => phosphate[c] + sedoheptulose 7-phosphate[c]	0.00597	0.0979	0.0026	0.0402	0.000422	0.00852
r_2125	coenzyme A: cytoplasm to LP	coenzyme A[c] <=> coenzyme A[lp]	-0.0292	0.22	0.00472	0.0857	2.68e-05	0.0245
r_2118	tryptophan transaminase	keto-phenylpyruvate[c] + L-tryptophan[c] => indole-3-pyruvate[c] + L-phenylalanine[c]	1.58e-05	0.000791	6.25e-05	0.000786	1.34e-06	6.83e-05
r_2117	phenylalanine transaminase	L-phenylalanine[c] + pyruvate[c] <=> keto-phenylpyruvate[c] + L-alanine[c]	-0.0317	0.2	-0.00449	0.0916	-0.000431	0.0225
r_2116	acetaldehyde dehydrogenase	acetaldehyde[c] + H2O[c] + NAD[c] => acetate[c] + H+[c] + NADH[c]	0.212	0.149	0.0184	0.0255	0.0134	0.0107
r_2115	alcohol dehydrogenase, (acetaldehyde to ethanol)	acetaldehyde[c] + H+[c] + NADH[c] => ethanol[c] + NAD[c]	0.000214	0.00546	0.00953	0.0131	0.000138	0.000909
r_2111	growth	biomass[c] =>	0.0563	0.00071	0.00963	0.000122	0.00524	6.6e-05
r_2108	lipid pseudoreaction - merge	lipid backbone[c] + lipid chain[c] => lipid[c]	0.0563	0.00071	0.00963	0.000122	0.00524	6.6e-05
r_2107	zymosterol transport	zymosterol[ce] <=> zymosterol[c]	0.0023	0.0493	0.000682	0.0167	0.000302	0.00595
r_2106	zymosterol exchange	zymosterol[e] =>	4.72e-05	0.000614	5.05e-05	0.000432	4.94e-06	7.01e-05
r_2105	xylitol transport	xylitol[e] <=> xylitol[c]	-0.223	0.000427	-0.00245	1.16e-05	0.0403	7.36e-05
r_2104	xylitol exchange	xylitol[e] =>	0.223	0.000427	0.00245	1.16e-05	-0.0403	7.36e-05
r_2101	xanthine transport	9H-xanthine[e] <=> 9H-xanthine[c]	-0.00198	0.0172	-2.52e-05	0.000658	-7.78e-05	0.000806
r_2100	water exchange	H2O[e] <=>	3.43	0.3	1.21	0.0879	0.908	0.024
r_2099	water diffusion	H2O[c] <=> H2O[v]	0.00365	0.0483	0.00125	0.0173	0.000365	0.00511
r_2098	water diffusion	H2O[c] <=> H2O[p]	0.0305	0.119	0.0114	0.0429	0.00331	0.0128
r_2096	water diffusion	H2O[c] <=> H2O[m]	-16.5	0.726	-6.24	0.312	-4.39	0.119
r_2094	water diffusion	H2O[c] <=> H2O[er]	0.0369	0.198	0.0106	0.0639	0.00318	0.0196
r_2093	valine transport	L-valine[c] <=> L-valine[m]	-0.00759	0.00737	-0.00158	0.0046	-0.000559	0.00116
r_2091	urea exchange	urea[e] =>	0.0655	0.128	0.00015	0.00274	0.000282	0.00311
r_2085	tryptophol transport	tryptophol[c] <=> tryptophol[m]	-7.06e-05	0.00161	-1.81e-05	0.000427	-3.37e-06	0.000112
r_2084	tryptophol transport	tryptophol[c] <=> tryptophol[e]	7.82e-05	0.0017	5.98e-05	0.000772	7.52e-06	0.000167
r_2083	tryptophol exchange	tryptophol[e] =>	7.82e-05	0.0017	5.98e-05	0.000772	7.52e-06	0.000167
r_2080	trehalose vacuolar transport	trehalose[c] <=> trehalose[v]	0.00365	0.0483	0.00125	0.0173	0.000365	0.00511
r_2079	trehalose transporter	H+[c] + trehalose[c] <=> H+[e] + trehalose[e]	2.11e-05	0.000861	7.63e-06	0.000244	3.79e-06	0.00012
r_2072	threonine transport	L-threonine[c] => L-threonine[m]	0.000313	0.00349	0.000425	0.00209	0.000188	0.000642
r_2061	sulphite exchange	sulphite[e] =>	0.00148	0.0215	0.00822	0.0327	0.000304	0.00364
r_2060	sulphate exchange	sulphate[e] <=>	-0.00566	0.022	-0.00879	0.0328	-0.000583	0.00367
r_2057	succinate transport	succinate[e] <=> succinate[c]	-0.000133	0.00393	-2.5e-05	0.000655	-1.14e-05	0.000327
r_2056	succinate exchange	succinate[e] =>	0.000133	0.00393	2.5e-05	0.000655	1.14e-05	0.000327
r_2055	stearate exchange	stearate[e] =>	6.33e-06	0.000317	1.1e-05	0.000228	1.25e-06	4.45e-05
r_2054	squalene-2,3-epoxide transport	(S)-2,3-epoxysqualene[er] <=> (S)-2,3-epoxysqualene[c]	0.00162	0.00127	0.000584	0.000512	0.000343	0.000141
r_2053	squalene transport	squalene[c] <=> squalene[er]	0.00162	0.00127	0.000584	0.000512	0.000343	0.000141
r_2052	spermine exchange	spermine[e] =>	0.000147	0.00174	8.82e-05	0.00092	1.47e-05	0.00019
r_2051	spermidine exchange	spermidine[e] =>	2.84e-05	0.000999	1.41e-05	0.000445	4.03e-06	0.000119
r_2046	sn-glycero-3-phosphocholine exchange	sn-glycero-3-phosphocholine[e] =>	0.000316	0.00327	0.000102	0.00111	3.5e-05	0.000355
r_2045	serine transport	L-serine[c] <=> L-serine[m]	0.0219	0.0519	-0.00286	0.023	-0.000221	0.00637
r_2037	reduced thioredoxin transport	TRX1[c] <=> TRX1[p]	0.000445	0.0105	0.000252	0.00462	5.36e-05	0.0012
r_2034	pyruvate transport	H+[c] + pyruvate[c] => H+[m] + pyruvate[m]	0.00192	0.0558	0.000814	0.0205	0.000162	0.006
r_2033	pyruvate exchange	pyruvate[e] =>	0.00143	0.0109	6.98e-05	0.00109	0.000131	0.0008
r_2032	pyrophosphate transport	diphosphate[c] <=> diphosphate[m]	0.799	0.482	0.138	0.161	0.0578	0.0474
r_2030	pyrimidine phosphatase	5-amino-6-(5-phosphoribitylamino)uracil[c] + H2O[c] => 5-amino-6-(D-ribitylamino)uracil[c] + phosphate[c]	5.57e-05	7.03e-07	9.54e-06	1.21e-07	5.19e-06	6.53e-08
r_2024	putrescine exchange	putrescine[e] =>	0.000127	0.00316	0.000227	0.00228	1.03e-05	0.000282
r_2022	protoporphyrinogen IX transport	protoporphyrinogen[c] <=> protoporphyrinogen[m]	5.63e-08	7.1e-10	9.63e-09	1.22e-10	5.24e-09	6.6e-11
r_2005	phosphate exchange	phosphate[e] <=>	-0.0145	0.0136	-0.00289	0.00278	-0.00162	0.00127
r_1998	PAP uniport	adenosine 3',5'-bismonophosphate[e] <=> adenosine 3',5'-bismonophosphate[c]	0	0	-6.07e-06	0.000248	-6.98e-06	0.000174
r_1994	palmitoleate exchange	palmitoleate[e] =>	8.58e-05	0.00124	5.84e-05	0.0006	5.48e-06	0.0001
r_1993	palmitate exchange	palmitate[e] =>	1.08e-05	0.00044	7.34e-06	0.000196	1.63e-06	4.52e-05
r_1992	oxygen exchange	oxygen[e] <=>	-2.76	0.0397	-1.05	0.00637	-0.71	0.0116
r_1991	oxidized thioredoxin transport	TRX1 disulphide[c] <=> TRX1 disulphide[p]	-0.000445	0.0105	-0.000252	0.00462	-5.36e-05	0.0012
r_1989	oxaloacetate(2-) exchange	oxaloacetate[e] =>	0.00721	0.0308	3.39e-05	0.000885	1.34e-05	0.000386
r_1988	oxaloacetate transport	oxaloacetate[c] <=> oxaloacetate[e]	0.00721	0.0308	3.39e-05	0.000885	1.34e-05	0.000386
r_1987	ornithine exchange	ornithine[e] =>	0.000583	0.00657	2.84e-05	0.000628	2.65e-05	0.000452
r_1981	octadecanoate (n-C18:0) transport	stearate[e] <=> stearate[c]	-6.33e-06	0.000317	-1.1e-05	0.000228	-1.25e-06	4.45e-05
r_1980	O2 transport	oxygen[c] <=> oxygen[p]	0.0126	0.0455	0.00424	0.0144	0.00126	0.00461
r_1979	O2 transport	oxygen[e] <=> oxygen[c]	2.76	0.0397	1.05	0.00637	0.71	0.0116
r_1978	O2 transport	oxygen[c] <=> oxygen[m]	2.69	0.0669	1.03	0.0196	0.696	0.0124
r_1977	O2 transport	oxygen[c] <=> oxygen[er]	0.00162	0.00127	0.000584	0.000512	0.000343	0.000141
r_1976	O-acetylcarnintine transport into mitochondria	O-acetylcarnitine[c] => O-acetylcarnitine[m]	0.00605	0.0959	0.000755	0.0197	0.000275	0.00667
r_1965	NH3 transport	ammonium[c] <=> ammonium[m]	-0.0113	0.0501	-0.00702	0.0233	-0.00242	0.00651
r_1964	NADPH transport	NADPH[c] <=> NADPH[er]	0.00307	0.00144	0.0011	0.000582	0.000668	0.000163
r_1963	NADP(+) transport	NADP(+)[c] <=> NADP(+)[er]	-0.00307	0.00144	-0.0011	0.000582	-0.000668	0.000163
r_1932	mannan transport	mannan[c] <=> mannan[er]	-0.0606	0.000763	-0.00861	0.000109	-0.00391	4.91e-05
r_1930	malate/oxaloacetate shuttle	(S)-malate[p] + oxaloacetate[c] <=> (S)-malate[c] + oxaloacetate[p]	0.0521	0.19	0.0172	0.0581	0.00532	0.0194
r_1915	lanosterol exchange	lanosterol[e] =>	7.17e-05	0.000856	4.47e-06	0.000119	8.33e-06	9.39e-05
r_1914	L-valine exchange	L-valine[e] =>	0.000116	0.0029	2.85e-05	0.000684	2.81e-05	0.000337
r_1913	L-tyrosine exchange	L-tyrosine[e] =>	6e-05	0.00162	2.54e-05	0.000529	1.02e-05	0.000218
r_1912	L-tryptophan exchange	L-tryptophan[e] =>	7.57e-06	0.000535	7.36e-06	0.00026	3.37e-06	0.000111
r_1911	L-threonine exchange	L-threonine[e] =>	8.7e-05	0.00307	5.06e-06	0.000358	1.59e-05	0.000424
r_1906	L-serine exchange	L-serine[e] =>	0.000244	0.00651	1.97e-05	0.000721	2.55e-05	0.000581
r_1904	L-proline exchange	L-proline[e] =>	0.000403	0.00554	9.32e-05	0.00136	4.33e-05	0.000601
r_1903	L-phenylalanine exchange	L-phenylalanine[e] =>	3.48e-05	0.00123	2.83e-05	0.000533	5.2e-06	0.000147
r_1902	L-methionine exchange	L-methionine[e] =>	7.31e-05	0.00195	4.58e-05	0.000844	1.19e-05	0.000261
r_1901	L-malate transport	(S)-malate[e] <=> (S)-malate[c]	-0.000149	0.00442	0	0	-4.54e-06	0.000227
r_1900	L-lysine exchange	L-lysine[e] =>	0.000195	0.00345	4.22e-05	0.000793	1.25e-05	0.000279
r_1899	L-leucine exchange	L-leucine[e] =>	5.8e-05	0.00183	2.98e-05	0.000646	3.14e-05	0.000357
r_1898	L-isoleucine transport	L-isoleucine[m] => L-isoleucine[c]	0.0416	0.179	0.0216	0.0781	0.00668	0.0316
r_1897	L-isoleucine exchange	L-isoleucine[e] =>	3.84e-05	0.00144	1.01e-05	0.000413	5.64e-06	0.000187
r_1896	L-homoserine transport	L-homoserine[e] =>	6.64e-05	0.00266	3.96e-05	0.000968	3.25e-05	0.000602
r_1895	L-homoserine transport	L-homoserine[e] <=> L-homoserine[c]	-6.64e-05	0.00266	-3.96e-05	0.000968	-3.25e-05	0.000602
r_1893	L-histidine exchange	L-histidine[e] =>	0.000549	0.00681	6.91e-05	0.00107	3.7e-05	0.000513
r_1891	L-glutamine exchange	L-glutamine[e] =>	0.000123	0.00337	1.76e-05	0.000581	1.16e-05	0.000318
r_1889	L-glutamate exchange	L-glutamate[e] =>	0.000121	0.00336	1.89e-05	0.000589	1.25e-05	0.000271
r_1887	L-glutamate 5-semialdehyde dehydratase	L-glutamic 5-semialdehyde[c] <=> 1-pyrroline-5-carboxylate[c] + H+[c] + H2O[c]	0.0079	0.00554	0.000712	0.00136	0.000433	0.000601
r_1883	L-cysteine exchange	L-cysteine[e] =>	0.000223	0.00434	0.000101	0.00183	1.83e-05	0.000418
r_1882	L-carnitine transport	(R)-carnitine[m] => (R)-carnitine[c]	0.00605	0.0959	0.000755	0.0197	0.000275	0.00667
r_1881	L-aspartate exchange	L-aspartate[e] =>	9.11e-05	0.00349	5.06e-05	0.00113	1.46e-05	0.000399
r_1880	L-asparagine exchange	L-asparagine[e] =>	5.8e-05	0.0029	1.01e-05	0.000506	1.93e-06	0.000102
r_1879	L-arginine exchange	L-arginine[e] =>	5.12e-05	0.0019	1.09e-05	0.000416	1.09e-05	0.000278
r_1876	L-arabinitol transport	L-arabinitol[e] <=> L-arabinitol[c]	-0.363	0.000789	-0.0665	0.00042	0.146	0.000364
r_1875	L-arabinitol exchange	L-arabinitol[e] =>	0.363	0.000789	0.0665	0.00042	-0.146	0.000364
r_1874	L-alanine transport	L-alanine[m] => L-alanine[c]	0.0147	0.168	0.00965	0.0795	0.00162	0.0183
r_1873	L-alanine exchange	L-alanine[e] =>	0.000222	0.00538	6.83e-05	0.00127	3.22e-05	0.000634
r_1870	isobutyraldehyde exchange	isobutyraldehyde[e] =>	0.00031	0.00489	0.000606	0.00371	0.000137	0.000977
r_1869	isobutyl alcohol transport	isobutanol[c] <=> isobutanol[m]	-1.45e-05	0.00103	-0.000118	0.00163	-2.6e-05	0.000455
r_1868	isobutyl alcohol transport	isobutanol[c] <=> isobutanol[e]	0.000198	0.00376	0.000232	0.00226	3.25e-05	0.000489
r_1866	isobutanol exchange	isobutanol[e] =>	0.000198	0.00376	0.000232	0.00226	3.25e-05	0.000489
r_1865	isoamylol exchange	isoamylol[e] =>	0.000123	0.00261	0.000317	0.00209	3.11e-05	0.000436
r_1864	isoamyl alcohol transport	isoamylol[c] <=> isoamylol[m]	-2.32e-05	0.00116	-5.94e-05	0.001	-1.5e-05	0.000302
r_1863	isoamyl alcohol transport	isoamylol[c] <=> isoamylol[e]	0.000123	0.00261	0.000317	0.00209	3.11e-05	0.000436
r_1861	iron(2+) exchange	iron(2+)[e] <=>	-5.63e-08	7.1e-10	-9.63e-09	1.22e-10	-5.24e-09	6.6e-11
r_1856	IPC transport	inositol-P-ceramide A (C26)[g] <=> inositol-P-ceramide A (C26)[er]	0.016	0.109	0.00399	0.031	0.00104	0.00872
r_1851	IPC transport	inositol-P-ceramide A (C24)[g] <=> inositol-P-ceramide A (C24)[er]	0.0108	0.0907	0.00355	0.029	0.00136	0.00996
r_1845	indole-3-acetaldehyde transport	indol-3-ylacetaldehyde[c] <=> indol-3-ylacetaldehyde[e]	0.000205	0.00283	6.71e-06	0.000252	1.86e-05	0.000267
r_1844	indole-3-acetaldehyde transport	indol-3-ylacetaldehyde[c] <=> indol-3-ylacetaldehyde[m]	7.06e-05	0.00161	1.81e-05	0.000427	3.37e-06	0.000112
r_1843	indol-3-ylacetaldehyde exchange	indol-3-ylacetaldehyde[e] =>	0.000205	0.00283	6.71e-06	0.000252	1.86e-05	0.000267
r_1842	hypoxanthine transport	hypoxanthine[e] <=> hypoxanthine[c]	-0.000122	0.00427	-0.000113	0.00148	-2.3e-05	0.000428
r_1841	hypoxanthine exchange	hypoxanthine[e] =>	0.000122	0.00427	0.000113	0.00148	2.3e-05	0.000428
r_1840	hydroxymethylglutaryl-CoA transport	3-hydroxy-3-methylglutaryl-CoA[c] <=> 3-hydroxy-3-methylglutaryl-CoA[m]	-0.0094	0.00835	-0.00333	0.00296	-0.0021	0.00096
r_1838	homocitrate synthase	2-oxoglutarate[m] + acetyl-CoA[m] + H2O[m] => coenzyme A[m] + H+[m] + homocitrate[m]	0.00752	0.0342	0.00124	0.0112	0.000546	0.00382
r_1836	hexadecenoate (n-C16:1) transport	palmitoleate[e] <=> palmitoleate[c]	-8.58e-05	0.00124	-5.84e-05	0.0006	-5.48e-06	0.0001
r_1835	hexadecanoate (n-C16:0) transport	palmitate[e] <=> palmitate[c]	-1.08e-05	0.00044	-7.34e-06	0.000196	-1.63e-06	4.52e-05
r_1832	H+ exchange	H+[e] <=>	0.299	0.269	-0.00174	0.049	-0.000471	0.0159
r_1831	H+ diffusion	H+[c] <=> H+[v]	-0.000696	0.0492	-0.00104	0.0368	-0.000464	0.0134
r_1830	H+ diffusion	H+[c] <=> H+[p]	-0.0262	0.0997	-0.00911	0.0318	-0.00278	0.0103
r_1829	H+ diffusion	H+[c] <=> H+[n]	-0.0386	0.255	-0.0146	0.096	-0.00342	0.0254
r_1827	H+ diffusion	H+[c] <=> H+[lp]	-0.126	0.308	-0.0481	0.117	-0.0157	0.0346
r_1826	H+ diffusion	H+[c] <=> H+[g]	-0.00974	0.184	-0.00209	0.0521	-0.00124	0.0218
r_1825	H+ diffusion	H+[c] <=> H+[er]	-0.0692	0.141	-0.0111	0.0485	-0.00436	0.0147
r_1824	H+ diffusion	H+[e] => H+[c]	0.0182	0.12	0.0116	0.0617	0.0029	0.0166
r_1818	guanine exchange	guanine[e] =>	0.000278	0.00642	1.52e-05	0.000536	2.21e-06	0.000131
r_1817	glyoxylate transport	glyoxylate[c] <=> glyoxylate[p]	0.00139	0.0199	0.000825	0.00691	0.000338	0.00247
r_1816	glyoxylate transport	glyoxylate[c] <=> glyoxylate[e]	0.247	0.135	0.000189	0.00222	8.06e-05	0.00103
r_1815	glyoxylate exchange	glyoxylate[e] =>	0.247	0.135	0.000189	0.00222	8.06e-05	0.00103
r_1811	glycine transport	L-glycine[c] <=> L-glycine[m]	-0.0109	0.101	0.00946	0.046	0.00246	0.0127
r_1810	glycine exchange	L-glycine[e] =>	0.000265	0.00788	6.07e-05	0.00175	4.24e-05	0.000909
r_1809	glycerol-3-phosphate shuttle	glycerol 3-phosphate[c] <=> glycerol 3-phosphate[m]	-0.0101	0.156	0.00181	0.0553	-0.00147	0.0136
r_1808	glycerol exchange	glycerol[e] =>	4.97e-05	0.00249	3.09e-05	0.000477	2.8e-06	4.94e-05
r_1805	glucose transport, vacuolar	D-glucose[c] <=> D-glucose[v]	-0.0073	0.0965	-0.0025	0.0347	-0.000729	0.0102
r_1798	fumarate(2-) exchange	fumarate[e] =>	0.000208	0.00528	2.16e-05	0.000722	2.19e-05	0.000492
r_1796	formate transport	fumarate[e] <=> fumarate[c]	-0.000208	0.00528	-2.16e-05	0.000722	-2.19e-05	0.000492
r_1795	formate transport	formate[e] <=> formate[c]	-0.0282	0.0152	-5.69e-05	0.000897	-0.000128	0.000595
r_1794	formate transport	formate[m] => formate[c]	0.0327	0.0137	0.00366	0.00543	0.00198	0.00162
r_1793	formate exchange	formate[e] =>	0.0282	0.0152	5.69e-05	0.000897	0.000128	0.000595
r_1788	fecosterol exchange	fecosterol[e] =>	5.27e-06	0.000215	7.23e-07	5.11e-05	5.92e-07	2.42e-05
r_1774	fatty acid transport	palmitate[c] <=> palmitate[p]	0.000176	0.002	6.72e-05	0.00072	2.5e-05	0.000183
r_1770	fatty acid transport	decanoate[c] <=> decanoate[p]	-2.01e-05	0.000711	-0.000279	0.00158	-3.36e-05	0.000201
r_1766	farnesyl diphosphate transport	farnesyl diphosphate[c] <=> farnesyl diphosphate[m]	5.63e-08	7.1e-10	9.63e-09	1.22e-10	5.24e-09	6.6e-11
r_1763	ethanol transport, mitochondrial	ethanol[c] <=> ethanol[m]	-0.00466	0.0698	-0.00253	0.0318	0	0
r_1762	ethanol transport	ethanol[c] <=> ethanol[e]	0.000214	0.00546	0.00958	0.0131	0.000138	0.000909
r_1761	ethanol exchange	ethanol[e] =>	0.000214	0.00546	0.00958	0.0131	0.000138	0.000909
r_1759	ergosterol transport	ergosterol[c] <=> ergosterol[lp]	-0.0011	0.0333	-0.000716	0.0167	-0.000143	0.00408
r_1758	ergosterol transport	ergosterol[er] <=> ergosterol[c]	0.00146	0.000399	0.000518	0.000161	0.000325	4.7e-05
r_1757	ergosterol exchange	ergosterol[e] =>	1.87e-05	0.000398	7.19e-06	0.000161	2.3e-06	4.69e-05
r_1754	ergosta-5,6,22,24,(28)-tetraen-3beta-ol transport	ergosta-5,7,22,24(28)-tetraen-3beta-ol[c] <=> ergosta-5,7,22,24(28)-tetraen-3beta-ol[er]	0.00146	0.000399	0.000518	0.000161	0.000325	4.7e-05
r_1753	episterol exchange	episterol[e] =>	1.5e-05	0.000356	4.69e-06	0.000128	1.18e-06	3.42e-05
r_1752	dUMP transport	dUMP[c] <=> dUMP[n]	0.00189	0.0431	0.000704	0.0166	0.000255	0.00543
r_1751	dUDP diffusion	dUDP[c] <=> dUDP[n]	-0.00189	0.0431	-0.000704	0.0166	-0.000255	0.00543
r_1750	dTTP uniport	dTTP[e] <=> dTTP[c]	-0.000413	0.00429	-6.55e-05	0.0008	-3.54e-05	0.000376
r_1749	dTTP exchange	dTTP[e] =>	0.000413	0.00429	6.55e-05	0.0008	3.54e-05	0.000376
r_1748	dolichol phosphate transport	dolichyl phosphate[c] <=> dolichyl phosphate[er]	-0.0606	0.000763	-0.00861	0.000109	-0.00391	4.91e-05
r_1747	diphosphate transport	diphosphate[c] <=> diphosphate[p]	-0.00366	0.0595	-0.00211	0.0278	-0.000473	0.00714
r_1746	dihydroxyacetone phosphate transport	dihydroxyacetone phosphate[m] <=> dihydroxyacetone phosphate[c]	-0.0102	0.156	0.0018	0.0553	-0.00148	0.0136
r_1729	deoxyadenylate kinase	ATP[c] + dAMP[c] <=> ADP[c] + dADP[c]	0.00133	0.039	0.000838	0.0183	0.000174	0.00464
r_1727	decanoate exchange	decanoate[e] =>	2.01e-05	0.000711	0.000279	0.00158	3.36e-05	0.000201
r_1719	D-xylose transport	D-xylose[e] <=> D-xylose[c]	1.78	0.00246	0.415	0.000672	1.02e-09	1.22e-12
r_1718	D-xylose exchange	D-xylose[e] =>	-1.78	0.00246	-0.415	0.000672	-1.02e-09	1.22e-12
r_1713	D-glucosamine 6-phosphate uniport	alpha-D-glucosamine 6-phosphate[e] <=> alpha-D-glucosamine 6-phosphate[c]	-0.00013	0.00307	-3.37e-05	0.000754	-1.51e-05	0.000338
r_1704	cytidylate kinase (dCMP)	ATP[c] + dCMP[c] <=> ADP[c] + dCDP[c]	0.00181	0.0513	0.000614	0.0166	0.000213	0.00566
r_1703	cytidylate kinase (CMP)	ATP[c] + CMP[c] => ADP[c] + CDP[c]	0.0584	0.198	0.0211	0.0691	0.00623	0.021
r_1700	coenzyme A transport	coenzyme A[p] <=> coenzyme A[c]	0.00317	0.0117	0.00122	0.00428	0.000326	0.00121
r_1697	CO2 transport	carbon dioxide[c] <=> carbon dioxide[e]	2.95	0.0185	1.2	0.00672	0.67	0.00993
r_1696	CO2 transport	carbon dioxide[c] <=> carbon dioxide[m]	-1.68	0.507	-0.808	0.233	-0.5	0.0837
r_1689	citrate/malate antiport	(S)-malate[c] + citrate[p] <=> (S)-malate[p] + citrate[c]	0.0249	0.098	0.00774	0.0277	0.0024	0.00928
r_1687	citrate(3-) exchange	citrate[e] =>	0.000103	0.00308	1.2e-05	0.000423	6.96e-06	0.00022
r_1686	citrate transport	citrate[e] <=> citrate[c]	-0.000103	0.00308	-1.2e-05	0.000423	-6.96e-06	0.00022
r_1684	choline transport	choline[ce] <=> choline[c]	0.0147	0.0892	0.0056	0.033	0.00156	0.00944
r_1683	choline exchange	choline[e] =>	0.0014	0.00822	0.000742	0.00378	0.000202	0.00103
r_1679	ceramide transport	ceramide-1 (C26)[g] <=> ceramide-1 (C26)[er]	-0.016	0.109	-0.00399	0.031	-0.00104	0.00872
r_1676	ceramide transport	ceramide-1 (C24)[g] <=> ceramide-1 (C24)[er]	-0.0108	0.0907	-0.00355	0.029	-0.00136	0.00996
r_1674	carnitine-acetylcarnitine carrier	(R)-carnitine[c] + O-acetylcarnitine[p] => (R)-carnitine[p] + O-acetylcarnitine[c]	0.00147	0.0243	0.000421	0.00734	8.2e-05	0.00184
r_1673	carnitine transport	(R)-carnitine[c] => (R)-carnitine[p]	0.00124	0.0227	0.000339	0.0068	4.3e-05	0.00136
r_1672	carbon dioxide exchange	carbon dioxide[e] =>	2.95	0.0185	1.2	0.00672	0.67	0.00993
r_1667	bicarbonate formation	carbon dioxide[c] + H2O[c] <=> bicarbonate[c] + H+[c]	0.53	0.36	0.163	0.149	0.0743	0.0485
r_1661	ATP transport	ATP[c] <=> ATP[er]	0.0117	0.141	0.00363	0.0484	0.00112	0.0146
r_1660	ATP diffusion	ATP[c] <=> ATP[n]	0.0405	0.258	0.0153	0.0973	0.00368	0.026
r_1659	aspartate-glutamate transporter	L-aspartate[c] + L-glutamate[p] <=> L-aspartate[p] + L-glutamate[c]	-0.00139	0.0199	-0.000825	0.00691	-0.000338	0.00247
r_1654	ammonium exchange	ammonium[e] <=>	-0.336	0.28	-0.0235	0.0129	-0.0137	0.00791
r_1651	alpha-D-glucosamine 6-phosphate exchange	alpha-D-glucosamine 6-phosphate[e] =>	0.00013	0.00307	3.37e-05	0.000754	1.51e-05	0.000338
r_1650	alpha,alpha-trehalose exchange	trehalose[e] =>	2.11e-05	0.000861	7.63e-06	0.000244	3.79e-06	0.00012
r_1647	AKG transporter, peroxisome	2-oxoglutarate[c] <=> 2-oxoglutarate[p]	-0.00139	0.0199	-0.000825	0.00691	-0.000338	0.00247
r_1645	ADP transport	ADP[c] <=> ADP[er]	-0.0117	0.141	-0.00363	0.0484	-0.00112	0.0146
r_1644	ADP transport	ADP[c] <=> ADP[n]	-0.0405	0.258	-0.0153	0.0973	-0.00368	0.026
r_1641	adenosine 3',5'-bismonophosphate exchange	adenosine 3',5'-bismonophosphate[e] =>	0	0	6.07e-06	0.000248	6.98e-06	0.000174
r_1638	acetylcarnitine transport	O-acetylcarnitine[p] => O-acetylcarnitine[c]	0.00124	0.0227	0.000339	0.0068	4.3e-05	0.00136
r_1634	acetate exchange	acetate[e] =>	0.000465	0.00807	0.00398	0.00735	0.00404	0.00376
r_1633	acetaldehyde transport	acetaldehyde[e] <=> acetaldehyde[c]	-0.000366	0.0067	-0.0122	0.0184	-2.64e-05	0.000657
r_1632	acetaldehyde transport	acetaldehyde[m] <=> acetaldehyde[c]	-0.00803	0.0801	-0.0075	0.0463	-0.00128	0.013
r_1631	acetaldehyde exchange	acetaldehyde[e] =>	0.000366	0.0067	0.0122	0.0184	2.64e-05	0.000657
r_1630	9H-xanthine exchange	9H-xanthine[e] =>	0.00198	0.0172	2.52e-05	0.000658	7.78e-05	0.000806
r_1623	5-formethyltetrahydrofolate cyclo-ligase	5-formyltetrahydrofolic acid[m] + ATP[m] => 5,10-methenyl-THF[m] + ADP[m] + phosphate[m]	0.00209	0.0602	0.00195	0.0356	0.000232	0.0067
r_1622	5-aminolevulinate transport	5-aminolevulinate[c] <=> 5-aminolevulinate[m]	-4.5e-07	5.68e-09	-7.71e-08	9.77e-10	-4.2e-08	5.28e-10
r_1619	5'-nucleotidase (GMP)	GMP[c] + H2O[c] => guanosine[c] + phosphate[c]	0.00781	0.072	0.00217	0.027	0.00038	0.00547
r_1608	4-aminobutyrate transport	gamma-aminobutyrate[c] <=> gamma-aminobutyrate[m]	-0.107	0.456	-0.0992	0.263	-0.0168	0.0651
r_1607	4-aminobutanal transport	4-aminobutanal[c] <=> 4-aminobutanal[m]	0.107	0.456	0.0992	0.263	0.0168	0.0651
r_1605	4-aminobenzoate transport	4-aminobenzoate[c] <=> 4-aminobenzoate[e]	0.000325	0.00445	8.91e-05	0.00112	3.1e-05	0.000423
r_1604	4-aminobenzoate exchange	4-aminobenzoate[e] =>	0.000325	0.00445	8.91e-05	0.00112	3.1e-05	0.000423
r_1600	3-methylbutanal transport	3-methylbutanal[c] <=> 3-methylbutanal[m]	2.32e-05	0.00116	5.94e-05	0.001	1.5e-05	0.000302
r_1599	3-methylbutanal transport	3-methylbutanal[c] <=> 3-methylbutanal[e]	0.000277	0.00412	0.000526	0.00294	4.54e-05	0.000462
r_1598	3-methylbutanal exchange	3-methylbutanal[e] =>	0.000277	0.00412	0.000526	0.00294	4.54e-05	0.000462
r_1597	3-methyl-oxopentanoate trasport	(S)-3-methyl-2-oxopentanoate[e] <=> (S)-3-methyl-2-oxopentanoate[c]	-0.000332	0.00447	-2.65e-05	0.000637	-6.8e-06	0.000199
r_1596	3-methyl-2-oxopentanoate transport	(S)-3-methyl-2-oxopentanoate[c] <=> (S)-3-methyl-2-oxopentanoate[m]	0.0373	0.179	0.021	0.078	0.00641	0.0316
r_1588	2-oxoglutarate transport	2-oxoglutarate[e] <=> 2-oxoglutarate[c]	-0.000109	0.00344	-1.31e-05	0.0005	-7.09e-06	0.000235
r_1586	2-oxoglutarate exchange	2-oxoglutarate[e] =>	0.000109	0.00344	1.31e-05	0.0005	7.09e-06	0.000235
r_1585	2-oxobutanoate transporter	2-oxobutanoate[c] <=> 2-oxobutanoate[m]	0.00403	0.00539	0.000184	0.00135	8.68e-05	0.000385
r_1583	2-methylpropanal transport	isobutyraldehyde[c] <=> isobutyraldehyde[m]	1.45e-05	0.00103	0.000118	0.00163	2.6e-05	0.000455
r_1582	2-methylpropanal transport	isobutyraldehyde[c] <=> isobutyraldehyde[e]	0.00031	0.00489	0.000606	0.00371	0.000137	0.000977
r_1580	2-methylbutanol exchange	2-methylbutanol[e] =>	0.000202	0.00334	0.000108	0.00144	2.5e-05	0.000389
r_1579	2-methylbutanal transport	2-methylbutanal[c] <=> 2-methylbutanal[m]	7.2e-05	0.00199	1.72e-05	0.000577	8.84e-06	0.000231
r_1578	2-methylbutanal transport	2-methylbutanal[c] <=> 2-methylbutanal[e]	7.32e-05	0.00211	0.000159	0.00177	4.54e-05	0.000552
r_1577	2-methylbutanal exchange	2-methylbutanal[e] =>	7.32e-05	0.00211	0.000159	0.00177	4.54e-05	0.000552
r_1576	2-methyl-1-butanol transport	2-methylbutanol[c] <=> 2-methylbutanol[m]	-7.2e-05	0.00199	-1.72e-05	0.000577	-8.84e-06	0.000231
r_1575	2-methyl-1-butanol transport	2-methylbutanol[c] <=> 2-methylbutanol[e]	0.000202	0.00334	0.000108	0.00144	2.5e-05	0.000389
r_1574	2-isopropylmalate transport	2-isopropylmalate[c] <=> 2-isopropylmalate[m]	-0.00971	0.00598	-0.00151	0.00342	-0.000589	0.00073
r_1573	2-isopropylmalate transport	2-isopropylmalate[c] <=> 2-isopropylmalate[e]	9.64e-05	0.00232	1.54e-05	0.000462	6.18e-06	0.000186
r_1572	2-isopropylmalate exchange	2-isopropylmalate[e] =>	9.64e-05	0.00232	1.54e-05	0.000462	6.18e-06	0.000186
r_1568	2-dehydropantoate transport	2-dehydropantoate[c] <=> 2-dehydropantoate[m]	-0.00023	0.003	-7.43e-05	0.000904	-3.32e-05	0.000391
r_1562	1D-myo-inositol 1-phosphate transport	1D-myo-inositol 1-phosphate[er] <=> 1D-myo-inositol 1-phosphate[c]	0.0269	0.141	0.00754	0.0422	0.0024	0.0132
r_1552	(S)-malate exchange	(S)-malate[e] =>	0.000149	0.00442	0	0	4.54e-06	0.000227
r_1550	(S)-3-methyl-2-oxopentanoate exchange	(S)-3-methyl-2-oxopentanoate[e] =>	0.000332	0.00447	2.65e-05	0.000637	6.8e-06	0.000199
r_1549	(R,R)-2,3-butanediol exchange	(R,R)-2,3-butanediol[e] =>	0.00018	0.00373	0.00267	0.0064	2.62e-05	0.000456
r_1548	(R)-pantothenate exchange	(R)-pantothenate[e] =>	0.00023	0.003	7.43e-05	0.000904	3.32e-05	0.000391
r_1547	(R)-mevalonate exchange	(R)-mevalonate[e] =>	0.000134	0.00251	0.000107	0.00108	1.96e-05	0.000307
r_1278	zymosterol transport	zymosterol[e] <=> zymosterol[ce]	-4.72e-05	0.000614	-5.05e-05	0.000432	-4.94e-06	7.01e-05
r_1277	water diffusion	H2O[e] <=> H2O[c]	-3.43	0.301	-1.21	0.0888	-0.908	0.0243
r_1273	urea transport	2 H+[e] + urea[e] <=> 2 H+[c] + urea[c]	-0.0655	0.128	-0.00015	0.00274	-0.000282	0.00311
r_1267	sulfite transport	sulphite[c] => sulphite[e]	0.00148	0.0215	0.00822	0.0327	0.000304	0.00364
r_1266	sulfate uniport	sulphate[e] => sulphate[c]	0.00566	0.022	0.00879	0.0328	0.000583	0.00367
r_1265	succinate-fumarate transport	fumarate[m] + succinate[c] => fumarate[c] + succinate[m]	0.236	0.175	0.0122	0.0594	0.00301	0.0179
r_1264	succinate transport	phosphate[m] + succinate[c] => phosphate[c] + succinate[m]	0.0049	0.05	0.00245	0.0203	7.19e-05	0.00191
r_1262	spermine transport	H+[c] + spermine[e] <=> H+[e] + spermine[c]	-0.000147	0.00174	-8.82e-05	0.00092	-1.47e-05	0.00019
r_1260	spermidine transport	H+[c] + spermidine[e] <=> H+[e] + spermidine[c]	-2.84e-05	0.000999	-1.41e-05	0.000445	-4.03e-06	0.000119
r_1258	sodium proton antiporter	H+[e] + sodium[c] <=> H+[c] + sodium[e]	-0.189	0.207	-0.00381	0.0468	-0.000892	0.0109
r_1254	pyruvate transport	H+[e] + pyruvate[e] <=> H+[c] + pyruvate[c]	-0.00143	0.0109	-6.98e-05	0.00109	-0.000131	0.0008
r_1251	putrescine transport	H+[c] + putrescine[e] <=> H+[e] + putrescine[c]	-0.000127	0.00316	-0.000227	0.00228	-1.03e-05	0.000282
r_1245	phosphate transport	H+[c] + phosphate[c] => H+[m] + phosphate[m]	12	0.841	4.93	0.291	3.45	0.0936
r_1244	phosphate transport	H+[e] + phosphate[e] <=> H+[c] + phosphate[c]	0.0145	0.0136	0.00289	0.00278	0.00162	0.00127
r_1241	pantothenate transport	(R)-pantothenate[e] + H+[e] <=> (R)-pantothenate[c] + H+[c]	-0.00023	0.003	-7.43e-05	0.000904	-3.32e-05	0.000391
r_1239	oxaloacetate transport	H+[c] + oxaloacetate[c] => H+[m] + oxaloacetate[m]	0.000904	0.0317	0.00104	0.0218	0.000209	0.0066
r_1238	orntithine transport	H+[e] + ornithine[e] <=> H+[c] + ornithine[c]	-0.000583	0.00657	-2.84e-05	0.000628	-2.65e-05	0.000452
r_1237	ornithine transport	H+[c] + ornithine[m] => H+[m] + ornithine[c]	0.0151	0.00933	0.00148	0.00285	0.000812	0.000842
r_1236	octadecanoate (n-C18:0) transport	stearate[c] <=> stearate[p]	1.13e-05	0.000687	1.67e-05	0.000532	4.1e-06	0.000144
r_1226	malate transport	(S)-malate[c] + phosphate[m] => (S)-malate[m] + phosphate[c]	0.00767	0.0833	0.0122	0.0594	0.00164	0.017
r_1225	lanosterol transport	lanosterol[e] <=> lanosterol[c]	-7.17e-05	0.000856	-4.47e-06	0.000119	-8.33e-06	9.39e-05
r_1224	L-valine transport	H+[e] + L-valine[e] <=> H+[c] + L-valine[c]	-0.000116	0.0029	-2.85e-05	0.000684	-2.81e-05	0.000337
r_1223	L-tyrosine transport	H+[e] + L-tyrosine[e] <=> H+[c] + L-tyrosine[c]	-6e-05	0.00162	-2.54e-05	0.000529	-1.02e-05	0.000218
r_1219	L-tryptophan transport	H+[e] + L-tryptophan[e] <=> H+[c] + L-tryptophan[c]	-7.57e-06	0.000535	-7.36e-06	0.00026	-3.37e-06	0.000111
r_1218	L-threonine transport	H+[e] + L-threonine[e] <=> H+[c] + L-threonine[c]	-8.7e-05	0.00307	-5.06e-06	0.000358	-1.59e-05	0.000424
r_1217	L-serine transport	H+[e] + L-serine[e] <=> H+[c] + L-serine[c]	-0.000244	0.00651	-1.97e-05	0.000721	-2.55e-05	0.000581
r_1216	L-proline transport	H+[e] + L-proline[e] <=> H+[c] + L-proline[c]	-0.000403	0.00554	-9.32e-05	0.00136	-4.33e-05	0.000601
r_1215	L-phenylalanine transport	H+[e] + L-phenylalanine[e] <=> H+[c] + L-phenylalanine[c]	-3.48e-05	0.00123	-2.83e-05	0.000533	-5.2e-06	0.000147
r_1214	L-methionine transport	H+[e] + L-methionine[e] <=> H+[c] + L-methionine[c]	-7.31e-05	0.00195	-4.58e-05	0.000844	-1.19e-05	0.000261
r_1213	L-lysine transport	H+[e] + L-lysine[e] <=> H+[c] + L-lysine[c]	-0.000195	0.00345	-4.22e-05	0.000793	-1.25e-05	0.000279
r_1211	L-leucine transport	H+[e] + L-leucine[e] <=> H+[c] + L-leucine[c]	-5.8e-05	0.00183	-2.98e-05	0.000646	-3.14e-05	0.000357
r_1205	L-isoleucine transport	H+[e] + L-isoleucine[e] <=> H+[c] + L-isoleucine[c]	-3.84e-05	0.00144	-1.01e-05	0.000413	-5.64e-06	0.000187
r_1201	L-histidine transport	H+[e] + L-histidine[e] <=> H+[c] + L-histidine[c]	-0.000549	0.00681	-6.91e-05	0.00107	-3.7e-05	0.000513
r_1199	L-glutamine transport	H+[e] + L-glutamine[e] <=> H+[c] + L-glutamine[c]	-0.000123	0.00337	-1.76e-05	0.000581	-1.16e-05	0.000318
r_1196	L-glutamate transport	H+[e] + L-glutamate[e] <=> H+[c] + L-glutamate[c]	-0.000121	0.00336	-1.89e-05	0.000589	-1.25e-05	0.000271
r_1194	L-glutamate transport	L-glutamate[c] => L-glutamate[m]	0.094	0.276	0.0358	0.123	0.0105	0.0417
r_1192	L-cystine transport	H+[e] + L-cysteine[e] <=> H+[c] + L-cysteine[c]	-0.000223	0.00434	-0.000101	0.00183	-1.83e-05	0.000418
r_1190	L-aspartate transport	H+[e] + L-aspartate[e] <=> H+[c] + L-aspartate[c]	0.000876	0.0247	0.000578	0.0124	0.0002	0.00388
r_1186	L-asparagine transport	H+[e] + L-asparagine[e] <=> H+[c] + L-asparagine[c]	-0.00103	0.0246	-0.000638	0.0123	-0.000217	0.00386
r_1184	L-arganine transport	H+[e] + L-arginine[e] <=> H+[c] + L-arginine[c]	-5.12e-05	0.0019	-1.09e-05	0.000416	-1.09e-05	0.000278
r_1183	L-alanine transport	H+[e] + L-alanine[e] <=> H+[c] + L-alanine[c]	-0.000222	0.00538	-6.83e-05	0.00127	-3.22e-05	0.000634
r_1179	iron (II) transport	iron(2+)[c] => iron(2+)[m]	5.63e-08	7.1e-10	9.63e-09	1.22e-10	5.24e-09	6.6e-11
r_1178	iron (II) transport	iron(2+)[e] => iron(2+)[c]	5.63e-08	7.1e-10	9.63e-09	1.22e-10	5.24e-09	6.6e-11
r_1176	guanine transport	guanine[e] + H+[e] <=> guanine[c] + H+[c]	-0.000278	0.00642	-1.52e-05	0.000536	-2.21e-06	0.000131
r_1175	GTP/GDP translocase	GDP[m] + GTP[c] + H+[c] => GDP[c] + GTP[m] + H+[m]	0.00287	0.0611	0.000684	0.0183	0.000259	0.0061
r_1173	glycine transport	H+[e] + L-glycine[e] <=> H+[c] + L-glycine[c]	-0.000265	0.00788	-6.07e-05	0.00175	-4.24e-05	0.000909
r_1172	glycerol transport via channel	glycerol[c] => glycerol[e]	0.00439	0.0857	0.00148	0.0309	0.00044	0.00932
r_1171	glycerol transport	glycerol[e] + H+[e] => glycerol[c] + H+[c]	0.00434	0.0857	0.00145	0.0309	0.000437	0.00932
r_1170	glycero-3-phosphocholine transport	sn-glycero-3-phosphocholine[e] <=> sn-glycero-3-phosphocholine[c]	-0.000316	0.00327	-0.000102	0.00111	-3.5e-05	0.000355
r_1168	glutathione transport	glutathione[c] <=> glutathione[v]	-0.000696	0.0348	-0.000391	0.0159	-0.000271	0.00723
r_1161	fecosterol transport	fecosterol[e] <=> fecosterol[c]	-5.27e-06	0.000215	-7.23e-07	5.11e-05	-5.92e-07	2.42e-05
r_1147	ergosterol transport	ergosterol[e] <=> ergosterol[c]	-1.87e-05	0.000398	-7.19e-06	0.000161	-2.3e-06	4.69e-05
r_1146	episterol transport	episterol[e] <=> episterol[c]	-1.5e-05	0.000356	-4.69e-06	0.000128	-1.18e-06	3.42e-05
r_1138	D-lactate/pyruvate antiport	(R)-lactate[c] + pyruvate[m] <=> (R)-lactate[m] + pyruvate[c]	-0.647	0.263	-0.232	0.113	-0.16	0.0443
r_1137	D-lactate transport	(R)-lactate[c] + H+[c] => (R)-lactate[m] + H+[m]	0.647	0.263	0.232	0.113	0.16	0.0443
r_1131	CTP/CMP antiport	CMP[m] + CTP[c] + 2 H+[c] => CMP[c] + CTP[m] + 2 H+[m]	0.000424	0.0148	0.000159	0.00555	5.53e-05	0.00175
r_1130	CTP transport	CMP[m] + CTP[c] + H+[c] => CMP[c] + CTP[m] + H+[m]	0.0144	0.0899	0.00631	0.0363	0.00158	0.00992
r_1129	coenzyme A transport	coenzyme A[c] => coenzyme A[m]	0.0094	0.00835	0.00333	0.00296	0.0021	0.00096
r_1125	choline transport	choline[e] + H+[e] => choline[c] + H+[c]	0.0018	0.0547	0.000912	0.0244	0.000414	0.00888
r_1120	carnithine-acetylcarnithine carrier	(R)-carnitine[m] + O-acetylcarnitine[c] => (R)-carnitine[c] + O-acetylcarnitine[m]	0.0276	0.156	0.00966	0.0585	0.0026	0.0176
r_1118	aspartate-glutamate transporter	L-aspartate[m] + L-glutamate[c] => L-aspartate[c] + L-glutamate[m]	2.21	0.691	0.597	0.289	0.545	0.121
r_1116	AMP/ATP transporter	AMP[p] + ATP[c] + H+[p] => AMP[c] + ATP[p] + H+[c]	0.00366	0.0595	0.00211	0.0278	0.000473	0.00714
r_1115	ammonia transport	ammonium[e] <=> ammonium[c]	0.337	0.281	0.0242	0.0179	0.0139	0.00883
r_1112	AKG transporter, mitochonrial	2-oxoglutarate[c] + citrate[m] <=> 2-oxoglutarate[m] + citrate[c]	0.26	0.281	0.0389	0.104	0.00894	0.041
r_1110	ADP/ATP transporter	ADP[c] + ATP[m] <=> ADP[m] + ATP[c]	13.6	0.559	5.22	0.212	3.57	0.0789
r_1106	acetate transport	acetate[c] <=> acetate[e]	0.000465	0.00807	0.00398	0.00735	0.00404	0.00376
r_1099	2-oxoadipate and 2-oxoglutarate transport	2-oxoadipic acid[m] + 2-oxoglutarate[c] <=> 2-oxoadipic acid[c] + 2-oxoglutarate[m]	0.00476	0.00345	0.000419	0.000793	0.000249	0.000279
r_1097	(R,R)-butanediol transport	(R,R)-2,3-butanediol[c] <=> (R,R)-2,3-butanediol[e]	0.00018	0.00373	0.00267	0.0064	2.62e-05	0.000456
r_1096	(R)-mevalonate transport	(R)-mevalonate[e] <=> (R)-mevalonate[c]	-0.000134	0.00251	-0.000107	0.00108	-1.96e-05	0.000307
r_1094	xylulokinase	ATP[c] + D-xylulose[c] => ADP[c] + D-xylulose 5-phosphate[c] + H+[c]	1.2	0.00262	0.346	0.000867	0.186	0.000372
r_1093	xylose reductase	D-xylose[c] + H+[c] + NADPH[c] => NADP(+)[c] + xylitol[c]	1.78	0.00246	0.415	0.000672	1.02e-09	1.22e-12
r_1092	xylitol dehydrogenase (D-xyulose-forming)	NAD[c] + xylitol[c] => D-xylulose[c] + H+[c] + NADH[c]	1.2	0.00262	0.346	0.000867	0.186	0.000372
r_1091	xanthine phosphoribosyltransferase	9H-xanthine[c] + PRPP[c] => diphosphate[c] + xanthosine-5-phosphate[c]	0.00136	0.0234	0.000383	0.0075	7.05e-05	0.00176
r_1089	valyl-tRNA synthetase	ATP[c] + L-valine[c] + tRNA(Val)[c] => AMP[c] + diphosphate[c] + Val-tRNA(Val)[c]	0.00645	8.13e-05	0.000532	6.75e-06	0.000335	4.21e-06
r_1088	valine transaminase, mitochondiral	2-oxoglutarate[m] + L-valine[m] <=> 3-methyl-2-oxobutanoate[m] + L-glutamate[m]	-0.00759	0.00737	-0.00158	0.0046	-0.000559	0.00116
r_1087	valine transaminase	2-oxoglutarate[c] + L-valine[c] <=> 3-methyl-2-oxobutanoate[c] + L-glutamate[c]	0.00103	0.00677	0.00102	0.00454	0.000196	0.00111
r_1086	V-ATPase, vacuole	ATP[c] + H+[c] + H2O[c] => ADP[c] + 2 H+[v] + phosphate[c]	0.000348	0.0246	0.000521	0.0184	0.000232	0.00669
r_1085	V-ATPase, Golgi	ATP[c] + H+[c] + H2O[c] => ADP[c] + 2 H+[g] + phosphate[c]	0.00487	0.0919	0.00104	0.026	0.000618	0.0109
r_1084	UTP-glucose-1-phosphate uridylyltransferase	D-glucose 1-phosphate[c] + H+[c] + UTP[c] <=> diphosphate[c] + UDP-D-glucose[c]	0.141	0.196	0.0249	0.0731	0.00974	0.0205
r_1083	uroporphyrinogen-III synthase	preuroporphyrinogen[c] => H2O[c] + uroporphyrinogen III[c]	5.63e-08	7.1e-10	9.63e-09	1.22e-10	5.24e-09	6.6e-11
r_1081	uroporphyrinogen decarboxylase (uroporphyrinogen III)	4 H+[c] + uroporphyrinogen III[c] => 4 carbon dioxide[c] + coproporphyrinogen III[c]	5.63e-08	7.1e-10	9.63e-09	1.22e-10	5.24e-09	6.6e-11
r_1080	uridylate kinase (dUMP)	ATP[n] + dUMP[n] => ADP[n] + dUDP[n]	0.00189	0.0431	0.000704	0.0166	0.000255	0.00543
r_1079	uridylate kinase (dUMP)	ATP[c] + dUMP[c] => ADP[c] + dUDP[c]	0.00104	0.033	0.000427	0.0126	0.000232	0.00518
r_1075	urea carboxylase	ATP[c] + bicarbonate[c] + urea[c] => ADP[c] + H+[c] + phosphate[c] + urea-1-carboxylic acid[c]	0.000419	0.0112	0.000485	0.00708	6.62e-05	0.00124
r_1074	uracil phosphoribosyltransferase	PRPP[c] + uracil[c] => diphosphate[c] + UMP[c]	0.0027	0.0528	0.000626	0.0156	0.000232	0.00518
r_1072	UMP kinase	ATP[c] + UMP[c] => ADP[c] + UDP[c]	0.0081	0.0806	0.00272	0.0344	0.000774	0.00809
r_1066	tyrosyl-tRNA synthetase	ATP[c] + L-tyrosine[c] + tRNA(Tyr)[c] => AMP[c] + diphosphate[c] + Tyr-tRNA(Tyr)[c]	0.00234	2.95e-05	0.000193	2.45e-06	0.000121	1.53e-06
r_1063	tyrosine transaminase	3-(4-hydroxyphenyl)pyruvate[c] + L-glutamate[c] <=> 2-oxoglutarate[c] + L-tyrosine[c]	0.0024	0.00162	0.000219	0.000529	0.000132	0.000218
r_1057	tryptophanyl-tRNA synthetase	ATP[c] + L-tryptophan[c] + tRNA(Trp)[c] => AMP[c] + diphosphate[c] + Trp-tRNA(Trp)[c]	0.00134	1.69e-05	0.000111	1.4e-06	6.96e-05	8.76e-07
r_1056	tryptophan transaminase	2-oxoglutarate[c] + L-tryptophan[c] => indole-3-pyruvate[c] + L-glutamate[c]	0.000267	0.00321	4.05e-06	0.000202	2.48e-05	0.000307
r_1055	tryptophan synthase (indoleglycerol phosphate)	1-C-(indol-3-yl)glycerol 3-phosphate[c] + L-serine[c] => glyceraldehyde 3-phosphate[c] + H2O[c] + L-tryptophan[c]	0.00163	0.00334	0.000185	0.000852	9.91e-05	0.000333
r_1054	triose-phosphate isomerase	dihydroxyacetone phosphate[c] <=> glyceraldehyde 3-phosphate[c]	0.111	0.182	0.0216	0.0704	0.0214	0.0256
r_1051	trehalose-phosphatase	alpha,alpha-trehalose 6-phosphate[c] + H2O[c] => phosphate[c] + trehalose[c]	0.0147	0.0529	0.0031	0.0199	0.0011	0.00559
r_1050	transketolase 2	D-erythrose 4-phosphate[c] + D-xylulose 5-phosphate[c] <=> D-fructose 6-phosphate[c] + glyceraldehyde 3-phosphate[c]	0.758	0.143	0.206	0.0692	0.0963	0.0265
r_1049	transketolase 1	D-xylulose 5-phosphate[c] + ribose-5-phosphate[c] <=> glyceraldehyde 3-phosphate[c] + sedoheptulose 7-phosphate[c]	0.766	0.143	0.207	0.0693	0.0967	0.0265
r_1048	transaldolase	glyceraldehyde 3-phosphate[c] + sedoheptulose 7-phosphate[c] <=> D-erythrose 4-phosphate[c] + D-fructose 6-phosphate[c]	0.631	0.248	0.168	0.106	0.0956	0.03
r_1045	thymidylate synthase	5,10-methylenetetrahydrofolate[c] + dUMP[c] => dihydrofolic acid[c] + dTMP[c]	0.000542	0.00429	8.76e-05	0.0008	4.75e-05	0.000376
r_1042	threonyl-tRNA synthetase	ATP[c] + L-threonine[c] + tRNA(Thr)[c] => AMP[c] + diphosphate[c] + Thr-tRNA(Thr)[c]	0.00595	7.5e-05	0.000491	6.23e-06	0.000309	3.89e-06
r_1041	threonine synthase	H2O[c] + O-phospho-L-homoserine[c] => L-threonine[c] + phosphate[c]	0.0155	0.0573	0.00253	0.0155	0.000921	0.00468
r_1040	threonine aldolase	L-threonine[c] => acetaldehyde[c] + L-glycine[c]	0.00614	0.0569	0.00154	0.0153	0.000386	0.00461
r_1038	thioredoxin reductase (NADPH)	H+[c] + NADPH[c] + TRX1 disulphide[c] => NADP(+)[c] + TRX1[c]	0.00659	0.028	0.00912	0.0333	0.000672	0.00406
r_1030	tetrahydrofolate aminomethyltransferase	5,10-methenyl-THF[m] + H2O[m] => 5-formyltetrahydrofolic acid[m] + H+[m]	0.00209	0.0602	0.00195	0.0356	0.000232	0.0067
r_1027	sulfite reductase (NADPH2)	5 H+[c] + 3 NADPH[c] + sulphite[c] => 3 H2O[c] + hydrogen sulfide[c] + 3 NADP(+)[c]	0.00305	0.00478	0.000374	0.00201	0.000173	0.000493
r_1026	sulfate adenylyltransferase (ADP)	ADP[c] + H+[c] + sulphate[c] => 5'-adenylyl sulfate[c] + phosphate[c]	0.00432	0.0208	0.00794	0.0317	0.000452	0.00353
r_1025	sulfate adenylyltransferase	ATP[c] + H+[c] + sulphate[c] => 5'-adenylyl sulfate[c] + diphosphate[c]	0.00021	0.00726	0.000653	0.00872	2.6e-05	0.00103
r_1023	succinate-semialdehyde dehydrogenase (NADP)	H2O[c] + NADP(+)[c] + succinic semialdehyde[c] => 2 H+[c] + NADPH[c] + succinate[c]	0.00738	0.0783	0.00506	0.0403	0.000806	0.0121
r_1022	succinate-CoA ligase (ADP-forming)	ADP[m] + phosphate[m] + succinyl-CoA[m] => ATP[m] + coenzyme A[m] + succinate[m]	0.425	0.209	0.234	0.102	0.158	0.0369
r_1021	succinate dehydrogenase (ubiquinone-6)	succinate[m] + ubiquinone-6[m] <=> fumarate[m] + ubiquinol-6[m]	0.687	0.196	0.269	0.087	0.165	0.0296
r_1012	squalene synthase	2 farnesyl diphosphate[c] + H+[c] + NADPH[c] => 2 diphosphate[c] + NADP(+)[c] + squalene[c]	0.00162	0.00127	0.000584	0.000512	0.000343	0.000141
r_1011	squalene epoxidase (NADP)	H+[er] + NADPH[er] + oxygen[er] + squalene[er] => (S)-2,3-epoxysqualene[er] + H2O[er] + NADP(+)[er]	0.00162	0.00127	0.000584	0.000512	0.000343	0.000141
r_1007	sphingolipid long chain base kinase (sphinganine)	ATP[er] + sphinganine[er] => ADP[er] + H+[er] + sphinganine 1-phosphate[er]	0.00719	0.111	0.00181	0.0342	0.000771	0.0122
r_1006	sphingolipid long chain base kinase (phytosphingosine)	ATP[er] + phytosphingosine[er] => ADP[er] + H+[er] + phytosphingosine 1-phosphate[er]	0.00452	0.0886	0.00182	0.0344	0.000348	0.0082
r_1005	sphingoid base-phosphate phosphatase (sphinganine 1-phosphatase)	H2O[er] + sphinganine 1-phosphate[er] => phosphate[er] + sphinganine[er]	0.00719	0.111	0.00181	0.0342	0.000771	0.0122
r_1004	sphingoid base-phosphate phosphatase (phytosphingosine 1-phosphate)	H2O[er] + phytosphingosine 1-phosphate[er] => phosphate[er] + phytosphingosine[er]	0.00452	0.0886	0.00182	0.0344	0.000348	0.0082
r_1002	spermine synthase	S-adenosylmethioninamine[c] + spermidine[c] => 5'-S-methyl-5'-thioadenosine[c] + H+[c] + spermine[c]	0.000223	0.00241	0.000111	0.00105	1.8e-05	0.000218
r_1001	spermidine synthase	putrescine[c] + S-adenosylmethioninamine[c] => 5'-S-methyl-5'-thioadenosine[c] + H+[c] + spermidine[c]	0.000175	0.00201	0.000102	0.00102	1.88e-05	0.000224
r_0997	shikimate kinase	ATP[c] + shikimate[c] => 3-phosphoshikimic acid[c] + ADP[c] + H+[c]	0.00789	0.0059	0.000809	0.00159	0.000448	0.000596
r_0996	shikimate dehydrogenase	3-dehydroshikimate[c] + H+[c] + NADPH[c] => NADP(+)[c] + shikimate[c]	0.00789	0.0059	0.000809	0.00159	0.000448	0.000596
r_0995	seryl-tRNA synthetase	ATP[c] + L-serine[c] + tRNA(Ser)[c] => AMP[c] + diphosphate[c] + Ser-tRNA(Ser)[c]	0.00947	0.000119	0.000782	9.9e-06	0.000491	6.18e-06
r_0992	serine O-acetyltransferase	acetyl-CoA[c] + L-serine[c] => coenzyme A[c] + O-acetyl-L-serine[c]	0.000279	0.00439	0.000116	0.00188	2.17e-05	0.00043
r_0990	sedoheptulose 1,7-bisphosphate D-glyceraldehyde-3-phosphate-lyase	sedoheptulose 1,7-bisphosphate[c] <=> D-erythrose 4-phosphate[c] + dihydroxyacetone phosphate[c]	0.135	0.173	0.0389	0.0623	0.00113	0.0131
r_0989	saccharopine dehydrogenase (NADP, L-glutamate forming)	H+[c] + L-allysine[c] + L-glutamate[c] + NADPH[c] => H2O[c] + L-saccharopine[c] + NADP(+)[c]	0.00476	0.00345	0.000419	0.000793	0.000249	0.000279
r_0988	saccharopine dehydrogenase (NAD, L-lysine forming)	H2O[c] + L-saccharopine[c] + NAD[c] => 2-oxoglutarate[c] + H+[c] + L-lysine[c] + NADH[c]	0.00476	0.00345	0.000419	0.000793	0.000249	0.000279
r_0986	S-adenosyl-methionine delta-24-sterol-c-methyltransferase	S-adenosyl-L-methionine[c] + zymosterol[c] => fecosterol[c] + H+[c] + S-adenosyl-L-homocysteine[c]	0.00148	0.000636	0.000527	0.000245	0.000328	6.76e-05
r_0984	ribulose 5-phosphate 3-epimerase	D-ribulose 5-phosphate[c] <=> D-xylulose 5-phosphate[c]	0.432	0.278	0.152	0.127	0.0595	0.0471
r_0982	ribose-5-phosphate isomerase	D-ribulose 5-phosphate[c] <=> ribose-5-phosphate[c]	0.782	0.143	0.21	0.0696	0.0981	0.0265
r_0978	ribonucleotide reductase	GDP[c] + TRX1[c] => dGDP[c] + H2O[c] + TRX1 disulphide[c]	0.000206	2.11e-05	3.52e-05	3.78e-06	1.92e-05	2.06e-06
r_0976	ribonucleotide reductase	CDP[c] + TRX1[c] => dCDP[c] + H2O[c] + TRX1 disulphide[c]	0.000165	0.00119	4.43e-05	0.000294	2.35e-05	0.000149
r_0974	ribonucleotide reductase	ADP[c] + TRX1[c] => dADP[c] + H2O[c] + TRX1 disulphide[c]	0.000129	5.72e-06	2.21e-05	6.86e-07	1.2e-05	4.44e-07
r_0973	ribonucleoside-triphosphate reductase (UTP)	UTP[c] + TRX1[c] => dUTP[c] + H2O[c] + TRX1 disulphide[c]	5.26e-05	0.00138	2.47e-05	0.00044	3.27e-06	0.000105
r_0972	ribonucleoside-triphosphate reductase (GTP)	GTP[c] + TRX1[c] => dGTP[c] + H2O[c] + TRX1 disulphide[c]	2.12e-06	2.09e-05	4.02e-07	3.77e-06	2.19e-07	2.05e-06
r_0971	ribonucleoside-triphosphate reductase (CTP)	CTP[c] + TRX1[c] => dCTP[c] + H2O[c] + TRX1 disulphide[c]	0.000533	0.00361	5.43e-05	0.000489	4.01e-05	0.000304
r_0970	ribonucleoside-triphosphate reductase (ATP)	ATP[c] + TRX1[c] => dATP[c] + H2O[c] + TRX1 disulphide[c]	2.38e-07	5.6e-06	1.83e-08	6.49e-07	1.46e-08	4.2e-07
r_0969	ribokinase	ATP[c] + D-ribose[c] => ADP[c] + H+[c] + ribose-5-phosphate[c]	0.0027	0.0528	0.000626	0.0156	0.000232	0.00518
r_0968	riboflavin synthase	2 6,7-dimethyl-8-(1-D-ribityl)lumazine[c] => 5-amino-6-(D-ribitylamino)uracil[c] + riboflavin[c]	5.57e-05	7.03e-07	9.54e-06	1.21e-07	5.19e-06	6.53e-08
r_0967	riboflavin synthase	2-hydroxy-3-oxobutyl phosphate[c] + 5-amino-6-(D-ribitylamino)uracil[c] => 6,7-dimethyl-8-(1-D-ribityl)lumazine[c] + 2 H2O[c] + phosphate[c]	0.000111	1.41e-06	1.91e-05	2.42e-07	1.04e-05	1.31e-07
r_0964	reduced glutathione via ABC system	ATP[c] + glutathione[c] + H2O[c] => ADP[c] + glutathione[v] + H+[c] + phosphate[c]	0.000696	0.0348	0.000391	0.0159	0.000271	0.00723
r_0962	pyruvate kinase	ADP[c] + H+[c] + phosphoenolpyruvate[c] => ATP[c] + pyruvate[c]	1.01	0.228	0.326	0.0805	0.188	0.0333
r_0961	pyruvate dehydrogenase	coenzyme A[m] + NAD[m] + pyruvate[m] => acetyl-CoA[m] + carbon dioxide[m] + NADH[m]	0.685	0.222	0.266	0.0814	0.167	0.0287
r_0960	pyruvate decarboxylase (acetoin-forming)	acetaldehyde[c] + H+[c] + pyruvate[c] => (R)-acetoin[c] + carbon dioxide[c]	7.91e-05	0.0025	0.00224	0.00591	7.18e-06	0.000231
r_0959	pyruvate decarboxylase	H+[c] + pyruvate[c] => acetaldehyde[c] + carbon dioxide[c]	0.214	0.16	0.05	0.0523	0.0157	0.0182
r_0958	pyruvate carboxylase	ATP[c] + bicarbonate[c] + pyruvate[c] => ADP[c] + H+[c] + oxaloacetate[c] + phosphate[c]	0.175	0.328	0.06	0.147	0.0159	0.0477
r_0957	pyrroline-5-carboxylate reductase	1-pyrroline-5-carboxylate[c] + 2 H+[c] + NADPH[c] => L-proline[c] + NADP(+)[c]	0.0079	0.00554	0.000712	0.00136	0.000433	0.000601
r_0956	pyridoxine oxidase	oxygen[c] + pyridoxine[c] => hydrogen peroxide[c] + pyridoxal[c]	0.0045	0.0462	0.00133	0.0153	0.000184	0.00323
r_0951	inosine phosphorylase	inosine[c] + phosphate[c] <=> alpha-D-ribose 1-phosphate(2-)[c] + hypoxanthine[c]	0.000909	0.0181	0.000372	0.00614	9.33e-05	0.0018
r_0949	guanosine phosphorylase	guanosine[c] + phosphate[c] <=> alpha-D-ribose 1-phosphate(2-)[c] + guanine[c]	0.00781	0.072	0.00217	0.027	0.00038	0.00547
r_0942	protoporphyrinogen oxidase	3 oxygen[m] + 2 protoporphyrinogen[m] => 6 H2O[m] + 2 protoporphyrin[m]	2.82e-08	3.55e-10	4.82e-09	6.11e-11	2.62e-09	3.3e-11
r_0941	prolyl-tRNA synthetase	ATP[c] + L-proline[c] + tRNA(Pro)[c] => AMP[c] + diphosphate[c] + H+[c] + Pro-tRNA(Pro)[c]	0.0075	9.45e-05	0.000619	7.85e-06	0.000389	4.9e-06
r_0939	prephenate dehydrogenase (NADP)	NADP(+)[c] + prephenate[c] => 3-(4-hydroxyphenyl)pyruvate[c] + carbon dioxide[c] + NADPH[c]	0.0024	0.00162	0.000219	0.000529	0.000132	0.000218
r_0938	prephenate dehydratase	H+[c] + prephenate[c] => carbon dioxide[c] + H2O[c] + keto-phenylpyruvate[c]	0.00353	0.00123	0.000317	0.000533	0.000187	0.000147
r_0937	poylamine oxidase	H2O[c] + oxygen[c] + spermine[c] => 3-aminopropanal[c] + hydrogen peroxide[c] + spermidine[c]	7.67e-05	0.00167	2.25e-05	0.000502	3.3e-06	0.000109
r_0935	porphobilinogen synthase	2 5-aminolevulinate[c] => H+[c] + 2 H2O[c] + porphobilinogen[c]	2.25e-07	2.84e-09	3.85e-08	4.88e-10	2.1e-08	2.64e-10
r_0918	phosphoserine transaminase	3-phospho-hydroxypyruvate[c] + L-glutamate[c] => 2-oxoglutarate[c] + 3-phospho-serine[c]	0.0793	0.119	0.0108	0.0385	0.00547	0.0154
r_0917	phosphoserine phosphatase (L-serine)	3-phospho-serine[c] + H2O[c] => L-serine[c] + phosphate[c]	0.0793	0.119	0.0108	0.0385	0.00547	0.0154
r_0916	phosphoribosylpyrophosphate synthetase	ATP[c] + ribose-5-phosphate[c] => AMP[c] + H+[c] + PRPP[c]	0.0276	0.0911	0.00576	0.0317	0.00205	0.00777
r_0915	phosphoribosylpyrophosphate amidotransferase	H2O[c] + L-glutamine[c] + PRPP[c] => 5-phosphoribosylamine[c] + diphosphate[c] + L-glutamate[c]	0.00764	0.0188	0.00106	0.00172	0.0006	0.000956
r_0914	phosphoribosylglycinamidine synthetase	5-phosphoribosylamine[c] + ATP[c] + L-glycine[c] => 5-phospho-ribosyl-glycineamide[c] + ADP[c] + H+[c] + phosphate[c]	0.00764	0.0188	0.00106	0.00172	0.0006	0.000956
r_0913	phosphoribosylanthranilate isomerase	N-(5-phospho-beta-D-ribosyl)anthranilate[c] => 1-(2-carboxyphenylamino)-1-deoxy-D-ribulose 5-phosphate[c]	0.00163	0.00334	0.000185	0.000852	9.91e-05	0.000333
r_0912	phosphoribosylaminoimidazolecarboxamide formyltransferase	10-formyl-THF[c] + AICAR[c] <=> phosphoribosyl-formamido-carboxamide[c] + THF[c]	0.0105	0.0199	0.00132	0.00202	0.000757	0.00108
r_0911	phosphoribosylaminoimidazole-carboxylase	5'-phosphoribosyl-5-aminoimidazole[c] + ATP[c] + carbon dioxide[c] + H2O[c] => ADP[c] + H+[c] + phosphate[c] + phosphoribosyl-carboxy-aminoimidazole[c]	0.00764	0.0188	0.00106	0.00172	0.0006	0.000956
r_0910	phosphoribosyl-ATP pyrophosphatase	5-phosphoribosyl-ATP[c] + H2O[c] => 1-(5-phosphoribosyl)-5'-AMP[c] + diphosphate[c] + H+[c]	0.00285	0.00681	0.000259	0.00107	0.000156	0.000513
r_0909	phosphoribosyl-AMP cyclohydrolase	1-(5-phosphoribosyl)-5'-AMP[c] + H2O[c] => 1-(5-phospho-D-ribosyl)-5-[(5-phospho-D-ribosylamino)methylideneamino]imidazole-4-carboxamide [cytoplasm][c]	0.00285	0.00681	0.000259	0.00107	0.000156	0.000513
r_0908	phosphoribosyl amino imidazolesuccinocarbozamide synthetase	ATP[c] + L-aspartate[c] + phosphoribosyl-carboxy-aminoimidazole[c] => 5'-phosphoribosyl-4-(N-succinocarboxamide)-5-aminoimidazole[c] + ADP[c] + H+[c] + phosphate[c]	0.00764	0.0188	0.00106	0.00172	0.0006	0.000956
r_0907	phosphopentomutase	alpha-D-ribose 1-phosphate(2-)[c] <=> ribose-5-phosphate[c]	0.00872	0.0742	0.00254	0.0276	0.000473	0.00576
r_0904	phosphomevalonate kinase	(R)-5-phosphomevalonic acid[c] + ATP[c] => (R)-5-diphosphomevalonic acid[c] + ADP[c]	0.00998	0.00762	0.00355	0.00307	0.00215	0.000847
r_0902	phosphomannomutase	D-mannose 1-phosphate[c] <=> D-mannose 6-phosphate[c]	-0.0606	0.000763	-0.00861	0.000109	-0.00391	4.91e-05
r_0893	phosphoglycerate mutase	3-phosphonato-D-glycerate(3-)[c] <=> 2-phospho-D-glyceric acid[c]	1.02	0.222	0.326	0.0813	0.188	0.0306
r_0892	phosphoglycerate kinase	1,3-bisphospho-D-glycerate[c] + ADP[c] <=> 3-phosphonato-D-glycerate(3-)[c] + ATP[c]	1.09	0.184	0.337	0.071	0.193	0.0256
r_0891	phosphoglycerate dehydrogenase	3-phosphonato-D-glycerate(3-)[c] + NAD[c] => 3-phospho-hydroxypyruvate[c] + H+[c] + NADH[c]	0.0793	0.119	0.0108	0.0385	0.00547	0.0154
r_0889	phosphogluconate dehydrogenase	6-phospho-D-gluconate[c] + NADP(+)[c] => carbon dioxide[c] + D-ribulose 5-phosphate[c] + NADPH[c]	1.21	0.404	0.362	0.193	0.158	0.072
r_0888	phosphoglucomutase	D-glucose 6-phosphate[c] <=> D-glucose 1-phosphate[c]	0.126	0.0639	0.0193	0.024	0.00839	0.00707
r_0887	phosphofructokinase (s7p)	ATP[c] + sedoheptulose 7-phosphate[c] => ADP[c] + H+[c] + sedoheptulose 1,7-bisphosphate[c]	0.141	0.164	0.0415	0.0637	0.00155	0.0099
r_0886	phosphofructokinase	ATP[c] + D-fructose 6-phosphate[c] => ADP[c] + D-fructose 1,6-bisphosphate[c] + H+[c]	0.0136	0.1	0.00359	0.0344	0.0254	0.0218
r_0884	phosphoenolpyruvate carboxykinase	ATP[c] + oxaloacetate[c] => ADP[c] + carbon dioxide[c] + phosphoenolpyruvate[c]	0.00623	0.0862	0.00146	0.0221	0.000752	0.0116
r_0883	phosphoadenylyl-sulfate reductase (thioredoxin)	3'-phospho-5'-adenylyl sulfate[c] + TRX1[c] => adenosine 3',5'-bismonophosphate[c] + 2 H+[c] + sulphite[c] + TRX1 disulphide[c]	0.00453	0.022	0.0086	0.0328	0.000478	0.00367
r_0855	phopshoribosylaminoimidazole synthetase	5'-phosphoribosyl-N-formylglycineamidine[c] + ATP[c] => 5'-phosphoribosyl-5-aminoimidazole[c] + ADP[c] + 2 H+[c] + phosphate[c]	0.00764	0.0188	0.00106	0.00172	0.0006	0.000956
r_0852	phenylalanyl-tRNA synthetase	ATP[c] + L-phenylalanine[c] + tRNA(Phe)[c] => AMP[c] + diphosphate[c] + Phe-tRNA(Phe)[c]	0.0035	4.41e-05	0.000289	3.66e-06	0.000181	2.28e-06
r_0851	phenylalanine transaminase	2-oxoglutarate[c] + L-phenylalanine[c] <=> keto-phenylpyruvate[c] + L-glutamate[c]	0.0282	0.2	0.00423	0.0916	0.000245	0.0225
r_0844	peroxisomal acyl-CoA thioesterase	decanoyl-CoA[p] + H2O[p] => coenzyme A[p] + decanoate[p] + H+[p]	2.01e-05	0.000711	0.000279	0.00158	3.36e-05	0.000201
r_0843	pantothenate synthase	(R)-pantoate[c] + ATP[c] + beta-alanine[c] => (R)-pantothenate[c] + AMP[c] + diphosphate[c] + H+[c]	0.00023	0.003	7.43e-05	0.000904	3.32e-05	0.000391
r_0832	oxoglutarate dehydrogenase (lipoamide)	2-oxoglutarate[m] + H+[m] + lipoamide[m] => carbon dioxide[m] + S(8)-succinyldihydrolipoamide[m]	0.423	0.164	0.242	0.0791	0.159	0.0292
r_0831	oxoglutarate dehydrogenase (dihydrolipoamide S-succinyltransferase)	coenzyme A[m] + S(8)-succinyldihydrolipoamide[m] => dihydrolipoamide[m] + succinyl-CoA[m]	0.423	0.164	0.242	0.0791	0.159	0.0292
r_0821	orotidine-5'-phosphate decarboxylase	H+[c] + orotidine 5'-(dihydrogen phosphate)[c] => carbon dioxide[c] + UMP[c]	0.00603	0.00429	0.00103	0.0008	0.000558	0.000376
r_0820	orotate phosphoribosyltransferase	diphosphate[c] + orotidine 5'-(dihydrogen phosphate)[c] <=> orotate[c] + PRPP[c]	-0.00603	0.00429	-0.00103	0.0008	-0.000558	0.000376
r_0819	ornithine transaminase	2-oxoglutarate[c] + ornithine[c] => L-glutamate[c] + L-glutamic 5-semialdehyde[c]	0.00703	0.00494	0.000526	0.00101	0.000377	0.000548
r_0818	ornithine transacetylase	L-glutamate[m] + N(2)-acetyl-L-ornithine[m] => N-acetyl-L-glutamate[m] + ornithine[m]	0.0151	0.00933	0.00148	0.00285	0.000812	0.000842
r_0817	ornithine decarboxylase	H+[c] + ornithine[c] => carbon dioxide[c] + putrescine[c]	0.000302	0.00374	0.00033	0.00249	2.9e-05	0.00036
r_0816	ornithine carbamoyltransferase	carbamoyl phosphate[c] + ornithine[c] => H+[c] + L-citrulline[c] + phosphate[c]	0.0731	0.129	0.00123	0.00803	0.000728	0.00357
r_0815	O-succinylhomoserine lyase (L-cysteine)	L-cysteine[c] + O-succinyl-L-homoserine[c] <=> H+[c] + L-cystathionine[c] + succinate[c]	-0.00106	0.00241	-0.000116	0.000955	-6.42e-05	0.000263
r_0813	O-acetylhomoserine (thiol)-lyase	hydrogen sulfide[c] + O-acetyl-L-homoserine[c] => acetate[c] + H+[c] + L-homocysteine[c]	0.00277	0.0019	0.000259	0.000748	0.000152	0.000248
r_0807	nucleoside triphosphatase	H2O[c] + ITP[c] => H+[c] + IDP[c] + phosphate[c]	0.00139	0.0492	0.000521	0.0184	0.000309	0.00773
r_0806	nucleoside triphosphatase	CTP[c] + H2O[c] => CDP[c] + H+[c] + phosphate[c]	0.00249	0.0583	0.000902	0.0241	0.000268	0.00715
r_0805	nucleoside triphosphatase	H2O[c] + UTP[c] => H+[c] + phosphate[c] + UDP[c]	0.00186	0.0556	0.000391	0.016	0.000186	0.00589
r_0804	nucleoside triphosphatase	GTP[c] + H2O[c] => GDP[c] + H+[c] + phosphate[c]	0.00244	0.065	0.000391	0.016	0.000155	0.00547
r_0803	nucleoside diphosphate kinase	ATP[c] + dUDP[c] <=> ADP[c] + dUTP[c]	0.163	0.256	0.0331	0.0962	0.0127	0.0285
r_0800	nucleoside diphosphate kinase	ATP[c] + GDP[c] => ADP[c] + GTP[c]	0.0787	0.129	0.0135	0.0434	0.00556	0.0131
r_0795	nucleoside diphosphate kinase	ATP[c] + CDP[c] => ADP[c] + CTP[c]	0.142	0.427	0.053	0.153	0.0161	0.0459
r_0792	nucleoside diphosphatase	CDP[c] + H2O[c] => CMP[c] + H+[c] + phosphate[c]	0.00319	0.0717	0.00128	0.0287	0.000498	0.00975
r_0790	nucleoside diphosphatase	H2O[c] + UDP[c] => H+[c] + phosphate[c] + UMP[c]	0.00348	0.0777	0.00156	0.0319	0.000271	0.00723
r_0789	nucleoside diphosphatase	GDP[c] + H2O[c] => GMP[c] + H+[c] + phosphate[c]	0.00139	0.0492	0.000521	0.0184	0.000155	0.00547
r_0788	nucleoside diphosphatase	ADP[c] + H2O[c] => AMP[c] + H+[c] + phosphate[c]	0.00403	0.0823	0.00126	0.0273	0.000409	0.00874
r_0773	NADH:ubiquinone oxidoreductase	H+[m] + NADH[m] + ubiquinone-6[m] => NAD[m] + ubiquinol-6[m]	0.00185	0.0477	0.000135	0.0074	0.000266	0.00586
r_0770	NADH dehydrogenase, cytosolic/mitochondrial	H+[c] + NADH[c] + ubiquinone-6[m] => NAD[c] + ubiquinol-6[m]	0.0173	0.111	0.00639	0.042	0.000422	0.00681
r_0759	N-acetyl-g-glutamyl-phosphate reductase	H+[m] + N-acetyl-L-gamma-glutamyl phosphate[m] + NADPH[m] => 2-acetamido-5-oxopentanoate[m] + NADP(+)[m] + phosphate[m]	0.0151	0.00933	0.00148	0.00285	0.000812	0.000842
r_0758	myo-inositol-1-phosphate synthase	D-glucose 6-phosphate[c] => 1D-myo-inositol 1-phosphate[c]	0.000227	3.57e-06	8.02e-05	1.59e-06	5.07e-05	9.57e-07
r_0757	myo-inositol 1-phosphatase	1D-myo-inositol 1-phosphate[c] + H2O[c] => myo-inositol[c] + phosphate[c]	0.0271	0.141	0.00762	0.0422	0.00245	0.0132
r_0739	mevalonate pyrophoshate decarboxylase	(R)-5-diphosphomevalonic acid[c] + ATP[c] => ADP[c] + carbon dioxide[c] + isopentenyl diphosphate[c] + phosphate[c]	0.00998	0.00762	0.00355	0.00307	0.00215	0.000847
r_0738	mevalonate kinase (UTP)	(R)-mevalonate[c] + UTP[c] => (R)-5-phosphomevalonic acid[c] + H+[c] + UDP[c]	0.000606	0.0029	0.000196	0.000999	0.000131	0.000525
r_0737	mevalonate kinase (gtp)	(R)-mevalonate[c] + GTP[c] => (R)-5-phosphomevalonic acid[c] + GDP[c] + H+[c]	0.000339	0.00243	0.000116	0.000932	7.35e-05	0.000467
r_0736	mevalonate kinase (ctp)	(R)-mevalonate[c] + CTP[c] => (R)-5-phosphomevalonic acid[c] + CDP[c] + H+[c]	0.00246	0.00444	0.000791	0.00162	0.000506	0.000888
r_0735	mevalonate kinase (atp)	(R)-mevalonate[c] + ATP[c] => (R)-5-phosphomevalonic acid[c] + ADP[c] + H+[c]	0.00657	0.00844	0.00245	0.0033	0.00144	0.00131
r_0733	methylenetetrahydrofolate dehydrogenase (NADP)	5,10-methylenetetrahydrofolate[m] + NADP(+)[m] <=> 5,10-methenyl-THF[m] + NADPH[m]	0.0327	0.0137	0.00366	0.00543	0.00198	0.00162
r_0732	methylenetetrahydrofolate dehydrogenase (NADP)	5,10-methylenetetrahydrofolate[c] + NADP(+)[c] <=> 5,10-methenyl-THF[c] + NADPH[c]	0.00433	0.232	-0.00304	0.0911	-0.000123	0.0313
r_0731	methylenetetrahydrofolate dehydrogenase (NAD)	5,10-methylenetetrahydrofolate[c] + NAD[c] => 5,10-methenyl-THF[c] + NADH[c]	0.0123	0.23	0.00483	0.091	0.0012	0.0313
r_0729	methionyl-tRNA synthetase	ATP[c] + L-methionine[c] + tRNA(Met)[c] => AMP[c] + diphosphate[c] + Met-tRNA(Met)[c]	0.00174	2.19e-05	0.000144	1.82e-06	9.02e-05	1.14e-06
r_0727	methionine synthase	5-methyltetrahydrofolate[c] + L-homocysteine[c] => H+[c] + L-methionine[c] + THF[c]	0.0096	0.0265	0.00366	0.0118	0.0014	0.00326
r_0726	methionine adenosyltransferase	ATP[c] + H2O[c] + L-methionine[c] => diphosphate[c] + phosphate[c] + S-adenosyl-L-methionine[c]	0.011	0.0476	0.00457	0.0174	0.00157	0.00488
r_0725	methenyltetrahydrofolate cyclohydrolase	5,10-methenyl-THF[c] + H2O[c] <=> 10-formyl-THF[c] + H+[c]	0.0166	0.0351	0.00179	0.00386	0.00107	0.00193
r_0724	methenyltetrahydrifikate cyclohydrolase	5,10-methenyl-THF[m] + H2O[m] <=> 10-formyl-THF[m] + H+[m]	0.0327	0.0137	0.00366	0.00543	0.00198	0.00162
r_0723	mannose-6-phosphate isomerase	D-mannose 6-phosphate[c] <=> D-fructose 6-phosphate[c]	-0.0606	0.000763	-0.00861	0.000109	-0.00391	4.91e-05
r_0722	mannose-1-phosphate guanylyltransferase	D-mannose 1-phosphate[c] + GTP[c] + H+[c] => diphosphate[c] + GDP-alpha-D-mannose[c]	0.0606	0.000763	0.00861	0.000109	0.00391	4.91e-05
r_0719	malic enzyme (NADP)	(S)-malate[m] + NADP(+)[m] => carbon dioxide[m] + NADPH[m] + pyruvate[m]	0.00254	0.0116	0.000876	0.00369	0.000151	0.000893
r_0718	malic enzyme (NAD)	(S)-malate[m] + NAD[m] => carbon dioxide[m] + NADH[m] + pyruvate[m]	0.0872	0.295	0.0483	0.138	0.0111	0.0452
r_0717	malate synthase	acetyl-CoA[p] + glyoxylate[p] + H2O[p] => (S)-malate[p] + coenzyme A[p] + H+[p]	0.00139	0.0199	0.000825	0.00691	0.000338	0.00247
r_0716	malate synthase	acetyl-CoA[c] + glyoxylate[c] + H2O[c] => (S)-malate[c] + coenzyme A[c] + H+[c]	0.00811	0.0577	0.00346	0.0229	0.00074	0.00595
r_0715	malate dehydrogenase, peroxisomal	(S)-malate[p] + NAD[p] <=> H+[p] + NADH[p] + oxaloacetate[p]	-0.0258	0.0927	-0.00865	0.0289	-0.00258	0.00936
r_0714	malate dehydrogenase, cytoplasmic	(S)-malate[c] + NAD[c] <=> H+[c] + NADH[c] + oxaloacetate[c]	-2.22	0.549	-0.651	0.247	-0.555	0.112
r_0713	malate dehydrogenase	(S)-malate[m] + NAD[m] <=> H+[m] + NADH[m] + oxaloacetate[m]	2.91	0.583	0.872	0.26	0.711	0.106
r_0711	lysyl-tRNA synthetase	ATP[c] + L-lysine[c] + tRNA(Lys)[c] => AMP[c] + diphosphate[c] + Lys-tRNA(Lys)[c]	0.00456	5.75e-05	0.000377	4.77e-06	0.000237	2.98e-06
r_0701	leucyl-tRNA synthetase	ATP[c] + L-leucine[c] + tRNA(Leu)[c] => AMP[c] + diphosphate[c] + Leu-tRNA(Leu)[c]	0.00967	0.000122	0.000799	1.01e-05	0.000502	6.31e-06
r_0699	leucine transaminase	2-oxoglutarate[c] + L-leucine[c] <=> 4-methyl-2-oxopentanoate[c] + L-glutamate[c]	-0.00973	0.00184	-0.000828	0.000646	-0.000533	0.000357
r_0698	lanosterol synthase	(S)-2,3-epoxysqualene[c] => lanosterol[c]	0.00162	0.00127	0.000584	0.000512	0.000343	0.000141
r_0693	L-threonine deaminase	L-threonine[m] => 2-oxobutanoate[m] + ammonium[m]	0.000313	0.00349	0.000425	0.00209	0.000188	0.000642
r_0692	L-threonine deaminase	L-threonine[c] => 2-oxobutanoate[c] + ammonium[c]	0.00296	0.0049	6.85e-05	0.000958	2.26e-05	0.000285
r_0689	L-serine deaminase	L-serine[c] => ammonium[c] + pyruvate[c]	0.011	0.101	0.00447	0.0372	0.00141	0.0137
r_0680	L-asparaginase	H2O[e] + L-asparagine[e] => ammonium[e] + L-aspartate[e]	0.000968	0.0245	0.000628	0.0123	0.000215	0.00386
r_0679	L-asparaginase	H2O[c] + L-asparagine[c] => ammonium[c] + L-aspartate[c]	0.0013	0.0291	9.77e-05	0.00489	4.99e-05	0.00183
r_0678	L-aminoadipate-semialdehyde dehydrogenase (NADPH)	ATP[c] + H+[c] + L-2-aminoadipate[c] + NADPH[c] => AMP[c] + diphosphate[c] + L-allysine[c] + NADP(+)[c]	0.00476	0.00345	0.000419	0.000793	0.000249	0.000279
r_0674	L-alanine transaminase	2-oxoglutarate[m] + L-alanine[m] <=> L-glutamate[m] + pyruvate[m]	-0.0147	0.168	-0.00965	0.0795	-0.00162	0.0183
r_0669	ketol-acid reductoisomerase (2-aceto-2-hydroxybutanoate)	(S)-2-acetyl-2-hydroxybutanoate[m] + H+[m] + NADPH[m] => (2R,3R)-2,3-dihydroxy-3-methylpentanoate[m] + NADP(+)[m]	0.00434	0.00612	0.000609	0.00239	0.000275	0.000726
r_0667	isopentenyl-diphosphate D-isomerase	isopentenyl diphosphate[c] <=> prenyl diphosphate(3-)[c]	0.0033	0.00254	0.00118	0.00102	0.00071	0.000282
r_0665	isoleucyl-tRNA synthetase	ATP[c] + L-isoleucine[c] + tRNA(Ile)[c] => AMP[c] + diphosphate[c] + Ile-tRNA(Ile)[c]	0.00369	4.66e-05	0.000305	3.87e-06	0.000192	2.41e-06
r_0664	isoleucine transaminase	2-oxoglutarate[m] + L-isoleucine[m] <=> (S)-3-methyl-2-oxopentanoate[m] + L-glutamate[m]	-0.0416	0.179	-0.0216	0.0781	-0.00668	0.0316
r_0663	isoleucine transaminase	2-oxoglutarate[c] + L-isoleucine[c] <=> (S)-3-methyl-2-oxopentanoate[c] + L-glutamate[c]	0.0379	0.179	0.0213	0.0781	0.00648	0.0316
r_0662	isocitrate lyase	isocitrate[c] => glyoxylate[c] + succinate[c]	0.228	0.161	0.00859	0.046	0.00173	0.0133
r_0659	isocitrate dehydrogenase (NADP)	isocitrate[c] + NADP(+)[c] => 2-oxoglutarate[c] + carbon dioxide[c] + NADPH[c]	0.0265	0.148	0.0136	0.0654	0.00477	0.0311
r_0658	isocitrate dehydrogenase (NAD+)	isocitrate[m] + NAD[m] => 2-oxoglutarate[m] + carbon dioxide[m] + NADH[m]	0.436	0.161	0.237	0.0853	0.157	0.0354
r_0647	IPS phospholipase C	H2O[er] + inositol-P-ceramide A (C26)[er] => 1D-myo-inositol 1-phosphate[er] + ceramide-1 (C26)[er]	0.016	0.109	0.00399	0.031	0.00104	0.00872
r_0646	IPS phospholipase C	H2O[er] + inositol-P-ceramide A (C24)[er] => 1D-myo-inositol 1-phosphate[er] + ceramide-1 (C24)[er]	0.0108	0.0907	0.00355	0.029	0.00136	0.00996
r_0570	inosine monophosphate cyclohydrolase	phosphoribosyl-formamido-carboxamide[c] <=> H2O[c] + IMP[c]	0.0105	0.0199	0.00132	0.00202	0.000757	0.00108
r_0569	inorganic diphosphatase	diphosphate[m] + H2O[m] => H+[m] + 2 phosphate[m]	0.826	0.492	0.148	0.164	0.0605	0.049
r_0568	inorganic diphosphatase	diphosphate[c] + H2O[c] => H+[c] + 2 phosphate[c]	0.0549	0.174	0.0125	0.0421	0.00221	0.00946
r_0567	indole-3-pyruvate decarboxylase	H+[c] + indole-3-pyruvate[c] => carbon dioxide[c] + indol-3-ylacetaldehyde[c]	0.000283	0.0033	6.65e-05	0.000811	2.61e-05	0.000314
r_0566	indole-3-glycerol-phosphate synthase	1-(2-carboxyphenylamino)-1-deoxy-D-ribulose 5-phosphate[c] + H+[c] => 1-C-(indol-3-yl)glycerol 3-phosphate[c] + carbon dioxide[c] + H2O[c]	0.00163	0.00334	0.000185	0.000852	9.91e-05	0.000333
r_0565	IMP dehydrogenase	H2O[c] + IMP[c] + NAD[c] => H+[c] + NADH[c] + xanthosine-5-phosphate[c]	0.00547	0.0183	0.00059	0.000849	0.000379	0.000816
r_0564	imidazoleglycerol-phosphate dehydratase	D-erythro-1-(imidazol-4-yl)glycerol 3-phosphate[c] => 3-(imidazol-4-yl)-2-oxopropyl dihydrogen phosphate[c] + H2O[c]	0.00285	0.00681	0.000259	0.00107	0.000156	0.000513
r_0563	Imidazole-glycerol-3-phosphate synthase	5-[(5-phospho-1-deoxy-D-ribulos-1-ylamino)methylideneamino]-1-(5-phospho-D-ribosyl)imidazole-4-carboxamide [cytoplasm][c] + L-glutamine[c] => AICAR[c] + D-erythro-1-(imidazol-4-yl)glycerol 3-phosphate[c] + H+[c] + L-glutamate[c]	0.00285	0.00681	0.000259	0.00107	0.000156	0.000513
r_0562	hypoxanthine phosphoribosyltransferase (Hypoxanthine)	hypoxanthine[c] + PRPP[c] => diphosphate[c] + IMP[c]	0.000796	0.0176	0.00028	0.006	7.24e-05	0.00176
r_0560	hydroxymethylglutaryl CoA synthase	acetoacetyl-CoA[m] + acetyl-CoA[m] + H2O[m] => 3-hydroxy-3-methylglutaryl-CoA[m] + coenzyme A[m] + H+[m]	0.0123	0.0565	0.00549	0.0312	0.00258	0.00937
r_0559	hydroxymethylglutaryl CoA synthase	acetoacetyl-CoA[c] + acetyl-CoA[c] + H2O[c] => 3-hydroxy-3-methylglutaryl-CoA[c] + coenzyme A[c] + H+[c]	0.000714	0.00351	0.000323	0.00174	7.13e-05	0.000432
r_0558	hydroxymethylglutaryl CoA reductase	3-hydroxy-3-methylglutaryl-CoA[c] + 2 H+[c] + 2 NADPH[c] => (R)-mevalonate[c] + coenzyme A[c] + 2 NADP(+)[c]	0.0101	0.00828	0.00366	0.00324	0.00217	0.0009
r_0557	hydroxymethylbilane synthase	H2O[c] + 4 porphobilinogen[c] => 4 ammonium[c] + preuroporphyrinogen[c]	5.63e-08	7.1e-10	9.63e-09	1.22e-10	5.24e-09	6.6e-11
r_0552	hydrogen peroxide reductase (thioredoxin)	hydrogen peroxide[p] + TRX1[p] => 2 H2O[p] + TRX1 disulphide[p]	0.000445	0.0105	0.000252	0.00462	5.36e-05	0.0012
r_0550	hydrogen peroxide reductase (thioredoxin)	hydrogen peroxide[c] + TRX1[c] => 2 H2O[c] + TRX1 disulphide[c]	0.000527	0.0125	9.62e-05	0.0034	4.27e-05	0.00123
r_0549	homoserine O-trans-acetylase	acetyl-CoA[c] + L-homoserine[c] => coenzyme A[c] + O-acetyl-L-homoserine[c]	0.00288	0.00295	0.000305	0.00114	0.000166	0.000349
r_0548	homoserine kinase	ATP[c] + L-homoserine[c] => ADP[c] + H+[c] + O-phospho-L-homoserine[c]	0.0155	0.0573	0.00253	0.0155	0.000921	0.00468
r_0547	homoserine dehydrogenase (NADP)	H+[c] + L-aspartate 4-semialdehyde[c] + NADPH[c] => L-homoserine[c] + NADP(+)[c]	0.00193	0.0251	0.000479	0.00571	0.000133	0.00222
r_0546	homoserine dehydrogenase (NADH)	H+[c] + L-aspartate 4-semialdehyde[c] + NADH[c] => L-homoserine[c] + NAD[c]	0.0165	0.0521	0.0024	0.0146	0.000986	0.0042
r_0545	homoisocitrate dehydrogenase	homoisocitrate[m] + NAD[m] => 2-oxoadipic acid[m] + carbon dioxide[m] + H+[m] + NADH[m]	0.00752	0.0342	0.00124	0.0112	0.000546	0.00382
r_0544	homocysteine S-methyltransferase	L-homocysteine[c] + S-adenosyl-L-methionine[c] => H+[c] + L-methionine[c] + S-adenosyl-L-homocysteine[c]	0.00286	0.0399	0.000887	0.0128	0.000233	0.00368
r_0542	homoacontinate hydratase	but-1-ene-1,2,4-tricarboxylic acid[m] + H2O[m] <=> homoisocitrate[m]	0.00752	0.0342	0.00124	0.0112	0.000546	0.00382
r_0539	histidyl-tRNA synthetase	ATP[c] + L-histidine[c] + tRNA(His)[c] => AMP[c] + diphosphate[c] + His-tRNA(His)[c]	0.0023	2.89e-05	0.00019	2.4e-06	0.000119	1.5e-06
r_0538	histidinol-phosphate transaminase	3-(imidazol-4-yl)-2-oxopropyl dihydrogen phosphate[c] + L-glutamate[c] => 2-oxoglutarate[c] + L-histidinol phosphate[c]	0.00285	0.00681	0.000259	0.00107	0.000156	0.000513
r_0537	histidinol-phosphatase	H2O[c] + L-histidinol phosphate[c] => L-histidinol[c] + phosphate[c]	0.00285	0.00681	0.000259	0.00107	0.000156	0.000513
r_0536	histidinol dehydrogenase	H2O[c] + L-histidinol[c] + 2 NAD[c] => 3 H+[c] + L-histidine[c] + 2 NADH[c]	0.00285	0.00681	0.000259	0.00107	0.000156	0.000513
r_0534	hexokinase (D-glucose:ATP)	ATP[c] + D-glucose[c] => ADP[c] + D-glucose 6-phosphate[c] + H+[c]	0.01	0.112	0.00375	0.042	0.00104	0.012
r_0531	Heme O synthase	farnesyl diphosphate[m] + ferroheme b[m] + H2O[m] => diphosphate[m] + heme o[m]	5.63e-08	7.1e-10	9.63e-09	1.22e-10	5.24e-09	6.6e-11
r_0530	heme O monooxygenase	heme o[m] + NADH[m] + oxygen[m] => H2O[m] + heme a[m] + NAD[m]	5.63e-08	7.1e-10	9.63e-09	1.22e-10	5.24e-09	6.6e-11
r_0529	guanylate kinase (GMP:dATP)	dATP[c] + GMP[c] <=> dADP[c] + GDP[c]	0.00396	0.0656	0.00145	0.0248	0.000443	0.00723
r_0527	guanine phosphoribosyltransferase	guanine[c] + PRPP[c] => diphosphate[c] + GMP[c]	0.00419	0.0659	0.00175	0.0259	0.000229	0.00512
r_0526	guanine deaminase	guanine[c] + H+[c] + H2O[c] => 9H-xanthine[c] + ammonium[c]	0.00334	0.0289	0.000408	0.00753	0.000148	0.00193
r_0525	GTP cyclohydrolase II	GTP[c] + 3 H2O[c] => 2,5-diamino-4-hydroxy-6-(5-phosphoribosylamino)pyrimidine[c] + diphosphate[c] + formate[c] + 2 H+[c]	5.57e-05	7.03e-07	9.54e-06	1.21e-07	5.19e-06	6.53e-08
r_0514	GMP synthase	ATP[c] + H2O[c] + L-glutamine[c] + xanthosine-5-phosphate[c] => AMP[c] + diphosphate[c] + GMP[c] + 2 H+[c] + L-glutamate[c]	0.00683	0.0296	0.000972	0.00755	0.000449	0.00194
r_0512	glycyl-tRNA synthetase	ATP[c] + L-glycine[c] + tRNA(Gly)[c] => AMP[c] + diphosphate[c] + Gly-tRNA(Gly)[c]	0.00744	9.37e-05	0.000614	7.78e-06	0.000386	4.86e-06
r_0511	glycogen phosphorylase	glycogen[c] + phosphate[c] => D-glucose 1-phosphate[c]	0.0144	0.186	0.00557	0.0693	0.00136	0.0193
r_0510	glycogen (starch) synthase	H2O[c] + UDP-D-glucose[c] => glycogen[c] + H+[c] + UDP[c]	0.0411	0.189	0.00966	0.0705	0.00316	0.0198
r_0509	glycine-cleavage system (lipoamide)	S(8)-aminomethyldihydrolipoamide[m] + THF[m] => 5,10-methylenetetrahydrofolate[m] + ammonium[m] + dihydrolipoamide[m]	0.00128	0.0204	0.000518	0.00853	0.000152	0.00303
r_0508	glycine-cleavage complex (lipoylprotein)	dihydrolipoylprotein[m] + NAD[m] => H+[m] + lipoylprotein[m] + NADH[m]	0.00188	0.0286	0.00575	0.0205	0.00195	0.00525
r_0507	glycine-cleavage complex (lipoylprotein)	S(8)-aminomethyldihydrolipoylprotein[m] + THF[m] => 5,10-methylenetetrahydrofolate[m] + ammonium[m] + dihydrolipoylprotein[m]	0.00188	0.0286	0.00575	0.0205	0.00195	0.00525
r_0506	glycine-cleavage complex (lipoylprotein)	H+[m] + L-glycine[m] + lipoylprotein[m] => carbon dioxide[m] + S(8)-aminomethyldihydrolipoylprotein[m]	0.00188	0.0286	0.00575	0.0205	0.00195	0.00525
r_0505	glycine-cleavage complex (lipoamide)	dihydrolipoamide[m] + NAD[m] => H+[m] + lipoamide[m] + NADH[m]	0.424	0.163	0.243	0.0786	0.159	0.029
r_0504	glycine-cleavage complex (lipoamide)	H+[m] + L-glycine[m] + lipoamide[m] => carbon dioxide[m] + S(8)-aminomethyldihydrolipoamide[m]	0.00128	0.0204	0.000518	0.00853	0.000152	0.00303
r_0503	glycine hydroxymethyltransferase	L-serine[m] + THF[m] <=> 5,10-methylenetetrahydrofolate[m] + H2O[m] + L-glycine[m]	0.0219	0.0519	-0.00286	0.023	-0.000221	0.00637
r_0502	glycine hydroxymethyltransferase	L-serine[c] + THF[c] <=> 5,10-methylenetetrahydrofolate[c] + H2O[c] + L-glycine[c]	0.0267	0.0432	0.00553	0.0124	0.00252	0.00374
r_0501	glycine cleavage system	L-glycine[m] + NAD[m] + THF[m] => 5,10-methylenetetrahydrofolate[m] + ammonium[m] + carbon dioxide[m] + NADH[m]	0.00785	0.0362	0.000325	0.00771	0.000135	0.00247
r_0499	glycinamide ribotide transformylase	10-formyl-THF[c] + 5-phospho-ribosyl-glycineamide[c] => 5'-phosphoribosyl-N-formylglycineamide[c] + H+[c] + THF[c]	0.00632	0.0156	0.0006	0.00164	0.000334	0.00089
r_0492	glycerol-3-phosphate dehydrogenase (NAD)	dihydroxyacetone phosphate[m] + H+[m] + NADH[m] => glycerol 3-phosphate[m] + NAD[m]	0.0168	0.137	0.00424	0.0372	0.00198	0.0131
r_0491	glycerol-3-phosphate dehydrogenase (NAD)	dihydroxyacetone phosphate[c] + H+[c] + NADH[c] => glycerol 3-phosphate[c] + NAD[c]	0.0291	0.157	0.0132	0.0631	0.00337	0.0159
r_0490	glycerol-3-phosphate dehydrogenase (fad)	FAD[m] + glycerol 3-phosphate[m] => dihydroxyacetone phosphate[m] + FADH2[m]	0.00667	0.0816	0.00604	0.0437	0.000504	0.00786
r_0489	glycerol-3-phosphatase	glycerol 3-phosphate[c] + H2O[c] => glycerol[c] + phosphate[c]	0.0212	0.187	0.00519	0.0572	0.00159	0.0179
r_0488	glycerol kinase	ATP[c] + glycerol[c] => ADP[c] + glycerol 3-phosphate[c] + H+[c]	0.00156	0.0493	0.000847	0.0163	0.000216	0.00545
r_0487	glycerol dehydrogenase (NADP-dependent)	glycerol[c] + NADP(+)[c] => glycerone[c] + H+[c] + NADPH[c]	0.0377	0.196	0.0107	0.0607	0.00391	0.0194
r_0486	glyceraldehyde-3-phosphate dehydrogenase	glyceraldehyde 3-phosphate[c] + NAD[c] + phosphate[c] <=> 1,3-bisphospho-D-glycerate[c] + H+[c] + NADH[c]	1.09	0.184	0.337	0.071	0.193	0.0256
r_0485	glutathione synthetase	ATP[c] + L-gamma-glutamyl-L-cysteine[c] + L-glycine[c] => ADP[c] + glutathione[c] + H+[c] + phosphate[c]	0.00282	0.0492	0.000782	0.0159	0.00031	0.0054
r_0483	glutathione peridoxase	2 glutathione[c] + hydrogen peroxide[c] <=> glutathione disulfide[c] + 2 H2O[c]	0.000896	0.0158	0.000221	0.00445	2.2e-05	0.000866
r_0481	glutathione oxidoreductase	glutathione disulfide[c] + H+[c] + NADPH[c] => 2 glutathione[c] + NADP(+)[c]	0.000896	0.0158	0.000221	0.00445	2.2e-05	0.000866
r_0479	glutamyl-tRNA synthetase	ATP[c] + L-glutamate[c] + tRNA(Glu)[c] => AMP[c] + diphosphate[c] + Glu-tRNA(Glu)[c]	0.00666	8.39e-05	0.00055	6.97e-06	0.000346	4.35e-06
r_0478	glutaminyl-tRNA synthetase	ATP[c] + L-glutamine[c] + tRNA(Gln)[c] => AMP[c] + diphosphate[c] + Gln-tRNA(Gln)[c]	0.00376	4.74e-05	0.000311	3.94e-06	0.000195	2.46e-06
r_0477	glutamine-fructose-6-phosphate transaminase	D-fructose 6-phosphate[c] + L-glutamine[c] => alpha-D-glucosamine 6-phosphate[c] + L-glutamate[c]	0.00013	0.00307	3.37e-05	0.000754	1.51e-05	0.000338
r_0476	glutamine synthetase	ammonium[c] + ATP[c] + L-glutamate[c] => ADP[c] + H+[c] + L-glutamine[c] + phosphate[c]	0.127	0.17	0.0111	0.0402	0.00446	0.0121
r_0475	glutaminase	H2O[c] + L-glutamine[c] => ammonium[c] + L-glutamate[c]	0.00263	0.066	0.00141	0.03	0.000339	0.00798
r_0473	glutamate-5-semialdehyde dehydrogenase	H+[c] + L-gamma-glutamyl phosphate[c] + NADPH[c] => L-glutamic 5-semialdehyde[c] + NADP(+)[c] + phosphate[c]	0.000877	0.00428	0.000186	0.00101	5.59e-05	0.000321
r_0472	glutamate synthase (NADH2)	2-oxoglutarate[c] + H+[c] + L-glutamine[c] + NADH[c] => 2 L-glutamate[c] + NAD[c]	0.00905	0.0623	0.00249	0.0199	0.000273	0.00619
r_0471	glutamate dehydrogenase (NADP)	2-oxoglutarate[c] + ammonium[c] + H+[c] + NADPH[c] => H2O[c] + L-glutamate[c] + NADP(+)[c]	0.269	0.35	0.0449	0.164	0.019	0.0606
r_0470	glutamate dehydrogenase (NAD)	H2O[c] + L-glutamate[c] + NAD[c] => 2-oxoglutarate[c] + ammonium[c] + H+[c] + NADH[c]	0.0188	0.275	0.0146	0.151	0.00429	0.0572
r_0469	glutamate decarboxylase	H+[c] + L-glutamate[c] => carbon dioxide[c] + gamma-aminobutyrate[c]	0.00738	0.0783	0.00506	0.0403	0.000806	0.0121
r_0468	glutamate 5-kinase	ATP[c] + L-glutamate[c] => ADP[c] + L-gamma-glutamyl phosphate[c]	0.000877	0.00428	0.000186	0.00101	5.59e-05	0.000321
r_0467	glucose-6-phosphate isomerase	D-glucose 6-phosphate[c] <=> D-fructose 6-phosphate[c]	-1.35	0.405	-0.381	0.193	-0.166	0.0721
r_0466	glucose 6-phosphate dehydrogenase	D-glucose 6-phosphate[c] + NADP(+)[c] => 6-O-phosphono-D-glucono-1,5-lactone[c] + H+[c] + NADPH[c]	1.21	0.404	0.362	0.193	0.158	0.072
r_0463	glucan 1,4-alpha-glucosidase	glycogen[c] + H2O[c] => D-glucose[c]	0.00125	0.0361	0.000469	0.0135	0.000162	0.00434
r_0462	geranyltranstransferase	geranyl diphosphate[c] + isopentenyl diphosphate[c] => farnesyl diphosphate[c] + diphosphate[c]	0.0033	0.00254	0.00118	0.00102	0.00071	0.000282
r_0460	gamma-glutamylcysteine synthetase	ATP[c] + L-cysteine[c] + L-glutamate[c] => ADP[c] + H+[c] + L-gamma-glutamyl-L-cysteine[c] + phosphate[c]	0.00282	0.0492	0.000782	0.0159	0.00031	0.0054
r_0454	fumarate reductase	FADH2[m] + fumarate[m] <=> FAD[m] + succinate[m]	0.0238	0.118	0.0124	0.0523	0.00272	0.0128
r_0453	dihydoorotic acid dehydrogenase	(S)-dihydroorotate[c] + fumarate[c] => orotate[c] + succinate[c]	0.00603	0.00429	0.00103	0.0008	0.000558	0.000376
r_0452	fumarase, cytoplasmic	fumarate[c] + H2O[c] <=> (S)-malate[c]	0.321	0.158	0.0163	0.0681	0.00467	0.0203
r_0451	fumarase	fumarate[m] + H2O[m] <=> (S)-malate[m]	0.428	0.168	0.245	0.078	0.159	0.0292
r_0450	fructose-bisphosphate aldolase	D-fructose 1,6-bisphosphate[c] <=> dihydroxyacetone phosphate[c] + glyceraldehyde 3-phosphate[c]	-0.0168	0.164	-0.0148	0.0682	0.0219	0.0278
r_0449	fructose-bisphosphatase	D-fructose 1,6-bisphosphate[c] + H2O[c] => D-fructose 6-phosphate[c] + phosphate[c]	0.0304	0.132	0.0184	0.0621	0.00346	0.0161
r_0448	fructose-2,6-bisphosphate 2-phosphatase	beta-D-fructose 2,6-bisphosphate[c] + H2O[c] => D-fructose 6-phosphate[c] + phosphate[c]	0.00326	0.0743	0.00168	0.0329	0.00027	0.00722
r_0447	formate-tetrahydrofolate ligase	ATP[m] + formate[m] + THF[m] <=> 10-formyl-THF[m] + ADP[m] + phosphate[m]	-0.0327	0.0137	-0.00366	0.00543	-0.00198	0.00162
r_0446	formate-tetrahydrofolate ligase	ATP[c] + formate[c] + THF[c] => 10-formyl-THF[c] + ADP[c] + phosphate[c]	0.000206	0.00465	0.000134	0.00161	1.55e-05	0.00038
r_0445	formate dehydrogenase	formate[c] + NAD[c] => carbon dioxide[c] + NADH[c]	0.00507	0.0165	0.00383	0.0057	0.00196	0.00176
r_0439	ubiquinol:ferricytochrome c reductase	2 ferricytochrome c[m] + 1.266 H+[m] + ubiquinol-6[m] => 2 ferrocytochrome c[m] + 2.532 H+[c] + ubiquinone-6[m]	5.37	0.134	2.05	0.0391	1.39	0.0248
r_0438	ferrocytochrome-c:oxygen oxidoreductase	ferrocytochrome c[m] + 1.266 H+[m] + 0.25 oxygen[m] => ferricytochrome c[m] + 0.633 H+[c] + 0.5 H2O[m]	10.7	0.268	4.1	0.0782	2.78	0.0496
r_0436	ferrochelatase	iron(2+)[m] + protoporphyrin[m] => ferroheme b[m] + 2 H+[m]	5.63e-08	7.1e-10	9.63e-09	1.22e-10	5.24e-09	6.6e-11
r_0373	farnesyltranstransferase	farnesyl diphosphate[c] + isopentenyl diphosphate[c] => geranylgeranyl diphosphate[c] + diphosphate[c]	6.98e-05	8.8e-07	1.17e-05	1.48e-07	2.45e-05	3.08e-07
r_0366	enolase	2-phospho-D-glyceric acid[c] <=> H2O[c] + phosphoenolpyruvate[c]	1.02	0.222	0.326	0.0813	0.188	0.0306
r_0364	dUTP diphosphatase	dUTP[c] + H2O[c] => diphosphate[c] + dUMP[c] + H+[c]	0.00549	0.0744	0.00187	0.0266	0.000767	0.00937
r_0363	dTMP kinase	ATP[c] + dTMP[c] => ADP[c] + dTDP[c]	0.00373	0.0698	0.00162	0.0301	0.00063	0.0104
r_0362	dolichyl-phosphate-mannose--protein mannosyltransferase	dolichyl D-mannosyl phosphate[er] => dolichyl phosphate[er] + H+[er] + mannan[er]	0.0606	0.000763	0.00861	0.000109	0.00391	4.91e-05
r_0361	dolichyl-phosphate D-mannosyltransferase	dolichyl phosphate[c] + GDP-alpha-D-mannose[c] => dolichyl D-mannosyl phosphate[er] + GDP[c]	0.0606	0.000763	0.00861	0.000109	0.00391	4.91e-05
r_0355	dimethylallyltranstransferase	isopentenyl diphosphate[c] + prenyl diphosphate(3-)[c] => diphosphate[c] + geranyl diphosphate[c]	0.0033	0.00254	0.00118	0.00102	0.00071	0.000282
r_0354	dihydroxyacetone kinase	ATP[c] + glycerone[c] => ADP[c] + dihydroxyacetone phosphate[c] + H+[c]	0.0377	0.196	0.0107	0.0607	0.00391	0.0194
r_0353	dihydroxy-acid dehydratase (2,3-dihydroxy-3-methylpentanoate)	(2R,3R)-2,3-dihydroxy-3-methylpentanoate[m] => (S)-3-methyl-2-oxopentanoate[m] + H2O[m]	0.00434	0.00612	0.000609	0.00239	0.000275	0.000726
r_0352	dihydroxy-acid dehydratase (2,3-dihydroxy-3-methylbutanoate)	(R)-2,3-dihydroxy-3-methylbutanoate[m] => 3-methyl-2-oxobutanoate[m] + H2O[m]	0.0175	0.00929	0.00316	0.00563	0.00118	0.00139
r_0349	dihydroorotase	(S)-dihydroorotate[c] + H2O[c] <=> H+[c] + N-carbamoyl-L-aspartate[c]	-0.00603	0.00429	-0.00103	0.0008	-0.000558	0.000376
r_0344	dihydrofolate reductase	dihydrofolic acid[c] + H+[c] + NADPH[c] => NADP(+)[c] + THF[c]	0.000542	0.00429	8.76e-05	0.0008	4.75e-05	0.000376
r_0330	deoxyguanylate kinase (dGMP:ATP)	ATP[c] + dGMP[c] <=> ADP[c] + dGDP[c]	0.00104	0.0361	0.000409	0.0129	0.000181	0.00473
r_0327	dCTP deaminase	dCTP[c] + H+[c] + H2O[c] => ammonium[c] + dUTP[c]	0.0025	0.0511	0.000713	0.0166	0.000277	0.00564
r_0326	dCMP deaminase	dCMP[c] + H+[c] + H2O[c] <=> ammonium[c] + dUMP[c]	-0.00202	0.0513	-0.00065	0.0166	-0.000233	0.00566
r_0317	cytochrome P450 lanosterol 14-alpha-demethylase (NADP)	2 H+[c] + lanosterol[c] + 3 NADPH[c] + 3 oxygen[c] => 4,4-dimethyl-5alpha-cholesta-8,14,24-trien-3beta-ol[c] + formate[c] + 4 H2O[c] + 3 NADP(+)[c]	0.00154	0.000947	0.000579	0.000499	0.000334	0.000106
r_0313	cysteinyl-tRNA synthetase	ATP[c] + L-cysteine[c] + tRNA(Cys)[c] => AMP[c] + Cys-tRNA(Cys)[c] + diphosphate[c]	0.00102	1.28e-05	8.41e-05	1.07e-06	5.28e-05	6.65e-07
r_0312	cysteine synthase	hydrogen sulfide[c] + O-acetyl-L-serine[c] => acetate[c] + H+[c] + L-cysteine[c]	0.000279	0.00439	0.000116	0.00188	2.17e-05	0.00043
r_0311	cystathionine gamma-synthase	L-cysteine[c] + O-acetyl-L-homoserine[c] => acetate[c] + H+[c] + L-cystathionine[c]	0.000101	0.00229	4.65e-05	0.000867	1.48e-05	0.000247
r_0309	cystathionine beta-synthase	L-homocysteine[c] + L-serine[c] => H2O[c] + L-cystathionine[c]	0.00458	0.0638	0.00108	0.0188	0.000505	0.00836
r_0308	cystathionine b-lyase	H2O[c] + L-cystathionine[c] => ammonium[c] + L-homocysteine[c] + pyruvate[c]	0.00362	0.0638	0.00101	0.0188	0.000456	0.00836
r_0307	CTP synthase (NH3)	ammonium[c] + ATP[c] + UTP[c] => ADP[c] + CTP[c] + 2 H+[c] + phosphate[c]	0.00408	0.00379	0.000676	0.000603	0.000382	0.000353
r_0306	CTP synthase (glutamine)	ATP[c] + H2O[c] + L-glutamine[c] + UTP[c] => ADP[c] + CTP[c] + 2 H+[c] + L-glutamate[c] + phosphate[c]	7.16e-05	0.0016	1.28e-05	0.000227	2.69e-06	9.1e-05
r_0304	coproporphyrinogen oxidase (O2 required)	coproporphyrinogen III[c] + 2 H+[c] + oxygen[c] => 2 carbon dioxide[c] + 2 H2O[c] + protoporphyrinogen[c]	5.63e-08	7.1e-10	9.63e-09	1.22e-10	5.24e-09	6.6e-11
r_0303	citrate to cis-aconitate(3-), cytoplasmic	citrate[c] <=> cis-aconitate[c] + H2O[c]	0.254	0.208	0.0222	0.0813	0.00651	0.0343
r_0302	citrate to cis-aconitate(3-)	citrate[m] <=> cis-aconitate[m] + H2O[m]	0.438	0.161	0.237	0.0847	0.157	0.0353
r_0301	citrate synthase, peroxisomal	acetyl-CoA[p] + H2O[p] + oxaloacetate[p] => citrate[p] + coenzyme A[p] + H+[p]	0.0249	0.098	0.00774	0.0277	0.0024	0.00928
r_0300	citrate synthase	acetyl-CoA[m] + H2O[m] + oxaloacetate[m] => citrate[m] + coenzyme A[m] + H+[m]	0.698	0.241	0.276	0.0855	0.166	0.0288
r_0280	cis-aconitate(3-) to isocitrate	cis-aconitate[m] + H2O[m] <=> isocitrate[m]	0.438	0.161	0.237	0.0847	0.157	0.0353
r_0279	chorismate synthase	5-O-(1-carboxyvinyl)-3-phosphoshikimic acid[c] => chorismate[c] + phosphate[c]	0.00789	0.0059	0.000809	0.00159	0.000448	0.000596
r_0278	chorismate mutase	chorismate[c] => prephenate[c]	0.00593	0.00204	0.000536	0.00075	0.000318	0.000262
r_0274	choline phosphate cytididyltransferase	choline phosphate[c] + CTP[c] + H+[c] => CDP-choline[c] + diphosphate[c]	0.0133	0.089	0.00486	0.0328	0.00135	0.00941
r_0273	choline kinase	ATP[c] + choline[c] => ADP[c] + choline phosphate[c] + H+[c]	0.0133	0.089	0.00486	0.0328	0.00135	0.00941
r_0256	catalase	2 hydrogen peroxide[p] => 2 H2O[p] + oxygen[p]	0.0122	0.0444	0.00399	0.0137	0.00121	0.00447
r_0255	catalase	2 hydrogen peroxide[c] => 2 H2O[c] + oxygen[c]	0.00158	0.0208	0.000519	0.00714	6.11e-05	0.00143
r_0254	carnitine O-acetyltransferase	coenzyme A[m] + O-acetylcarnitine[m] => (R)-carnitine[m] + acetyl-CoA[m]	0.0337	0.182	0.0104	0.0616	0.00288	0.0188
r_0253	carnitine O-acetyltransferase	(R)-carnitine[p] + acetyl-CoA[p] => coenzyme A[p] + O-acetylcarnitine[p]	0.00271	0.0332	0.00076	0.00999	0.000125	0.00229
r_0252	carnitine O-acetyltransferase	(R)-carnitine[c] + acetyl-CoA[c] => coenzyme A[c] + O-acetylcarnitine[c]	0.0309	0.18	0.00965	0.0609	0.00275	0.0186
r_0250	carbamoyl-phosphate synthase (glutamine-hydrolysing)	2 ATP[c] + bicarbonate[c] + H2O[c] + L-glutamine[c] => 2 ADP[c] + carbamoyl phosphate[c] + 2 H+[c] + L-glutamate[c] + phosphate[c]	0.0792	0.129	0.00226	0.00806	0.00129	0.00358
r_0244	C-s24 sterol reductase	ergosta-5,7,22,24(28)-tetraen-3beta-ol[er] + H+[er] + NADPH[er] => ergosterol[er] + NADP(+)[er]	0.00146	0.000399	0.000518	0.000161	0.000325	4.7e-05
r_0243	C-8 sterol isomerase	fecosterol[c] => episterol[c]	0.00148	0.000599	0.000527	0.00024	0.000327	6.32e-05
r_0242	C-5 sterol desaturase	episterol[c] + H+[c] + NADPH[c] + oxygen[c] => ergosta-5,7,24(28)-trien-3beta-ol[c] + 2 H2O[c] + NADP(+)[c]	0.00146	0.000483	0.000522	0.000203	0.000326	5.32e-05
r_0241	C-4 sterol methyl oxidase (4,4-dimethylzymosterol)	14-demethyllanosterol[c] + 3 H+[c] + 3 NADPH[c] + 3 oxygen[c] => 4beta-methylzymosterol-4alpha-carboxylic acid[c] + 4 H2O[c] + 3 NADP(+)[c]	0.00153	0.000882	0.000578	0.000494	0.000332	9.71e-05
r_0240	C-4 methyl sterol oxidase	H+[c] + NADPH[c] + oxygen[c] + zymosterol intermediate 1b[c] => H2O[c] + NADP(+)[c] + zymosterol intermediate 1c[c]	0.00153	0.000882	0.000578	0.000494	0.000332	9.71e-05
r_0239	C-4 methyl sterol oxidase	H+[c] + NADPH[c] + oxygen[c] + zymosterol intermediate 1a[c] => 2 H2O[c] + NADP(+)[c] + zymosterol intermediate 1b[c]	0.00153	0.000882	0.000578	0.000494	0.000332	9.71e-05
r_0238	C-4 methyl sterol oxidase	4alpha-methylzymosterol[c] + H+[c] + NADPH[c] + oxygen[c] => H2O[c] + NADP(+)[c] + zymosterol intermediate 1a[c]	0.00153	0.000882	0.000578	0.000494	0.000332	9.71e-05
r_0237	C-3 sterol keto reductase (zymosterol)	H+[c] + NADPH[c] + zymosterol intermediate 2[c] => NADP(+)[c] + zymosterol[c]	0.00153	0.000882	0.000578	0.000494	0.000332	9.71e-05
r_0236	C-3 sterol keto reductase (4-methylzymosterol)	3-dehydro-4-methylzymosterol[c] + H+[c] + NADPH[c] => 4alpha-methylzymosterol[c] + NADP(+)[c]	0.00153	0.000882	0.000578	0.000494	0.000332	9.71e-05
r_0235	C-3 sterol dehydrogenase (4-methylzymosterol)	4beta-methylzymosterol-4alpha-carboxylic acid[c] + NAD[c] => 3-dehydro-4-methylzymosterol[c] + carbon dioxide[c] + H+[c] + NADH[c]	0.00153	0.000882	0.000578	0.000494	0.000332	9.71e-05
r_0234	C-3 sterol dehydrogenase	NADP(+)[c] + zymosterol intermediate 1c[c] => carbon dioxide[c] + H+[c] + NADPH[c] + zymosterol intermediate 2[c]	0.00153	0.000882	0.000578	0.000494	0.000332	9.71e-05
r_0233	C-22 sterol desaturase (NADP)	ergosta-5,7,24(28)-trien-3beta-ol[c] + H+[c] + NADPH[c] + oxygen[c] => ergosta-5,7,22,24(28)-tetraen-3beta-ol[c] + 2 H2O[c] + NADP(+)[c]	0.00146	0.000483	0.000522	0.000203	0.000326	5.32e-05
r_0231	C-14 sterol reductase	4,4-dimethyl-5alpha-cholesta-8,14,24-trien-3beta-ol[c] + H+[c] + NADPH[c] => 14-demethyllanosterol[c] + NADP(+)[c]	0.00154	0.000947	0.000579	0.000499	0.000334	0.000106
r_0227	ATPase, cytosolic	ATP[c] + H2O[c] => ADP[c] + H+[e] + phosphate[c]	0.0133	0.105	0.0104	0.0427	0.0029	0.0136
r_0226	ATP synthase	ADP[m] + 3 H+[c] + phosphate[m] => ATP[m] + 2 H+[m] + H2O[m]	13.2	0.517	4.99	0.182	3.41	0.079
r_0225	ATP phosphoribosyltransferase	ATP[c] + PRPP[c] => 5-phosphoribosyl-ATP[c] + diphosphate[c]	0.00285	0.00681	0.000259	0.00107	0.000156	0.000513
r_0222	ATP adenylyltransferase	ADP[c] + ATP[c] + H+[c] => P(1),P(4)-bis(5'-adenosyl) tetraphosphate[c] + phosphate[c]	0.00313	0.0737	0.0013	0.0291	0.000141	0.00504
r_0220	Aspartyl-tRNA synthetase	ATP[c] + L-aspartate[c] + tRNA(Asp)[c] => AMP[c] + Asp-tRNA(Asp)[c] + diphosphate[c]	0.00573	7.22e-05	0.000473	5.99e-06	0.000297	3.74e-06
r_0219	aspartate-semialdehyde dehydrogenase	4-phospho-L-aspartate[c] + H+[c] + NADPH[c] => L-aspartate 4-semialdehyde[c] + NADP(+)[c] + phosphate[c]	0.0184	0.0573	0.00288	0.0156	0.00112	0.00472
r_0218	aspartate transaminase	2-oxoglutarate[p] + L-aspartate[p] <=> L-glutamate[p] + oxaloacetate[p]	-0.00139	0.0199	-0.000825	0.00691	-0.000338	0.00247
r_0217	aspartate transaminase	L-glutamate[m] + oxaloacetate[m] => 2-oxoglutarate[m] + L-aspartate[m]	2.21	0.691	0.597	0.289	0.545	0.121
r_0216	aspartate transaminase	2-oxoglutarate[c] + L-aspartate[c] <=> L-glutamate[c] + oxaloacetate[c]	2.09	0.691	0.588	0.287	0.541	0.121
r_0215	aspartate kinase	ATP[c] + L-aspartate[c] => 4-phospho-L-aspartate[c] + ADP[c]	0.0184	0.0573	0.00288	0.0156	0.00112	0.00472
r_0214	aspartate carbamoyltransferase	carbamoyl phosphate[c] + L-aspartate[c] => H+[c] + N-carbamoyl-L-aspartate[c] + phosphate[c]	0.00603	0.00429	0.00103	0.0008	0.000558	0.000376
r_0212	Asparaginyl-tRNA synthetase	ATP[c] + L-asparagine[c] + tRNA(Asn)[c] => AMP[c] + Asn-tRNA(Asn)[c] + diphosphate[c]	0.00263	3.31e-05	0.000217	2.75e-06	0.000136	1.71e-06
r_0211	asparagine synthase (glutamine-hydrolysing)	ATP[c] + H2O[c] + L-aspartate[c] + L-glutamine[c] => AMP[c] + diphosphate[c] + H+[c] + L-asparagine[c] + L-glutamate[c]	0.00496	0.0381	0.000953	0.0133	0.000403	0.00427
r_0209	arginyl-tRNA synthetase	ATP[c] + L-arginine[c] + tRNA(Arg)[c] => AMP[c] + Arg-tRNA(Arg)[c] + diphosphate[c]	0.00712	8.97e-05	0.000588	7.45e-06	0.000369	4.65e-06
r_0208	argininosuccinate synthase	ATP[c] + L-aspartate[c] + L-citrulline[c] <=> (N(omega)-L-arginino)succinic acid[c] + AMP[c] + diphosphate[c] + H+[c]	0.0731	0.129	0.00123	0.00803	0.000728	0.00357
r_0207	argininosuccinate lyase	(N(omega)-L-arginino)succinic acid[c] <=> fumarate[c] + L-arginine[c]	0.0731	0.129	0.00123	0.00803	0.000728	0.00357
r_0206	arginase	H2O[c] + L-arginine[c] => ornithine[c] + urea[c]	0.066	0.129	0.000635	0.00802	0.000348	0.00356
r_0204	Ap4A hydrolase	H2O[c] + P(1),P(4)-bis(5'-adenosyl) tetraphosphate[c] <=> 2 ADP[c] + 2 H+[c]	0.00313	0.0737	0.0013	0.0291	0.000141	0.00504
r_0203	anthranilate synthase	chorismate[c] + L-glutamine[c] => anthranilate[c] + H+[c] + L-glutamate[c] + pyruvate[c]	0.00163	0.00334	0.000185	0.000852	9.91e-05	0.000333
r_0202	anthranilate phosphoribosyltransferase	anthranilate[c] + PRPP[c] => diphosphate[c] + N-(5-phospho-beta-D-ribosyl)anthranilate[c]	0.00163	0.00334	0.000185	0.000852	9.91e-05	0.000333
r_0201	Aminobutyraldehyde dehydrogenase	4-aminobutanal[m] + H2O[m] + NAD[m] => gamma-aminobutyrate[m] + 2 H+[m] + NADH[m]	0.107	0.456	0.0992	0.263	0.0168	0.0651
r_0195	alpha,alpha-trehalose-phosphate synthase (UDP-forming)	D-glucose 6-phosphate[c] + UDP-D-glucose[c] => alpha,alpha-trehalose 6-phosphate[c] + H+[c] + UDP[c]	0.0147	0.0529	0.0031	0.0199	0.0011	0.00559
r_0194	alpha,alpha-trehalase	H2O[c] + trehalose[c] => 2 D-glucose[c]	0.000746	0.0216	0.000391	0.00977	7.25e-05	0.00229
r_0193	alpha,alpha-trehalase	H2O[v] + trehalose[v] => 2 D-glucose[v]	0.00365	0.0483	0.00125	0.0173	0.000365	0.00511
r_0191	allophanate hydrolase	3 H+[c] + H2O[c] + urea-1-carboxylic acid[c] => 2 ammonium[c] + 2 carbon dioxide[c]	0.000419	0.0112	0.000485	0.00708	6.62e-05	0.00124
r_0187	aldehyde dehydrogenase (tryptophol, NAD)	H+[m] + indol-3-ylacetaldehyde[m] + NADH[m] => NAD[m] + tryptophol[m]	7.06e-05	0.00161	1.81e-05	0.000427	3.37e-06	0.000112
r_0186	aldehyde dehydrogenase (tryptophol, NAD)	H+[c] + indol-3-ylacetaldehyde[c] + NADH[c] => NAD[c] + tryptophol[c]	7.57e-06	0.000535	4.17e-05	0.000644	4.15e-06	0.000124
r_0184	aldehyde dehydrogenase (isobutyl alcohol, NADP)	H+[c] + isobutyraldehyde[c] + NADPH[c] => isobutanol[c] + NADP(+)[c]	8.24e-05	0.0024	2.02e-05	0.000715	4.31e-06	0.000169
r_0183	aldehyde dehydrogenase (isobutyl alcohol, NAD)	H+[m] + isobutyraldehyde[m] + NADH[m] => isobutanol[m] + NAD[m]	1.45e-05	0.00103	0.000118	0.00163	2.6e-05	0.000455
r_0182	aldehyde dehydrogenase (isobutyl alcohol, NAD)	H+[c] + isobutyraldehyde[c] + NADH[c] => isobutanol[c] + NAD[c]	0.000101	0.00271	9.45e-05	0.00141	2.15e-06	6.72e-05
r_0181	aldehyde dehydrogenase (isoamyl alcohol, NADP)	3-methylbutanal[c] + H+[c] + NADPH[c] => isoamylol[c] + NADP(+)[c]	4.64e-05	0.00164	2.1e-05	0.000585	3.23e-06	0.000136
r_0180	aldehyde dehydrogenase (isoamyl alcohol, NAD)	3-methylbutanal[m] + H+[m] + NADH[m] => isoamylol[m] + NAD[m]	2.32e-05	0.00116	5.94e-05	0.001	1.5e-05	0.000302
r_0179	aldehyde dehydrogenase (isoamyl alcohol, NAD)	3-methylbutanal[c] + H+[c] + NADH[c] => isoamylol[c] + NAD[c]	5.3e-05	0.00167	0.000236	0.00175	1.28e-05	0.000284
r_0175	aldehyde dehydrogenase (acetylaldehyde, NADP)	acetaldehyde[m] + H2O[m] + NADP(+)[m] => acetate[m] + 2 H+[m] + NADPH[m]	0.000178	0.00325	3.86e-05	0.000837	1.77e-05	0.000366
r_0174	aldehyde dehydrogenase (acetylaldehyde, NAD)	acetaldehyde[m] + H2O[m] + NAD[m] => acetate[m] + 2 H+[m] + NADH[m]	0.0032	0.0395	0.00493	0.034	0.00126	0.0129
r_0173	aldehyde dehydrogenase (acetaldehyde, NADP)	acetaldehyde[c] + H2O[c] + NADP(+)[c] => acetate[c] + 2 H+[c] + NADPH[c]	0.00316	0.0456	0.00334	0.0259	0.00122	0.00915
r_0172	aldehyde dehydrogenase (3-aminopropanal, NAD)	3-aminopropanal[c] + H2O[c] + NAD[c] => beta-alanine[c] + 2 H+[c] + NADH[c]	7.67e-05	0.00167	2.25e-05	0.000502	3.3e-06	0.000109
r_0168	aldehyde dehydrogenase (2-methylbutanol, NADP)	2-methylbutanal[c] + H+[c] + NADPH[c] => 2-methylbutanol[c] + NADP(+)[c]	5.03e-05	0.00163	2.54e-05	0.000688	5.57e-06	0.000186
r_0167	aldehyde dehydrogenase (2-methylbutanol, NAD)	2-methylbutanal[m] + H+[m] + NADH[m] => 2-methylbutanol[m] + NAD[m]	7.2e-05	0.00199	1.72e-05	0.000577	8.84e-06	0.000231
r_0166	aldehyde dehydrogenase (2-methylbutanol, NAD)	2-methylbutanal[c] + H+[c] + NADH[c] => 2-methylbutanol[c] + NAD[c]	8.01e-05	0.00214	6.55e-05	0.00113	1.06e-05	0.000253
r_0165	mitochondrial alcohol dehydrogenase	acetaldehyde[m] + H+[m] + NADH[m] => ethanol[m] + NAD[m]	0.00466	0.0698	0.00253	0.0318	0	0
r_0163	alcohol dehydrogenase (ethanol to acetaldehyde)	ethanol[c] + NAD[c] => acetaldehyde[c] + H+[c] + NADH[c]	0.00466	0.0698	0.00248	0.0314	0	0
r_0157	alanyl-tRNA synthetase	ATP[c] + L-alanine[c] + tRNA(Ala)[c] => Ala-tRNA(Ala)[c] + AMP[c] + diphosphate[c]	0.0112	0.000141	0.000923	1.17e-05	0.00058	7.3e-06
r_0154	adenylyl-sulfate kinase	5'-adenylyl sulfate[c] + ATP[c] => 3'-phospho-5'-adenylyl sulfate[c] + ADP[c] + H+[c]	0.00731	0.0729	0.0099	0.0436	0.000861	0.0093
r_0153	adenylosuccinate synthase	GTP[c] + IMP[c] + L-aspartate[c] => adenylo-succinate[c] + GDP[c] + 2 H+[c] + phosphate[c]	0.0101	0.0827	0.00284	0.0321	0.000903	0.00904
r_0152	adenylosuccinate lyase	adenylo-succinate[c] <=> AMP[c] + fumarate[c]	0.0101	0.0827	0.00284	0.0321	0.000903	0.00904
r_0151	adenylosuccinate lyase (AICAR)	5'-phosphoribosyl-4-(N-succinocarboxamide)-5-aminoimidazole[c] => AICAR[c] + fumarate[c]	0.00764	0.0188	0.00106	0.00172	0.0006	0.000956
r_0150	adenylate kinase (GTP)	AMP[m] + GTP[m] <=> ADP[m] + GDP[m]	0.00287	0.0611	0.000684	0.0183	0.000259	0.0061
r_0149	adenylate kinase	AMP[m] + ATP[m] => 2 ADP[m]	0.00868	0.109	0.00311	0.0367	0.000806	0.0122
r_0148	adenylate kinase	AMP[c] + ATP[c] => 2 ADP[c]	0.595	0.382	0.104	0.138	0.039	0.0406
r_0147	adenylate cyclase	ATP[c] => 3',5'-cyclic AMP[c] + diphosphate[c]	0.000417	0.0209	0.00102	0.0199	0.000164	0.00423
r_0145	adenosylmethionine decarboxylase	H+[c] + S-adenosyl-L-methionine[c] => carbon dioxide[c] + S-adenosylmethioninamine[c]	0.000398	0.00398	0.000213	0.00196	3.68e-05	0.000412
r_0144	adenosylhomocysteinase	H2O[c] + S-adenosyl-L-homocysteine[c] => adenosine[c] + L-homocysteine[c]	0.0106	0.0475	0.00436	0.0173	0.00153	0.00487
r_0143	adenosine monophosphate deaminase	AMP[c] + H+[c] + H2O[c] => ammonium[c] + IMP[c]	0.00426	0.0805	0.00183	0.0315	0.000453	0.00884
r_0142	adenosine kinase	adenosine[c] + ATP[c] => ADP[c] + AMP[c] + H+[c]	0.00974	0.0442	0.00399	0.0163	0.00144	0.00456
r_0140	adenosine deaminase	adenosine[c] + H+[c] + H2O[c] => ammonium[c] + inosine[c]	0.000909	0.0181	0.000372	0.00614	9.33e-05	0.0018
r_0139	adenine phosphoribosyltransferase	adenine[c] + PRPP[c] => AMP[c] + diphosphate[c]	0.00039	0.00393	0.000192	0.00186	3.47e-05	0.000398
r_0138	adenine deaminase	adenine[c] + H+[c] + H2O[c] => ammonium[c] + hypoxanthine[c]	8.78e-06	0.000621	2.13e-05	0.000611	2.08e-06	0.000104
r_0135	acyl-CoA:sterol acyltransferase (palmitoleoyl-CoA:zymosterol), ER membrane	palmitoleoyl-CoA(4-)[erm] + zymosterol[erm] <=> coenzyme A[erm] + zymosteryl palmitoleate[erm]	2.86e-05	0.000714	1.74e-05	0.000329	1.47e-06	5.06e-05
r_0134	acyl-CoA:sterol acyltransferase (palmitoleoyl-CoA:lanosterol), ER membrane	palmitoleoyl-CoA(4-)[erm] + lanosterol[erm] <=> coenzyme A[erm] + lanosteryl palmitoleate[erm]	2.14e-05	0.000619	6.34e-06	0.0002	1.8e-06	5.81e-05
r_0133	acyl-CoA:sterol acyltransferase (palmitoleoyl-CoA:fecosterol), ER membrane	palmitoleoyl-CoA(4-)[erm] + fecosterol[erm] <=> coenzyme A[erm] + fecosteryl palmitoleate[erm]	7.15e-06	0.000357	2.48e-05	0.000392	8.98e-07	4.04e-05
r_0132	acyl-CoA:sterol acyltransferase (palmitoleoyl-CoA:ergosterol), ER membrane	palmitoleoyl-CoA(4-)[erm] + ergosterol[erm] <=> coenzyme A[erm] + ergosteryl palmitoleate[erm]	1.07e-05	0.000438	3.7e-06	0.000151	5.2e-07	2.94e-05
r_0131	acyl-CoA:sterol acyltransferase (palmitoleoyl-CoA:episterol), ER membrane	palmitoleoyl-CoA(4-)[erm] + episterol[erm] <=> coenzyme A[erm] + episteryl palmitoleate[erm]	1.79e-05	0.000565	6.13e-06	0.000194	7.96e-07	3.98e-05
r_0130	acyl-CoA:sterol acyltransferase (oleoyl-CoA:zymosterol), ER membrane	oleoyl-CoA[erm] + zymosterol[erm] <=> coenzyme A[erm] + zymosteryl oleate[erm]	0.00505	0.0722	0.00104	0.02	0.000567	0.00811
r_0129	acyl-CoA:sterol acyltransferase (oleoyl-CoA:lanosterol), ER membrane	oleoyl-CoA[erm] + lanosterol[erm] <=> coenzyme A[erm] + lanosteryl oleate[erm]	0.0034	0.0502	0.00105	0.0201	0.000294	0.00573
r_0128	acyl-CoA:sterol acyltransferase (oleoyl-CoA:fecosterol), ER membrane	oleoyl-CoA[erm] + fecosterol[erm] <=> coenzyme A[erm] + fecosteryl oleate[erm]	0.00275	0.0536	0.00106	0.0201	0.000213	0.005
r_0127	acyl-CoA:sterol acyltransferase (oleoyl-CoA:ergosterol), ER membrane	oleoyl-CoA[erm] + ergosterol[erm] <=> coenzyme A[erm] + ergosteryl oleate[erm]	0.00109	0.0332	0.000712	0.0167	0.000143	0.00408
r_0126	acyl-CoA:sterol acyltransferase (oleoyl-CoA:episterol), ER membrane	oleoyl-CoA[erm] + episterol[erm] <=> coenzyme A[erm] + episteryl oleate[erm]	0.00296	0.0556	0.00124	0.0175	0.000591	0.00645
r_0125	acyl-CoA oxidase (tetradecanoyl-CoA)	myristoyl-CoA[p] + oxygen[p] => hydrogen peroxide[p] + trans-tetradec-2-enoyl-CoA[p]	0.00235	0.0103	0.000907	0.00377	0.00025	0.0011
r_0124	acyl-CoA oxidase (octadecanoyl-CoA)	oxygen[p] + stearoyl-CoA[p] => hydrogen peroxide[p] + trans-octadec-2-enoyl-CoA[p]	0.000667	0.005	0.000311	0.00203	7.95e-05	0.000564
r_0123	acyl-CoA oxidase (hexadecanoyl-CoA)	oxygen[p] + palmitoyl-CoA[p] => hexadec-2-enoyl-CoA[p] + hydrogen peroxide[p]	0.00235	0.0103	0.000907	0.00377	0.00025	0.0011
r_0122	acyl-CoA oxidase (hexacosanoyl-CoA)	hexacosanoyl-CoA[p] + oxygen[p] => hydrogen peroxide[p] + trans-hexacos-2-enoyl-CoA[p]	0.000162	0.00217	8.53e-05	0.000927	1.29e-05	0.000191
r_0121	acyl-CoA oxidase (dodecanoyl-CoA)	lauroyl-CoA[p] + oxygen[p] => hydrogen peroxide[p] + trans-dodec-2-enoyl-CoA[p]	0.00235	0.0103	0.000907	0.00377	0.00025	0.0011
r_0120	acyl-CoA oxidase (decanoyl-CoA)	decanoyl-CoA[p] + oxygen[p] => hydrogen peroxide[p] + trans-dec-2-enoyl-CoA[p]	0.00279	0.0111	0.00081	0.00326	0.000268	0.00109
r_0118	acteylornithine transaminase	2-acetamido-5-oxopentanoate[m] + L-glutamate[m] => 2-oxoglutarate[m] + N(2)-acetyl-L-ornithine[m]	0.0151	0.00933	0.00148	0.00285	0.000812	0.000842
r_0115	acetylglutamate kinase	ATP[m] + N-acetyl-L-glutamate[m] => ADP[m] + N-acetyl-L-gamma-glutamyl phosphate[m]	0.0151	0.00933	0.00148	0.00285	0.000812	0.000842
r_0113	acetyl-CoA synthetase	acetate[m] + ATP[m] + coenzyme A[m] => acetyl-CoA[m] + AMP[m] + diphosphate[m]	0.0115	0.125	0.00379	0.041	0.00106	0.0136
r_0112	acetyl-CoA synthetase	acetate[c] + ATP[c] + coenzyme A[c] => acetyl-CoA[c] + AMP[c] + diphosphate[c]	0.218	0.157	0.0182	0.0345	0.0108	0.0129
r_0111	acetyl-CoA hydrolase	acetyl-CoA[m] + H2O[m] => acetate[m] + coenzyme A[m] + H+[m]	0.00323	0.0443	0.00495	0.0338	0.000473	0.00856
r_0109	acetyl-CoA carboxylase, reaction	acetyl-CoA[c] + ATP[c] + bicarbonate[c] => ADP[c] + H+[c] + malonyl-CoA[c] + phosphate[c]	0.275	0.12	0.0998	0.0447	0.0571	0.0135
r_0107	acetyl-CoA C-acyltransferase (decanoyl-CoA)	3-oxolauroyl-CoA[p] + coenzyme A[p] => acetyl-CoA[p] + decanoyl-CoA[p]	0.00281	0.0111	0.00109	0.00409	0.000302	0.00119
r_0106	acetyl-CoA C-acyltransferase (octanoyl-CoA)	3-oxodecanoyl-CoA[p] + coenzyme A[p] => acetyl-CoA[p] + octanoyl-CoA[p]	0.00336	0.0122	0.00104	0.00378	0.000324	0.00121
r_0105	acetyl-CoA C-acyltransferase (lauroyl-CoA)	3-oxotetradecanoyl-CoA[p] + coenzyme A[p] => acetyl-CoA[p] + lauroyl-CoA[p]	0.00235	0.0103	0.000907	0.00377	0.00025	0.0011
r_0103	acetyl-CoA C-acetyltransferase	2 acetyl-CoA[c] => acetoacetyl-CoA[c] + coenzyme A[c]	0.000714	0.00351	0.000323	0.00174	7.13e-05	0.000432
r_0102	acetyl-CoA C-acyltransferase (myristoyl-CoA)	3-oxopalmitoyl-CoA[p] + coenzyme A[p] => acetyl-CoA[p] + myristoyl-CoA[p]	0.00235	0.0103	0.000907	0.00377	0.00025	0.0011
r_0101	acetyl-CoA C-acyltransferase (tetracosanoyl-CoA)	3-oxohexacosanoyl-CoA[p] + coenzyme A[p] => acetyl-CoA[p] + tetracosanoyl-CoA[p]	0.000162	0.00217	8.53e-05	0.000927	1.29e-05	0.000191
r_0100	acetyl-CoA C-acyltransferase (palmitoyl-CoA)	3-oxooctadecanoyl-CoA[p] + coenzyme A[p] => acetyl-CoA[p] + palmitoyl-CoA[p]	0.000667	0.005	0.000311	0.00203	7.95e-05	0.000564
r_0097	acetolactate synthase	H+[m] + 2 pyruvate[m] => 2-acetyllactic acid[m] + carbon dioxide[m]	0.0175	0.00929	0.00316	0.00563	0.00118	0.00139
r_0096	acetohydroxy acid isomeroreductase	2-acetyllactic acid[m] + H+[m] + NADPH[m] => (R)-2,3-dihydroxy-3-methylbutanoate[m] + NADP(+)[m]	0.0175	0.00929	0.00316	0.00563	0.00118	0.00139
r_0095	acetaldehyde condensation	2 acetaldehyde[c] => (R)-acetoin[c]	0.0001	0.00277	0.000427	0.00283	1.9e-05	0.000394
r_0091	6-phosphogluconolactonase	6-O-phosphono-D-glucono-1,5-lactone[c] + H2O[c] => 6-phospho-D-gluconate[c] + H+[c]	1.21	0.404	0.362	0.193	0.158	0.072
r_0090	6-phosphofructo-2-kinase	ATP[c] + D-fructose 6-phosphate[c] => ADP[c] + beta-D-fructose 2,6-bisphosphate[c] + H+[c]	0.00326	0.0743	0.00168	0.0329	0.00027	0.00722
r_0087	5-methylthioribose-1-phosphate isomerase	S-methyl-5-thio-alpha-D-ribose 1-phosphate[c] <=> S-methyl-5-thio-D-ribulose 1-phosphate[c]	0.000398	0.00398	0.000213	0.00196	3.68e-05	0.000412
r_0086	5-methylthio-5-deoxy-D-ribulose 1-phosphate dehydratase	S-methyl-5-thio-D-ribulose 1-phosphate[c] => 5-(methylsulfanyl)-2,3-dioxopentyl phosphate[c] + H2O[c]	0.000398	0.00398	0.000213	0.00196	3.68e-05	0.000412
r_0081	5-aminolevulinate synthase	H+[m] + L-glycine[m] + succinyl-CoA[m] => 5-aminolevulinate[m] + carbon dioxide[m] + coenzyme A[m]	4.5e-07	5.68e-09	7.71e-08	9.77e-10	4.2e-08	5.28e-10
r_0080	5,10-methylenetetrahydrofolate reductase (NADPH)	5,10-methylenetetrahydrofolate[c] + 2 H+[c] + NADPH[c] => 5-methyltetrahydrofolate[c] + NADP(+)[c]	0.0096	0.0265	0.00366	0.0118	0.0014	0.00326
r_0079	5'-phosphoribosylformyl glycinamidine synthetase	5'-phosphoribosyl-N-formylglycineamide[c] + ATP[c] + H2O[c] + L-glutamine[c] => 5'-phosphoribosyl-N-formylglycineamidine[c] + ADP[c] + H+[c] + L-glutamate[c] + phosphate[c]	0.00764	0.0188	0.00106	0.00172	0.0006	0.000956
r_0078	5'-nucleotidase (UMP)	H2O[c] + UMP[c] => phosphate[c] + uridine[c]	0.00139	0.0492	0.000391	0.016	7.73e-05	0.00387
r_0076	5'-nucleotidase (CMP)	CMP[c] + H2O[c] => cytidine[c] + phosphate[c]	0.00104	0.0426	0.000651	0.0206	0.000116	0.00473
r_0075	5'-methylthioadenosine phosphorylase	5'-S-methyl-5'-thioadenosine[c] + phosphate[c] => adenine[c] + S-methyl-5-thio-alpha-D-ribose 1-phosphate[c]	0.000398	0.00398	0.000213	0.00196	3.68e-05	0.000412
r_0072	4-methyl-2-oxopentanoate decarboxylase	4-methyl-2-oxopentanoate[c] + H+[c] => 3-methylbutanal[c] + carbon dioxide[c]	0.0004	0.00487	0.000842	0.00357	7.65e-05	0.000633
r_0068	4-aminobutyrate transaminase	2-oxoglutarate[c] + gamma-aminobutyrate[c] => L-glutamate[c] + succinic semialdehyde[c]	0.00738	0.0783	0.00506	0.0403	0.000806	0.0121
r_0067	4-aminobenzoate synthase	4-amino-4-deoxychorismate[c] => 4-aminobenzoate[c] + H+[c] + pyruvate[c]	0.000325	0.00445	8.91e-05	0.00112	3.1e-05	0.000423
r_0066	4-amino-4-deoxychorismate synthase	chorismate[c] + L-glutamine[c] => 4-amino-4-deoxychorismate[c] + L-glutamate[c]	0.000325	0.00445	8.91e-05	0.00112	3.1e-05	0.000423
r_0065	3-phosphoshikimate 1-carboxyvinyltransferase	3-phosphoshikimic acid[c] + phosphoenolpyruvate[c] => 5-O-(1-carboxyvinyl)-3-phosphoshikimic acid[c] + phosphate[c]	0.00789	0.0059	0.000809	0.00159	0.000448	0.000596
r_0064	3-methyl-2-oxopentanoate decarboxylase	(S)-3-methyl-2-oxopentanoate[c] + H+[c] => 2-methylbutanal[c] + carbon dioxide[c]	0.000276	0.00395	0.000267	0.00227	7.05e-05	0.000674
r_0063	3-methyl-2-oxobutanoate hydroxymethyltransferase	3-methyl-2-oxobutanoate[m] + 5,10-methylenetetrahydrofolate[m] + H2O[m] => 2-dehydropantoate[m] + THF[m]	0.00023	0.003	7.43e-05	0.000904	3.32e-05	0.000391
r_0062	3-methyl-2-oxobutanoate decarboxylase	3-methyl-2-oxobutanoate[c] + H+[c] => carbon dioxide[c] + isobutyraldehyde[c]	0.000509	0.00616	0.000839	0.00431	0.00017	0.00109
r_0061	3-isopropylmalate dehydrogenase	(2R,3S)-3-isopropylmalate[c] + NAD[c] => (2S)-2-isopropyl-3-oxosuccinate[c] + H+[c] + NADH[c]	0.0101	0.0052	0.00167	0.00365	0.00061	0.000723
r_0060	3-isopropylmalate dehydratase	(2R,3S)-3-isopropylmalate[c] <=> 2-isopropylmaleic acid[c] + H2O[c]	-0.0101	0.0052	-0.00167	0.00365	-0.00061	0.000723
r_0057	3-hydroxyacyl-CoA dehydrogenase (3-oxotetradecanoyl-CoA)	(S)-3-hydroxytetradecanoyl-CoA[p] + NAD[p] => 3-oxotetradecanoyl-CoA[p] + H+[p] + NADH[p]	0.00235	0.0103	0.000907	0.00377	0.00025	0.0011
r_0042	3-deoxy-D-arabino-heptulosonate 7-phosphate synthetase	D-erythrose 4-phosphate[c] + H2O[c] + phosphoenolpyruvate[c] => 7-phospho-2-dehydro-3-deoxy-D-arabino-heptonic acid[c] + phosphate[c]	0.00789	0.0059	0.000809	0.00159	0.000448	0.000596
r_0040	3-dehydroquinate synthase	7-phospho-2-dehydro-3-deoxy-D-arabino-heptonic acid[c] => 3-dehydroquinate[c] + phosphate[c]	0.00789	0.0059	0.000809	0.00159	0.000448	0.000596
r_0039	3-dehydroquinate dehydratase	3-dehydroquinate[c] => 3-dehydroshikimate[c] + H2O[c]	0.00789	0.0059	0.000809	0.00159	0.000448	0.000596
r_0038	3,4-dihydroxy-2-butanone-4-phosphate synthase	D-ribulose 5-phosphate[c] => 2-hydroxy-3-oxobutyl phosphate[c] + formate[c] + H+[c]	0.000111	1.41e-06	1.91e-05	2.42e-07	1.04e-05	1.31e-07
r_0036	3',5'-cyclic-nucleotide phosphodiesterase	3',5'-cyclic GMP[c] + H2O[c] => GMP[c] + H+[c]	0.0011	0.0263	0.000495	0.0111	0.000194	0.00379
r_0033	3',5'-cyclic-nucleotide phosphodiesterase	3',5'-cyclic AMP[c] + H2O[c] => AMP[c] + H+[c]	0.000417	0.0209	0.00102	0.0199	0.000164	0.00423
r_0032	3',5'-bisphosphate nucleotidase	adenosine 3',5'-bismonophosphate[c] + H2O[c] => AMP[c] + phosphate[c]	0.00453	0.022	0.00859	0.0328	0.000471	0.00367
r_0029	2-oxo-4-methyl-3-carboxypentanoate decarboxylation	(2S)-2-isopropyl-3-oxosuccinate[c] + H+[c] => 4-methyl-2-oxopentanoate[c] + carbon dioxide[c]	0.0101	0.0052	0.00167	0.00365	0.00061	0.000723
r_0027	2-methylcitrate dehydratase	homocitrate[m] <=> but-1-ene-1,2,4-tricarboxylic acid[m] + H2O[m]	0.00752	0.0342	0.00124	0.0112	0.000546	0.00382
r_0026	2-keto-4-methylthiobutyrate transamination	4-methylthio-2-oxobutanoate[c] + L-glutamate[c] => 2-oxoglutarate[c] + L-methionine[c]	0.000398	0.00398	0.000213	0.00196	3.68e-05	0.000412
r_0025	2-isopropylmalate synthase	3-methyl-2-oxobutanoate[m] + acetyl-CoA[m] + H2O[m] => 2-isopropylmalate[m] + coenzyme A[m] + H+[m]	0.00971	0.00598	0.00151	0.00342	0.000589	0.00073
r_0024	2-isopropylmalate synthase	3-methyl-2-oxobutanoate[c] + acetyl-CoA[c] + H2O[c] => 2-isopropylmalate[c] + coenzyme A[c] + H+[c]	0.000519	0.00257	0.000179	0.00147	2.66e-05	0.000234
r_0023	2-isopropylmalate hydratase	2-isopropylmaleic acid[c] + H2O[c] <=> 2-isopropylmalate[c]	-0.0101	0.0052	-0.00167	0.00365	-0.00061	0.000723
r_0019	2-dehydropantoate 2-reductase	2-dehydropantoate[c] + H+[c] + NADPH[c] => (R)-pantoate[c] + NADP(+)[c]	0.00023	0.003	7.43e-05	0.000904	3.32e-05	0.000391
r_0018	2-aminoadipate transaminase	2-oxoadipic acid[c] + L-glutamate[c] <=> 2-oxoglutarate[c] + L-2-aminoadipate[c]	0.00476	0.00345	0.000419	0.000793	0.000249	0.000279
r_0016	2-aceto-2-hydroxybutanoate synthase	2-oxobutanoate[m] + H+[m] + pyruvate[m] => (S)-2-acetyl-2-hydroxybutanoate[m] + carbon dioxide[m]	0.00434	0.00612	0.000609	0.00239	0.000275	0.000726
r_0015	2,5-diamino-6-ribosylamino-4(3H)-pyrimidinone 5'-phosphate reductase (NADPH)	2,5-diamino-4-hydroxy-6-(5-phosphoribosylamino)pyrimidine[c] + H+[c] + NADPH[c] => 2,5-diamino-6-(5-phosphono)ribitylamino-4(3H)-pyrimidinone[c] + NADP(+)[c]	5.57e-05	7.03e-07	9.54e-06	1.21e-07	5.19e-06	6.53e-08
r_0014	2,5-diamino-6-ribitylamino-4(3H)-pyrimidinone 5'-phosphate deaminase	2,5-diamino-6-(5-phosphono)ribitylamino-4(3H)-pyrimidinone[c] + H+[c] + H2O[c] => 5-amino-6-(5-phosphoribitylamino)uracil[c] + ammonium[c]	5.57e-05	7.03e-07	9.54e-06	1.21e-07	5.19e-06	6.53e-08
r_0013	2,3-diketo-5-methylthio-1-phosphopentane degradation reaction	5-(methylsulfanyl)-2,3-dioxopentyl phosphate[c] + 3 H2O[c] => 4-methylthio-2-oxobutanoate[c] + formate[c] + 6 H+[c] + phosphate[c]	0.000398	0.00398	0.000213	0.00196	3.68e-05	0.000412
r_0007	1-(5-phosphoribosyl)-5-[(5-phosphoribosylamino)methylideneamino)imidazole-4-carboxamide isomerase	1-(5-phospho-D-ribosyl)-5-[(5-phospho-D-ribosylamino)methylideneamino]imidazole-4-carboxamide [cytoplasm][c] => 5-[(5-phospho-1-deoxy-D-ribulos-1-ylamino)methylideneamino]-1-(5-phospho-D-ribosyl)imidazole-4-carboxamide [cytoplasm][c]	0.00285	0.00681	0.000259	0.00107	0.000156	0.000513
r_0006	1,6-beta-glucan synthase	UDP-D-glucose[c] => (1->6)-beta-D-glucan[ce] + H+[c] + UDP[c]	0.0213	0.000268	0.00303	3.84e-05	0.00137	1.73e-05
r_0005	1,3-beta-glucan synthase	UDP-D-glucose[c] => (1->3)-beta-D-glucan[ce] + H+[c] + UDP[c]	0.0638	0.000804	0.00907	0.000115	0.00411	5.17e-05
r_0003	(R,R)-butanediol dehydrogenase	(R,R)-2,3-butanediol[c] + NAD[c] <=> (R)-acetoin[c] + H+[c] + NADH[c]	-0.00018	0.00373	-0.00267	0.0064	-2.62e-05	0.000456

## Sheet: Table S3
Table S3. Normalized fluxes predicted by the genome-scale model of R. toruloides in reference condition. P1, P2, and P3 refers to the first phase (xylose uptake), second phase (xylose uptake under nitrogen limitation) and third phase (arabitol and xylitol uptake under nitrogen limitation).
rxnID	ReactionName	Equation	P1	SD	P2	SD	P3	SD
y300075	dTTP nucleotidohydrolase	dTTP[c] + H2O[c] => dTDP[c] + H+[c] + phosphate[c]	0.000391011	0.0195506	0.00156867	0.0496386	0.00103596	0.0327966
y300074	dTDP phosphohydrolase	dTDP[c] + H2O[c] => dTMP[c] + H+[c] + phosphate[c]	0.0011573	0.0334831	0.00298795	0.0674699	0.00269995	0.0528717
y300069	Uridine triphosphate pyrophosphohydrolase	H2O[c] + UTP[c] => diphosphate[c] + H+[c] + UMP[c]	0.00023427	0.0117416	0.00106988	0.0310843	0.000617284	0.0194847
y300066	L-Serine:glyoxylate aminotransferase	glyoxylate[c] + L-serine[c] <=> hydroxypyruvate[c] + L-glycine[c]	-0.0159551	0.0601124	0.00992771	0.108193	0.00308642	0.0697799
y300065	L-Serine:pyruvate aminotransferase	L-serine[c] + pyruvate[c] <=> hydroxypyruvate[c] + L-alanine[c]	0.0159551	0.0601124	-0.00992771	0.108193	-0.00308642	0.0697799
y300064	3'-Phospho-5'-adenylyl sulfate 3'-phosphohydrolase	3'-phospho-5'-adenylyl sulfate[c] + H2O[c] => 5'-adenylyl sulfate[c] + phosphate[c]	0.0015618	0.0390449	0.00313253	0.0701205	0.00205582	0.0459474
y300063	glutathione gamma-glutamylaminopeptidase	glutathione[c] + H2O[c] <=> L-cysteinylglycine[c] + L-glutamate[c]	-0.00113483	0.058427	-0.00175422	0.0840964	-0.000410628	0.0547504
y300062	L-aspartate 1-carboxy-lyase (beta-alanine-forming)	H+[c] + L-aspartate[c] => beta-alanine[c] + carbon dioxide[c]	8.59551e-05	0.00140449	0.000124819	0.00181687	0.000160494	0.00201825
y300061	GTP diphosphate-lyase (cyclizing	GTP[c] + H2O[c] => 3',5'-cyclic GMP[c] + diphosphate[c] + H+[c]	0.000617978	0.0147753	0.00119277	0.026747	0.00104133	0.0203435
y300060	GTP diphosphohydrolase (diphosphate-forming)	GTP[c] + H2O[c] => diphosphate[c] + GMP[c] + H+[c]	0.000674157	0.0194944	0.000942169	0.0298795	0.000373591	0.0152442
y300059	succinyl-CoA:acetoacetate CoA-transferase	acetoacetate[m] + succinyl-CoA[m] <=> acetoacetyl-CoA[m] + succinate[m]	0.00161798	0.0314045	0.00518072	0.0749398	0.00255502	0.0500268
y300055	(S)-3-Hydroxybutanoyl-CoA oxidoreductase	(S)-3-hydroxybutanoyl-CoA[m] + NAD[m] => acetoacetyl-CoA[m] + H+[m] + NADH[m]	0.00155056	0.0191011	0.00198795	0.026988	0.0015942	0.0204509
y300054	crotonyl-CoA hydratase	crotonoyl-CoA[m] + H2O[m] <=> (S)-3-hydroxybutanoyl-CoA[m]	0.00155056	0.0191011	0.00198795	0.026988	0.0015942	0.0204509
y300052	glutaryl-CoA dehydrogenase	glutaryl-CoA[m] + FAD[m] => crotonoyl-CoA[m] + carbon dioxide[m] + FADH2[m]	0.00155056	0.0191011	0.00198795	0.026988	0.0015942	0.0204509
y300051	2-oxoadipate dehydrogenase	2-oxoadipic acid[m] + coenzyme A[m] + NAD[m] => glutaryl-CoA[m] + carbon dioxide[m] + NADH[m]	0.00155056	0.0191011	0.00198795	0.026988	0.0015942	0.0204509
y300050	hydroxymethylglutaryl-CoA lyase	3-hydroxy-3-methylglutaryl-CoA[m] => acetoacetate[m] + acetyl-CoA[m]	0.00161798	0.0314045	0.00518072	0.0749398	0.00255502	0.0500268
y300009	oleoyl-CoA desaturase (n-C18:1CoA - n-C18:2CoA), ER membrane	H+[erm] + oxygen[erm] + NADH[erm] + oleoyl-CoA[erm] => linoleoyl-CoA[erm] + 2 H2O[erm] + NAD[erm]	0.00601124	7.58427e-05	0.00918072	0.000116145	0.0129361	0.000162641
y200036	dUTP:cytidine 5'-phosphotransferase	cytidine[c] + dUTP[c] <=> CMP[c] + dUDP[c] + H+[c]	0.0898876	0.141011	0.0771084	0.226747	0.0654858	0.148148
y200033	dCTP:uridine 5'-phosphotransferase	dCTP[c] + uridine[c] <=> dCDP[c] + H+[c] + UMP[c]	-0.00110674	0.028764	-0.00158795	0.04	-0.00127214	0.0303274
y200031	dTTP:cytidine 5'-phosphotransferase	cytidine[c] + dTTP[c] <=> CMP[c] + dTDP[c] + H+[c]	-0.00132584	0.0282584	-0.00248193	0.0563855	-0.00171766	0.0371444
y200029	dGTP:uridine 5'-phosphotransferase	dGTP[c] + uridine[c] <=> dGDP[c] + H+[c] + UMP[c]	-0.000702247	0.0202809	-0.00106988	0.0310843	-0.00107354	0.0253892
y200028	dATP:uridine 5'-phosphotransferase	dATP[c] + uridine[c] <=> dADP[c] + H+[c] + UMP[c]	-0.00304494	0.0428652	-0.00556627	0.0742169	-0.00337091	0.0460548
y200025	UTP:uridine 5'-phosphotransferase	uridine[c] + UTP[c] <=> H+[c] + UDP[c] + UMP[c]	0.00411798	0.0685393	0.00766265	0.104578	0.00488459	0.0697799
y200024	ITP:cytidine 5'-phosphotransferase	cytidine[c] + ITP[c] <=> CMP[c] + H+[c] + IDP[c]	-0.000780899	0.0276404	-0.00125542	0.0443373	-0.00165862	0.0414922
y200023	UTP:cytidine 5'-phosphotransferase	cytidine[c] + UTP[c] <=> CMP[c] + H+[c] + UDP[c]	-0.0870787	0.133146	-0.0718072	0.20988	-0.0617284	0.135266
y200022	ATP:cytidine 5'-phosphotransferase	ATP[c] + cytidine[c] <=> ADP[c] + CMP[c] + H+[c]	7.07865e-05	0.00223034	2.57831e-05	0.00104819	4.35856e-05	0.0013795
y200003	ATP-citrate lyase	ATP[c] + citrate[c] + coenzyme A[c] => acetyl-CoA[c] + ADP[c] + oxaloacetate[c] + phosphate[c]	0.017191	0.0758427	0.0587952	0.146988	0.0259259	0.0885668
y200001	glycinamide ribonucleotide transformylase	5-phospho-ribosyl-glycineamide[c] + ATP[c] + formate[c] => 5'-phosphoribosyl-N-formylglycineamide[c] + ADP[c] + phosphate[c]	0.000741573	0.00269663	0.00110843	0.00132289	0.00143317	0.00164251
t_0882	L-xylulose reductase	L-xylulose[c] + H+[c] + NADPH[c] <=> NADP(+)[c] + xylitol[c]	-0.203933	0.000443258	-0.160241	0.00101205	0.783682	0.00195384
t_0881	arabinitol 4-dehydrogenase	L-arabinitol[c] + NAD[c] <=> L-xylulose[c] + H+[c] + NADH[c]	-0.203933	0.000443258	-0.160241	0.00101205	0.783682	0.00195384
t_0880	linolenate transport, cytoplasm-cell envelope	linolenate[c] <=> linolenate[ce]	-3.60112e-05	0.000786517	-5.27711e-05	0.00122169	-4.18143e-05	0.000821256
t_0879	linoleate transport, cytoplasm-cell envelope	linoleate[c] <=> linoleate[ce]	-3.29213e-05	0.000764045	-4.62651e-05	0.00107711	-6.60225e-05	0.0010789
t_0878	oleate transport, cytoplasm-cell envelope	oleate[c] <=> oleate[ce]	-0.000123596	0.00837079	-0.000571084	0.0232048	-5.7971e-07	4.07944e-05
t_0877	stearate transport, cytoplasm-cell envelope	stearate[c] <=> stearate[ce]	-4.44944e-05	0.00091573	-0.000100482	0.00172048	-7.8905e-05	0.00125604
t_0876	palmitate transport, cytoplasm-cell envelope	palmitate[c] <=> palmitate[ce]	-3.62921e-06	0.000256742	-5.75904e-06	0.000395181	-6.70961e-05	0.00112721
t_0875	linolenate transport, cytoplasm-endoplasmic reticulum membrane	linolenate[c] <=> linolenate[erm]	-0.00132584	0.000904494	-0.000759036	0.00165542	-0.00123994	0.0019431
t_0874	linoleate transport, cytoplasm-endoplasmic reticulum membrane	linoleate[c] <=> linoleate[erm]	-0.00170225	0.00111798	-0.00395181	0.00158554	-0.00478798	0.00198068
t_0873	oleate transport, cytoplasm-endoplasmic reticulum membrane	oleate[c] <=> oleate[erm]	0.0229213	0.112921	-0.00544578	0.0727711	-0.00574342	0.0552872
t_0872	stearate transport, cytoplasm-endoplasmic reticulum membrane	stearate[c] <=> stearate[erm]	8.25843e-05	0.00831461	0.000160241	0.0133494	0.0118626	0.0842727
t_0871	palmitate transport, cytoplasm-endoplasmic reticulum membrane	palmitate[c] <=> palmitate[erm]	0.00154494	0.025	0.00301205	0.0445783	0.0239399	0.0987654
t_0864	diglyceride (1-18:0, 2-18:3) [endoplasmic reticulum membrane] SLIME rxn	diglyceride (1-18:0, 2-18:3)[erm] => 0.27843 C18:3 chain[c] + 0.61897 diglyceride backbone[erm] + 0.28448 C18:0 chain[c]	2.7191e-05	0.000139888	3.03614e-05	0.000185301	4.70746e-05	0.000275899
t_0863	diglyceride (1-18:0, 2-18:2) [endoplasmic reticulum membrane] SLIME rxn	diglyceride (1-18:0, 2-18:2)[erm] => 0.28044 C18:2 chain[c] + 0.62098 diglyceride backbone[erm] + 0.28448 C18:0 chain[c]	0.000560112	0.000348315	9.20482e-05	0.000315663	0.000342458	0.000681696
t_0862	diglyceride (1-18:0, 2-18:1) [endoplasmic reticulum membrane] SLIME rxn	diglyceride (1-18:0, 2-18:1)[erm] => 0.623 diglyceride backbone[erm] + 0.28448 C18:0 chain[c] + 0.28246 C18:1 chain[c]	0.000101685	0.000263483	0.000221687	0.00046747	0.000147611	0.00047504
t_0861	diglyceride (1-16:0, 2-18:3) [endoplasmic reticulum membrane] SLIME rxn	diglyceride (1-16:0, 2-18:3)[erm] => 0.27843 C18:3 chain[c] + 0.59091 diglyceride backbone[erm] + 0.25642 C16:0 chain[c]	2.36517e-05	0.000135393	0.000812048	0.000612048	0.00110038	0.000869565
t_0860	diglyceride (1-16:0, 2-18:2) [endoplasmic reticulum membrane] SLIME rxn	diglyceride (1-16:0, 2-18:2)[erm] => 0.28044 C18:2 chain[c] + 0.59292 diglyceride backbone[erm] + 0.25642 C16:0 chain[c]	8.31461e-05	0.000217978	9.18072e-05	0.000318072	0.00012292	0.000431562
t_0859	diglyceride (1-16:0, 2-18:1) [endoplasmic reticulum membrane] SLIME rxn	diglyceride (1-16:0, 2-18:1)[erm] => 0.59494 diglyceride backbone[erm] + 0.25642 C16:0 chain[c] + 0.28246 C18:1 chain[c]	9.88764e-06	8.76404e-05	1.4988e-05	0.000132771	1.71229e-05	0.000167472
t_0858	1-monoglyceride (18:0) [endoplasmic reticulum membrane] SLIME rxn	1-monoglyceride (18:0)[erm] => 0.35856 1-monoglyceride backbone[lp] + 0.28448 C18:0 chain[c]	0.000198876	4.04494e-05	0.000286747	9.03614e-05	0.000408481	0.000120773
t_0857	1-monoglyceride (16:0) [endoplasmic reticulum membrane] SLIME rxn	1-monoglyceride (16:0)[erm] => 0.3305 1-monoglyceride backbone[lp] + 0.25642 C16:0 chain[c]	9.21348e-06	4.41573e-05	3.18072e-05	9.87952e-05	3.98819e-05	0.000132045
t_0856	cardiolipin (1-18:1, 2-18:3, 3-18:1, 4-18:3) [mitochondrial membrane] SLIME rxn	cardiolipin (1-18:1, 2-18:3, 3-18:1, 4-18:3)[mm] => 0.55686 C18:3 chain[c] + 1.4499 cardiolipin backbone[mm] + 0.56492 C18:1 chain[c]	1.02809e-06	3.57303e-06	2.60241e-06	6.84337e-06	2.79656e-06	8.53462e-06
t_0855	cardiolipin (1-18:1, 2-18:2, 3-18:1, 4-18:3) [mitochondrial membrane] SLIME rxn	cardiolipin (1-18:1, 2-18:2, 3-18:1, 4-18:3)[mm] => 0.28044 C18:2 chain[c] + 0.27843 C18:3 chain[c] + 1.4519 cardiolipin backbone[mm] + 0.56492 C18:1 chain[c]	2.58989e-07	1.85393e-06	6.38554e-07	3.59036e-06	5.7971e-07	4.06334e-06
t_0854	cardiolipin (1-18:1, 2-18:2, 3-18:1, 4-18:2) [mitochondrial membrane] SLIME rxn	cardiolipin (1-18:1, 2-18:2, 3-18:1, 4-18:2)[mm] => 0.56088 C18:2 chain[c] + 1.4539 cardiolipin backbone[mm] + 0.56492 C18:1 chain[c]	1.00562e-05	5.78652e-06	1.31084e-05	9.75904e-06	2.20075e-05	1.2131e-05
t_0853	cardiolipin (1-18:1, 2-18:1, 3-18:1, 4-18:3) [mitochondrial membrane] SLIME rxn	cardiolipin (1-18:1, 2-18:1, 3-18:1, 4-18:3)[mm] => 0.27843 C18:3 chain[c] + 1.454 cardiolipin backbone[mm] + 0.84738 C18:1 chain[c]	1.97191e-07	1.61798e-06	2.57831e-07	2.29157e-06	5.27644e-07	3.87547e-06
t_0852	cardiolipin (1-18:1, 2-18:1, 3-18:1, 4-18:2) [mitochondrial membrane] SLIME rxn	cardiolipin (1-18:1, 2-18:1, 3-18:1, 4-18:2)[mm] => 0.28044 C18:2 chain[c] + 1.456 cardiolipin backbone[mm] + 0.84738 C18:1 chain[c]	1.3764e-06	4.0618e-06	2.74699e-06	6.96386e-06	1.927e-06	7.1927e-06
t_0851	cardiolipin (1-18:1, 2-18:1, 3-18:1, 4-18:1) [mitochondrial membrane] SLIME rxn	cardiolipin (1-18:1, 2-18:1, 3-18:1, 4-18:1)[mm] => 1.458 cardiolipin backbone[mm] + 1.1298 C18:1 chain[c]	4.89888e-07	2.52809e-06	1.02651e-06	4.45783e-06	9.2861e-07	5.11004e-06
t_0850	linolenate [cytoplasmcell envelope] SLIME rxn	linolenate[c] => 0.27843 C18:3 chain[c] + 0.27944 fatty acid backbone[c]	0.00136517	0.000459551	0.000812048	0.00119759	0.00128288	0.00182501
t_0849	linoleate [cytoplasmcell envelope] SLIME rxn	linoleate[c] => 0.28044 C18:2 chain[c] + 0.28145 fatty acid backbone[c]	0.00173596	0.000870787	0.004	0.0011494	0.00485239	0.00178744
t_0848	oleate [cytoplasmcell envelope] SLIME rxn	oleate[c] => 0.28347 fatty acid backbone[c] + 0.28246 C18:1 chain[c]	0.00384831	0.000865169	0.00583133	0.00176386	0.00880301	0.00164251
t_0847	stearate [cytoplasmcell envelope] SLIME rxn	stearate[c] => 0.28549 fatty acid backbone[c] + 0.28448 C18:0 chain[c]	4.36517e-06	4.51685e-05	5.06024e-05	0.000144819	6.97799e-05	0.000203435
t_0846	palmitate [cytoplasmcell envelope] SLIME rxn	palmitate[c] => 0.25743 fatty acid backbone[c] + 0.25642 C16:0 chain[c]	0.000595506	9.7191e-05	0.000807229	0.000262651	0.00113795	0.000368223
t_0845	triglyceride (1-18:0, 2-18:3, 3-18:1) [endoplasmic reticulum membrane] SLIME rxn	triglyceride (1-18:0, 2-18:3, 3-18:1)[erm] => 0.27843 C18:3 chain[c] + 0.88342 triglyceride backbone[c] + 0.28448 C18:0 chain[c] + 0.28246 C18:1 chain[c]	9.26966e-06	7.19101e-05	0.000225301	0.000371084	0.000300054	0.000507246
t_0844	triglyceride (1-18:0, 2-18:3, 3-18:0) [endoplasmic reticulum membrane] SLIME rxn	triglyceride (1-18:0, 2-18:3, 3-18:0)[erm] => 0.27843 C18:3 chain[c] + 0.88544 triglyceride backbone[c] + 0.56896 C18:0 chain[c]	7.58427e-07	1.7191e-05	1.52771e-06	2.91566e-05	1.52442e-06	3.10789e-05
t_0843	triglyceride (1-18:0, 2-18:3, 3-16:0) [endoplasmic reticulum membrane] SLIME rxn	triglyceride (1-18:0, 2-18:3, 3-16:0)[erm] => 0.27843 C18:3 chain[c] + 0.85738 triglyceride backbone[c] + 0.25642 C16:0 chain[c] + 0.28448 C18:0 chain[c]	1.3427e-06	2.82584e-05	6.89157e-06	7.46988e-05	8.69565e-06	9.82287e-05
t_0842	triglyceride (1-18:0, 2-18:2, 3-18:1) [endoplasmic reticulum membrane] SLIME rxn	triglyceride (1-18:0, 2-18:2, 3-18:1)[erm] => 0.28044 C18:2 chain[c] + 0.88543 triglyceride backbone[c] + 0.28448 C18:0 chain[c] + 0.28246 C18:1 chain[c]	5.89888e-05	0.000170787	0.000361446	0.000426506	0.000501342	0.00057971
t_0841	triglyceride (1-18:0, 2-18:2, 3-18:0) [endoplasmic reticulum membrane] SLIME rxn	triglyceride (1-18:0, 2-18:2, 3-18:0)[erm] => 0.28044 C18:2 chain[c] + 0.88745 triglyceride backbone[c] + 0.56896 C18:0 chain[c]	4.5e-07	1.32584e-05	2.50602e-06	3.3253e-05	5.68975e-06	5.85078e-05
t_0840	triglyceride (1-18:0, 2-18:2, 3-16:0) [endoplasmic reticulum membrane] SLIME rxn	triglyceride (1-18:0, 2-18:2, 3-16:0)[erm] => 0.28044 C18:2 chain[c] + 0.85939 triglyceride backbone[c] + 0.25642 C16:0 chain[c] + 0.28448 C18:0 chain[c]	1.14045e-06	2.58427e-05	5.95181e-06	6.84337e-05	9.23242e-06	0.000101449
t_0839	triglyceride (1-18:0, 2-18:1, 3-18:1) [endoplasmic reticulum membrane] SLIME rxn	triglyceride (1-18:0, 2-18:1, 3-18:1)[erm] => 0.88745 triglyceride backbone[c] + 0.28448 C18:0 chain[c] + 0.56492 C18:1 chain[c]	1.06742e-05	4.30337e-05	3.13253e-05	9.13253e-05	1.61031e-05	7.99785e-05
t_0838	triglyceride (1-18:0, 2-18:1, 3-18:0) [endoplasmic reticulum membrane] SLIME rxn	triglyceride (1-18:0, 2-18:1, 3-18:0)[erm] => 0.88947 triglyceride backbone[c] + 0.56896 C18:0 chain[c] + 0.28246 C18:1 chain[c]	8.42697e-07	1.85955e-05	6.28916e-07	1.99759e-05	1.0306e-06	2.94686e-05
t_0837	triglyceride (1-18:0, 2-18:1, 3-16:0) [endoplasmic reticulum membrane] SLIME rxn	triglyceride (1-18:0, 2-18:1, 3-16:0)[erm] => 0.86141 triglyceride backbone[c] + 0.25642 C16:0 chain[c] + 0.28448 C18:0 chain[c] + 0.28246 C18:1 chain[c]	7.19101e-07	2.07303e-05	5.49398e-07	2.24337e-05	1.05743e-06	3.73054e-05
t_0836	triglyceride (1-16:0, 2-18:3, 3-18:1) [endoplasmic reticulum membrane] SLIME rxn	triglyceride (1-16:0, 2-18:3, 3-18:1)[erm] => 0.27843 C18:3 chain[c] + 0.85536 triglyceride backbone[c] + 0.25642 C16:0 chain[c] + 0.28246 C18:1 chain[c]	0.00011236	0.000380899	0.000518072	0.000657831	0.000681696	0.000917874
t_0835	triglyceride (1-16:0, 2-18:3, 3-18:0) [endoplasmic reticulum membrane] SLIME rxn	triglyceride (1-16:0, 2-18:3, 3-18:0)[erm] => 0.27843 C18:3 chain[c] + 0.85738 triglyceride backbone[c] + 0.25642 C16:0 chain[c] + 0.28448 C18:0 chain[c]	1.33708e-06	2.75843e-05	7.10843e-06	7.3012e-05	6.44122e-06	8.64198e-05
t_0834	triglyceride (1-16:0, 2-18:3, 3-16:0) [endoplasmic reticulum membrane] SLIME rxn	triglyceride (1-16:0, 2-18:3, 3-16:0)[erm] => 0.27843 C18:3 chain[c] + 0.82932 triglyceride backbone[c] + 0.51284 C16:0 chain[c]	9.66292e-07	2.33708e-05	1.31807e-05	9.90361e-05	1.60494e-05	0.000127751
t_0833	triglyceride (1-16:0, 2-18:2, 3-18:1) [endoplasmic reticulum membrane] SLIME rxn	triglyceride (1-16:0, 2-18:2, 3-18:1)[erm] => 0.28044 C18:2 chain[c] + 0.85737 triglyceride backbone[c] + 0.25642 C16:0 chain[c] + 0.28246 C18:1 chain[c]	0.00130337	0.000640449	0.00093012	0.000778313	0.00179817	0.00118626
t_0832	triglyceride (1-16:0, 2-18:2, 3-18:0) [endoplasmic reticulum membrane] SLIME rxn	triglyceride (1-16:0, 2-18:2, 3-18:0)[erm] => 0.28044 C18:2 chain[c] + 0.85939 triglyceride backbone[c] + 0.25642 C16:0 chain[c] + 0.28448 C18:0 chain[c]	2.70225e-06	3.97191e-05	6.0241e-06	6.93976e-05	5.68975e-06	8.05153e-05
t_0831	triglyceride (1-16:0, 2-18:2, 3-16:0) [endoplasmic reticulum membrane] SLIME rxn	triglyceride (1-16:0, 2-18:2, 3-16:0)[erm] => 0.28044 C18:2 chain[c] + 0.83133 triglyceride backbone[c] + 0.51284 C16:0 chain[c]	8.14607e-07	2.06742e-05	1.1759e-05	9.22892e-05	1.98068e-05	0.00013956
t_0830	triglyceride (1-16:0, 2-18:1, 3-18:1) [endoplasmic reticulum membrane] SLIME rxn	triglyceride (1-16:0, 2-18:1, 3-18:1)[erm] => 0.85939 triglyceride backbone[c] + 0.25642 C16:0 chain[c] + 0.56492 C18:1 chain[c]	0.000191011	0.000498315	0.000450602	0.00093012	0.000254965	0.00085883
t_0829	triglyceride (1-16:0, 2-18:1, 3-18:0) [endoplasmic reticulum membrane] SLIME rxn	triglyceride (1-16:0, 2-18:1, 3-18:0)[erm] => 0.86141 triglyceride backbone[c] + 0.25642 C16:0 chain[c] + 0.28448 C18:0 chain[c] + 0.28246 C18:1 chain[c]	2.4382e-07	1.2191e-05	9.3012e-07	2.93976e-05	1.80891e-06	4.83092e-05
t_0828	triglyceride (1-16:0, 2-18:1, 3-16:0) [endoplasmic reticulum membrane] SLIME rxn	triglyceride (1-16:0, 2-18:1, 3-16:0)[erm] => 0.83335 triglyceride backbone[c] + 0.51284 C16:0 chain[c] + 0.28246 C18:1 chain[c]	1.00562e-06	2.42697e-05	7.46988e-07	2.6506e-05	1.81428e-06	4.84702e-05
t_0827	phosphatidylcholine (1-18:0, 2-18:3) [endoplasmic reticulum membrane] SLIME rxn	phosphatidylcholine (1-18:0, 2-18:3)[erm] => 0.27843 C18:3 chain[c] + 0.7681 phosphatidylcholine backbone[c] + 0.28448 C18:0 chain[c]	2.8427e-06	2.47191e-05	6.96386e-06	4.77108e-05	1.61031e-05	8.53462e-05
t_0826	phosphatidylcholine (1-18:0, 2-18:2) [endoplasmic reticulum membrane] SLIME rxn	phosphatidylcholine (1-18:0, 2-18:2)[erm] => 0.28044 C18:2 chain[c] + 0.77011 phosphatidylcholine backbone[c] + 0.28448 C18:0 chain[c]	1.57865e-05	5.61798e-05	2.91566e-05	9.3494e-05	4.61621e-05	0.00013956
t_0825	phosphatidylcholine (1-18:0, 2-18:1) [endoplasmic reticulum membrane] SLIME rxn	phosphatidylcholine (1-18:0, 2-18:1)[erm] => 0.77213 phosphatidylcholine backbone[c] + 0.28448 C18:0 chain[c] + 0.28246 C18:1 chain[c]	0.000186517	7.24719e-05	0.000262651	0.000130361	0.000376275	0.000180354
t_0824	phosphatidylcholine (1-16:0, 2-18:3) [endoplasmic reticulum membrane] SLIME rxn	phosphatidylcholine (1-16:0, 2-18:3)[erm] => 0.27843 C18:3 chain[c] + 0.74004 phosphatidylcholine backbone[c] + 0.25642 C16:0 chain[c]	1.98315e-06	2.08989e-05	1.46024e-05	6.89157e-05	1.25604e-05	7.62211e-05
t_0823	phosphatidylcholine (1-16:0, 2-18:2) [endoplasmic reticulum membrane] SLIME rxn	phosphatidylcholine (1-16:0, 2-18:2)[erm] => 0.28044 C18:2 chain[c] + 0.74205 phosphatidylcholine backbone[c] + 0.25642 C16:0 chain[c]	1.64607e-06	1.90449e-05	8.55422e-06	5.3253e-05	5.07246e-06	4.87923e-05
t_0822	phosphatidylcholine (1-16:0, 2-18:1) [endoplasmic reticulum membrane] SLIME rxn	phosphatidylcholine (1-16:0, 2-18:1)[erm] => 0.74407 phosphatidylcholine backbone[c] + 0.25642 C16:0 chain[c] + 0.28246 C18:1 chain[c]	8.14607e-06	3.83708e-05	8.79518e-06	5.18072e-05	1.00913e-05	6.54858e-05
t_0821	1-phosphatidyl-1D-myo-inositol (1-18:0, 2-18:3) [endoplasmic reticulum membrane] SLIME rxn	1-phosphatidyl-1D-myo-inositol (1-18:0, 2-18:3)[erm] => 0.27843 C18:3 chain[c] + 0.86109 1-phosphatidyl-1D-myo-inositol backbone[c] + 0.28448 C18:0 chain[c]	1.83146e-06	1.3764e-05	5.44578e-06	3.15663e-05	6.4949e-06	4.00966e-05
t_0820	1-phosphatidyl-1D-myo-inositol (1-18:0, 2-18:2) [endoplasmic reticulum membrane] SLIME rxn	1-phosphatidyl-1D-myo-inositol (1-18:0, 2-18:2)[erm] => 0.28044 C18:2 chain[c] + 0.8631 1-phosphatidyl-1D-myo-inositol backbone[c] + 0.28448 C18:0 chain[c]	1.33708e-05	3.39326e-05	5.56627e-05	8.31325e-05	9.33977e-05	0.000118626
t_0819	1-phosphatidyl-1D-myo-inositol (1-18:0, 2-18:1) [endoplasmic reticulum membrane] SLIME rxn	1-phosphatidyl-1D-myo-inositol (1-18:0, 2-18:1)[erm] => 0.86512 1-phosphatidyl-1D-myo-inositol backbone[c] + 0.28448 C18:0 chain[c] + 0.28246 C18:1 chain[c]	2.25843e-06	1.61798e-05	8.16867e-06	3.73494e-05	5.58239e-06	3.62319e-05
t_0818	1-phosphatidyl-1D-myo-inositol (1-16:0, 2-18:3) [endoplasmic reticulum membrane] SLIME rxn	1-phosphatidyl-1D-myo-inositol (1-16:0, 2-18:3)[erm] => 0.27843 C18:3 chain[c] + 0.83303 1-phosphatidyl-1D-myo-inositol backbone[c] + 0.25642 C16:0 chain[c]	5.27528e-05	6.29213e-05	7.87952e-05	9.56627e-05	0.000105743	0.000132582
t_0817	1-phosphatidyl-1D-myo-inositol (1-16:0, 2-18:2) [endoplasmic reticulum membrane] SLIME rxn	1-phosphatidyl-1D-myo-inositol (1-16:0, 2-18:2)[erm] => 0.28044 C18:2 chain[c] + 0.83504 1-phosphatidyl-1D-myo-inositol backbone[c] + 0.25642 C16:0 chain[c]	4.55056e-05	5.78652e-05	1.65542e-05	4.96386e-05	4.53033e-05	8.96404e-05
t_0816	1-phosphatidyl-1D-myo-inositol (1-16:0, 2-18:1) [endoplasmic reticulum membrane] SLIME rxn	1-phosphatidyl-1D-myo-inositol (1-16:0, 2-18:1)[erm] => 0.83706 1-phosphatidyl-1D-myo-inositol backbone[c] + 0.25642 C16:0 chain[c] + 0.28246 C18:1 chain[c]	1.20225e-05	3.69663e-05	2.84337e-05	6.81928e-05	1.52442e-05	6.22652e-05
t_0815	phosphatidylethanolamine (1-18:0, 2-18:3) [endoplasmic reticulum membrane] SLIME rxn	phosphatidylethanolamine (1-18:0, 2-18:3)[erm] => 0.27843 C18:3 chain[c] + 0.74202 phosphatidylethanolamine backbone[c] + 0.28448 C18:0 chain[c]	2.76404e-06	2.13483e-05	1.26506e-05	5.49398e-05	2.82877e-05	9.55448e-05
t_0814	phosphatidylethanolamine (1-18:0, 2-18:2) [endoplasmic reticulum membrane] SLIME rxn	phosphatidylethanolamine (1-18:0, 2-18:2)[erm] => 0.28044 C18:2 chain[c] + 0.74403 phosphatidylethanolamine backbone[c] + 0.28448 C18:0 chain[c]	1.76404e-05	5.0618e-05	2.31566e-05	7.22892e-05	4.36393e-05	0.000112721
t_0813	phosphatidylethanolamine (1-18:0, 2-18:1) [endoplasmic reticulum membrane] SLIME rxn	phosphatidylethanolamine (1-18:0, 2-18:1)[erm] => 0.74605 phosphatidylethanolamine backbone[c] + 0.28448 C18:0 chain[c] + 0.28246 C18:1 chain[c]	7.41573e-05	5.67416e-05	5.46988e-06	3.51807e-05	1.2453e-05	6.11916e-05
t_0812	phosphatidylethanolamine (1-16:0, 2-18:3) [endoplasmic reticulum membrane] SLIME rxn	phosphatidylethanolamine (1-16:0, 2-18:3)[erm] => 0.27843 C18:3 chain[c] + 0.71396 phosphatidylethanolamine backbone[c] + 0.25642 C16:0 chain[c]	4.53933e-06	2.81461e-05	0.000156386	0.000135181	0.000186795	0.000189479
t_0811	phosphatidylethanolamine (1-16:0, 2-18:2) [endoplasmic reticulum membrane] SLIME rxn	phosphatidylethanolamine (1-16:0, 2-18:2)[erm] => 0.28044 C18:2 chain[c] + 0.71597 phosphatidylethanolamine backbone[c] + 0.25642 C16:0 chain[c]	3.38202e-06	2.25281e-05	1.41205e-05	5.85542e-05	1.84648e-05	7.62211e-05
t_0810	phosphatidylethanolamine (1-16:0, 2-18:1) [endoplasmic reticulum membrane] SLIME rxn	phosphatidylethanolamine (1-16:0, 2-18:1)[erm] => 0.71799 phosphatidylethanolamine backbone[c] + 0.25642 C16:0 chain[c] + 0.28246 C18:1 chain[c]	7.41573e-05	5.78652e-05	6.19277e-05	0.000113494	9.50081e-05	0.000162641
t_0809	phosphatidyl-L-serine (1-18:0, 2-18:3) [endoplasmic reticulum membrane] SLIME rxn	phosphatidyl-L-serine (1-18:0, 2-18:3)[erm] => 0.27843 C18:3 chain[c] + 0.78603 phosphatidyl-L-serine backbone[erm] + 0.28448 C18:0 chain[c]	3.5e-06	3.74157e-05	9.61446e-05	0.000187229	0.000123457	0.000257112
t_0808	phosphatidyl-L-serine (1-18:0, 2-18:2) [endoplasmic reticulum membrane] SLIME rxn	phosphatidyl-L-serine (1-18:0, 2-18:2)[erm] => 0.28044 C18:2 chain[c] + 0.78804 phosphatidyl-L-serine backbone[erm] + 0.28448 C18:0 chain[c]	6.23596e-06	4.11236e-05	0.000151566	0.000204337	0.00017767	0.000269458
t_0807	phosphatidyl-L-serine (1-18:0, 2-18:1) [endoplasmic reticulum membrane] SLIME rxn	phosphatidyl-L-serine (1-18:0, 2-18:1)[erm] => 0.79006 phosphatidyl-L-serine backbone[erm] + 0.28448 C18:0 chain[c] + 0.28246 C18:1 chain[c]	3.69101e-06	3.69101e-05	6.84337e-06	6.0241e-05	5.95813e-06	6.81696e-05
t_0806	phosphatidyl-L-serine (1-16:0, 2-18:3) [endoplasmic reticulum membrane] SLIME rxn	phosphatidyl-L-serine (1-16:0, 2-18:3)[erm] => 0.27843 C18:3 chain[c] + 0.75797 phosphatidyl-L-serine backbone[erm] + 0.25642 C16:0 chain[c]	0.000413483	0.000222472	0.000281928	0.000291566	0.000415996	0.000464305
t_0805	phosphatidyl-L-serine (1-16:0, 2-18:2) [endoplasmic reticulum membrane] SLIME rxn	phosphatidyl-L-serine (1-16:0, 2-18:2)[erm] => 0.28044 C18:2 chain[c] + 0.75998 phosphatidyl-L-serine backbone[erm] + 0.25642 C16:0 chain[c]	0.000118539	0.000205056	0.000262651	0.000286747	0.000435319	0.000483092
t_0804	phosphatidyl-L-serine (1-16:0, 2-18:1) [endoplasmic reticulum membrane] SLIME rxn	phosphatidyl-L-serine (1-16:0, 2-18:1)[erm] => 0.762 phosphatidyl-L-serine backbone[erm] + 0.25642 C16:0 chain[c] + 0.28246 C18:1 chain[c]	1.27528e-05	7.30337e-05	4.24096e-05	0.000170843	2.89318e-05	0.000166935
t_0803	1-acyl-sn-glycerol 3-phosphate (18:0) transport, ER membrane-vacuolar membrane	1-acyl-sn-glycerol 3-phosphate (18:0)[erm] <=> 1-acyl-sn-glycerol 3-phosphate (18:0)[vm]	0.000431461	0.00518539	0.000983133	0.0103133	0.000373054	0.00471283
t_0802	1-acyl-sn-glycerol 3-phosphate (16:0) transport, ER membrane-vacuolar membrane	1-acyl-sn-glycerol 3-phosphate (16:0)[erm] <=> 1-acyl-sn-glycerol 3-phosphate (16:0)[vm]	0.0037191	0.0368539	0.00462651	0.0515663	0.00422437	0.0404187
t_0801	TAG (1-18:0, 2-18:3, 3-18:1) transport, ER membrane-lipid particle	triglyceride (1-18:0, 2-18:3, 3-18:1)[erm] <=> triglyceride (1-18:0, 2-18:3, 3-18:1)[lp]	0.00157303	0.0264045	0.00262651	0.0431325	0.00288245	0.0340311
t_0800	TAG (1-18:0, 2-18:3, 3-18:0) transport, ER membrane-lipid particle	triglyceride (1-18:0, 2-18:3, 3-18:0)[erm] <=> triglyceride (1-18:0, 2-18:3, 3-18:0)[lp]	0.00151685	0.0297191	0.000874699	0.0279518	0.00147611	0.030059
t_0799	TAG (1-18:0, 2-18:3, 3-16:0) transport, ER membrane-lipid particle	triglyceride (1-18:0, 2-18:3, 3-16:0)[erm] <=> triglyceride (1-18:0, 2-18:3, 3-16:0)[lp]	0.00116854	0.0261798	0.00168916	0.039759	0.00123457	0.0278046
t_0798	TAG (1-18:0, 2-18:2, 3-18:1) transport, ER membrane-lipid particle	triglyceride (1-18:0, 2-18:2, 3-18:1)[erm] <=> triglyceride (1-18:0, 2-18:2, 3-18:1)[lp]	0.00193258	0.0287079	0.00274699	0.0445783	0.00229737	0.0283414
t_0797	TAG (1-18:0, 2-18:2, 3-18:0) transport, ER membrane-lipid particle	triglyceride (1-18:0, 2-18:2, 3-18:0)[erm] <=> triglyceride (1-18:0, 2-18:2, 3-18:0)[lp]	0.000696629	0.0201685	0.00112289	0.0325301	0.000617284	0.0196994
t_0796	TAG (1-18:0, 2-18:2, 3-16:0) transport, ER membrane-lipid particle	triglyceride (1-18:0, 2-18:2, 3-16:0)[erm] <=> triglyceride (1-18:0, 2-18:2, 3-16:0)[lp]	0.000702247	0.0202809	0.00131325	0.0351807	0.00111111	0.0263553
t_0792	TAG (1-16:0, 2-18:3, 3-18:1) transport, ER membrane-lipid particle	triglyceride (1-16:0, 2-18:3, 3-18:1)[erm] <=> triglyceride (1-16:0, 2-18:3, 3-18:1)[lp]	0.00135393	0.0289326	0.00159518	0.0445783	0.00220075	0.0279656
t_0791	TAG (1-16:0, 2-18:3, 3-18:0) transport, ER membrane-lipid particle	triglyceride (1-16:0, 2-18:3, 3-18:0)[erm] <=> triglyceride (1-16:0, 2-18:3, 3-18:0)[lp]	0.0012191	0.0264045	0.0026747	0.0498795	0.0017284	0.0323671
t_0790	TAG (1-16:0, 2-18:3, 3-16:0) transport, ER membrane-lipid particle	triglyceride (1-16:0, 2-18:3, 3-16:0)[erm] <=> triglyceride (1-16:0, 2-18:3, 3-16:0)[lp]	0.00103933	0.0244944	0.00186988	0.0419277	0.00110574	0.0263553
t_0789	TAG (1-16:0, 2-18:2, 3-18:1) transport, ER membrane-lipid particle	triglyceride (1-16:0, 2-18:2, 3-18:1)[erm] <=> triglyceride (1-16:0, 2-18:2, 3-18:1)[lp]	-0.000231461	0.0236517	0.00160723	0.0479518	0.00332797	0.0358025
t_0788	TAG (1-16:0, 2-18:2, 3-18:0) transport, ER membrane-lipid particle	triglyceride (1-16:0, 2-18:2, 3-18:0)[erm] <=> triglyceride (1-16:0, 2-18:2, 3-18:0)[lp]	0.00152809	0.0298876	0.00170361	0.039759	0.00132582	0.0283414
t_0787	TAG (1-16:0, 2-18:2, 3-16:0) transport, ER membrane-lipid particle	triglyceride (1-16:0, 2-18:2, 3-16:0)[erm] <=> triglyceride (1-16:0, 2-18:2, 3-16:0)[lp]	0.000702247	0.0202809	0.00124096	0.0337349	0.000660225	0.0200751
t_0783	phosphatidyl-L-serine (1-18:0, 2-18:3) transport, ER membrane-vacuolar membrane	phosphatidyl-L-serine (1-18:0, 2-18:3)[erm] <=> phosphatidyl-L-serine (1-18:0, 2-18:3)[vm]	2.49438e-05	0.000814607	0.000139518	0.00250602	4.9007e-05	0.00100913
t_0782	phosphatidyl-L-serine (1-18:0, 2-18:2) transport, ER membrane-vacuolar membrane	phosphatidyl-L-serine (1-18:0, 2-18:2)[erm] <=> phosphatidyl-L-serine (1-18:0, 2-18:2)[vm]	4.66854e-05	0.00111236	0.000124819	0.00231566	6.38755e-05	0.00129898
t_0780	phosphatidyl-L-serine (1-16:0, 2-18:3) transport, ER membrane-vacuolar membrane	phosphatidyl-L-serine (1-16:0, 2-18:3)[erm] <=> phosphatidyl-L-serine (1-16:0, 2-18:3)[vm]	5.05056e-05	0.00107865	7.71084e-05	0.00154699	3.72517e-05	0.00085883
t_0779	phosphatidyl-L-serine (1-16:0, 2-18:2) transport, ER membrane-vacuolar membrane	phosphatidyl-L-serine (1-16:0, 2-18:2)[erm] <=> phosphatidyl-L-serine (1-16:0, 2-18:2)[vm]	3.79213e-05	0.000926966	0.000136627	0.00239518	6.17284e-05	0.00128824
t_0777	phosphatidyl-L-serine (1-18:0, 2-18:3) transport, ER membrane-mitochondrial membrane	phosphatidyl-L-serine (1-18:0, 2-18:3)[erm] <=> phosphatidyl-L-serine (1-18:0, 2-18:3)[mm]	0.000242135	0.00161798	0.000291566	0.00301205	0.000307032	0.00210413
t_0776	phosphatidyl-L-serine (1-18:0, 2-18:2) transport, ER membrane-mitochondrial membrane	phosphatidyl-L-serine (1-18:0, 2-18:2)[erm] <=> phosphatidyl-L-serine (1-18:0, 2-18:2)[mm]	0.000360112	0.00244382	0.000592771	0.00412048	0.000590446	0.00261406
t_0774	phosphatidyl-L-serine (1-16:0, 2-18:3) transport, ER membrane-mitochondrial membrane	phosphatidyl-L-serine (1-16:0, 2-18:3)[erm] <=> phosphatidyl-L-serine (1-16:0, 2-18:3)[mm]	0.000228652	0.00198876	0.000481928	0.00409639	0.000359635	0.00223296
t_0773	phosphatidyl-L-serine (1-16:0, 2-18:2) transport, ER membrane-mitochondrial membrane	phosphatidyl-L-serine (1-16:0, 2-18:2)[erm] <=> phosphatidyl-L-serine (1-16:0, 2-18:2)[mm]	0.000153933	0.00144382	0.000363855	0.00286747	0.000372517	0.00188406
t_0765	phosphatidylethanolamine (1-18:0, 2-18:3) transport, ER membrane-vacuolar membrane	phosphatidylethanolamine (1-18:0, 2-18:3)[erm] <=> phosphatidylethanolamine (1-18:0, 2-18:3)[vm]	-2.49438e-05	0.000814607	-0.000139518	0.00250602	-4.9007e-05	0.00100913
t_0764	phosphatidylethanolamine (1-18:0, 2-18:2) transport, ER membrane-vacuolar membrane	phosphatidylethanolamine (1-18:0, 2-18:2)[erm] <=> phosphatidylethanolamine (1-18:0, 2-18:2)[vm]	-4.66854e-05	0.00111236	-0.000124819	0.00231566	-6.38755e-05	0.00129898
t_0763	phosphatidylethanolamine (1-18:0, 2-18:1) transport, ER membrane-vacuolar membrane	phosphatidylethanolamine (1-18:0, 2-18:1)[erm] <=> phosphatidylethanolamine (1-18:0, 2-18:1)[vm]	-1.76404e-05	0.000707865	-7.3012e-05	0.00179759	-5.21739e-05	0.00125067
t_0762	phosphatidylethanolamine (1-16:0, 2-18:3) transport, ER membrane-vacuolar membrane	phosphatidylethanolamine (1-16:0, 2-18:3)[erm] <=> phosphatidylethanolamine (1-16:0, 2-18:3)[vm]	-5.05056e-05	0.00107865	-7.71084e-05	0.00154699	-3.72517e-05	0.00085883
t_0761	phosphatidylethanolamine (1-16:0, 2-18:2) transport, ER membrane-vacuolar membrane	phosphatidylethanolamine (1-16:0, 2-18:2)[erm] <=> phosphatidylethanolamine (1-16:0, 2-18:2)[vm]	-3.79213e-05	0.000926966	-0.000136627	0.00239518	-6.17284e-05	0.00128824
t_0760	phosphatidylethanolamine (1-16:0, 2-18:1) transport, ER membrane-vacuolar membrane	phosphatidylethanolamine (1-16:0, 2-18:1)[erm] <=> phosphatidylethanolamine (1-16:0, 2-18:1)[vm]	-1.64045e-05	0.000674157	-5.9759e-05	0.00169157	-3.73054e-05	0.00107354
t_0759	phosphatidylethanolamine (1-18:0, 2-18:3) transport, ER membrane-mitochondrial membrane	phosphatidylethanolamine (1-18:0, 2-18:3)[erm] <=> phosphatidylethanolamine (1-18:0, 2-18:3)[mm]	-0.000242135	0.00161798	-0.000291566	0.00301205	-0.000307032	0.00210413
t_0758	phosphatidylethanolamine (1-18:0, 2-18:2) transport, ER membrane-mitochondrial membrane	phosphatidylethanolamine (1-18:0, 2-18:2)[erm] <=> phosphatidylethanolamine (1-18:0, 2-18:2)[mm]	-0.000360112	0.00244382	-0.000592771	0.00412048	-0.000590446	0.00261406
t_0757	phosphatidylethanolamine (1-18:0, 2-18:1) transport, ER membrane-mitochondrial membrane	phosphatidylethanolamine (1-18:0, 2-18:1)[erm] <=> phosphatidylethanolamine (1-18:0, 2-18:1)[mm]	-8.98876e-05	0.00138202	-0.000154217	0.00243373	-0.000111648	0.00165862
t_0756	phosphatidylethanolamine (1-16:0, 2-18:3) transport, ER membrane-mitochondrial membrane	phosphatidylethanolamine (1-16:0, 2-18:3)[erm] <=> phosphatidylethanolamine (1-16:0, 2-18:3)[mm]	-0.000228652	0.00198876	-0.000481928	0.00409639	-0.000359635	0.00223296
t_0755	phosphatidylethanolamine (1-16:0, 2-18:2) transport, ER membrane-mitochondrial membrane	phosphatidylethanolamine (1-16:0, 2-18:2)[erm] <=> phosphatidylethanolamine (1-16:0, 2-18:2)[mm]	-0.000153933	0.00144382	-0.000363855	0.00286747	-0.000372517	0.00188406
t_0754	phosphatidylethanolamine (1-16:0, 2-18:1) transport, ER membrane-mitochondrial membrane	phosphatidylethanolamine (1-16:0, 2-18:1)[erm] <=> phosphatidylethanolamine (1-16:0, 2-18:1)[mm]	-8.93258e-05	0.00147753	-0.000143133	0.00243373	-7.8905e-05	0.00136876
t_0753	phosphatidylethanolamine (1-18:0, 2-18:3) transport, ER membrane-lipid particle	phosphatidylethanolamine (1-18:0, 2-18:3)[erm] <=> phosphatidylethanolamine (1-18:0, 2-18:3)[lp]	-0.000386517	0.0323034	-0.000693976	0.0643373	0.000527644	0.0413849
t_0752	phosphatidylethanolamine (1-18:0, 2-18:2) transport, ER membrane-lipid particle	phosphatidylethanolamine (1-18:0, 2-18:2)[erm] <=> phosphatidylethanolamine (1-18:0, 2-18:2)[lp]	-3.57303e-05	0.0341011	-0.000920482	0.0657831	-0.00184112	0.0445518
t_0750	phosphatidylethanolamine (1-16:0, 2-18:3) transport, ER membrane-lipid particle	phosphatidylethanolamine (1-16:0, 2-18:3)[erm] <=> phosphatidylethanolamine (1-16:0, 2-18:3)[lp]	-0.000932584	0.0329213	-0.000761446	0.0655422	-0.00183038	0.0420827
t_0749	phosphatidylethanolamine (1-16:0, 2-18:2) transport, ER membrane-lipid particle	phosphatidylethanolamine (1-16:0, 2-18:2)[erm] <=> phosphatidylethanolamine (1-16:0, 2-18:2)[lp]	-0.0017809	0.0334831	-0.00298795	0.0660241	-0.00259796	0.0444444
t_0729	phosphatidylcholine (1-18:0, 2-18:3) transport, ER membrane-cell envelope	phosphatidylcholine (1-18:0, 2-18:3)[erm] <=> phosphatidylcholine (1-18:0, 2-18:3)[ce]	0.001	0.0179775	0.00173735	0.0291566	0.000885668	0.0165325
t_0728	phosphatidylcholine (1-18:0, 2-18:2) transport, ER membrane-cell envelope	phosphatidylcholine (1-18:0, 2-18:2)[erm] <=> phosphatidylcholine (1-18:0, 2-18:2)[ce]	0.00123034	0.0189326	0.00250602	0.0342169	0.000901771	0.0156736
t_0726	phosphatidylcholine (1-16:0, 2-18:3) transport, ER membrane-cell envelope	phosphatidylcholine (1-16:0, 2-18:3)[erm] <=> phosphatidylcholine (1-16:0, 2-18:3)[ce]	0.0015	0.0218539	0.00220482	0.0325301	0.00181965	0.0251208
t_0725	phosphatidylcholine (1-16:0, 2-18:2) transport, ER membrane-cell envelope	phosphatidylcholine (1-16:0, 2-18:2)[erm] <=> phosphatidylcholine (1-16:0, 2-18:2)[ce]	0.00147753	0.0221348	0.0013012	0.0240723	0.0013956	0.0214171
t_0723	phosphatidate (1-18:0, 2-18:3) transport, ER membrane-lipid particle	phosphatidate (1-18:0, 2-18:3)[erm] <=> phosphatidate (1-18:0, 2-18:3)[lp]	-0.000154494	0.00294944	-0.000102169	0.00339759	-0.000155126	0.00311326
t_0722	phosphatidate (1-18:0, 2-18:2) transport, ER membrane-lipid particle	phosphatidate (1-18:0, 2-18:2)[erm] <=> phosphatidate (1-18:0, 2-18:2)[lp]	-0.000224719	0.00353371	-0.00026988	0.00551807	-0.000155663	0.00307568
t_0721	phosphatidate (1-18:0, 2-18:1) transport, ER membrane-lipid particle	phosphatidate (1-18:0, 2-18:1)[erm] <=> phosphatidate (1-18:0, 2-18:1)[lp]	-0.000204494	0.00330899	-0.000243373	0.0046988	-0.00017284	0.00308642
t_0720	phosphatidate (1-16:0, 2-18:3) transport, ER membrane-lipid particle	phosphatidate (1-16:0, 2-18:3)[erm] <=> phosphatidate (1-16:0, 2-18:3)[lp]	-0.000496067	0.0103933	-0.000877108	0.0178313	-0.000283951	0.00815888
t_0719	phosphatidate (1-16:0, 2-18:2) transport, ER membrane-lipid particle	phosphatidate (1-16:0, 2-18:2)[erm] <=> phosphatidate (1-16:0, 2-18:2)[lp]	-0.000859551	0.013764	-0.00119759	0.0206988	-0.00130972	0.017767
t_0718	phosphatidate (1-16:0, 2-18:1) transport, ER membrane-lipid particle	phosphatidate (1-16:0, 2-18:1)[erm] <=> phosphatidate (1-16:0, 2-18:1)[lp]	-0.000983146	0.014382	-0.00151566	0.0226747	-0.00127214	0.0169619
t_0717	phosphatidate (1-18:0, 2-18:3) transport, ER membrane-vacuolar membrane	phosphatidate (1-18:0, 2-18:3)[erm] <=> phosphatidate (1-18:0, 2-18:3)[vm]	0.00274157	0.0516854	0.00433735	0.0809639	0.00224906	0.0471283
t_0716	phosphatidate (1-18:0, 2-18:2) transport, ER membrane-vacuolar membrane	phosphatidate (1-18:0, 2-18:2)[erm] <=> phosphatidate (1-18:0, 2-18:2)[vm]	0.00164045	0.0391011	0.00385542	0.0766265	0.00611916	0.0670961
t_0714	phosphatidate (1-16:0, 2-18:3) transport, ER membrane-vacuolar membrane	phosphatidate (1-16:0, 2-18:3)[erm] <=> phosphatidate (1-16:0, 2-18:3)[vm]	0.00214045	0.042809	0.00229398	0.0539759	0.00810521	0.0644122
t_0713	phosphatidate (1-16:0, 2-18:2) transport, ER membrane-vacuolar membrane	phosphatidate (1-16:0, 2-18:2)[erm] <=> phosphatidate (1-16:0, 2-18:2)[vm]	0.00657303	0.0508427	0.00262651	0.0592771	0.00309716	0.0558239
t_0711	phosphatidate (1-18:0, 2-18:3) transport, ER membrane-mitochondrial membrane	phosphatidate (1-18:0, 2-18:3)[erm] <=> phosphatidate (1-18:0, 2-18:3)[mm]	0.00117416	0.0195506	0.00257831	0.0363855	0.00145464	0.0222759
t_0710	phosphatidate (1-18:0, 2-18:2) transport, ER membrane-mitochondrial membrane	phosphatidate (1-18:0, 2-18:2)[erm] <=> phosphatidate (1-18:0, 2-18:2)[mm]	0.00119101	0.0194944	0.00255422	0.0361446	0.001562	0.0228663
t_0709	phosphatidate (1-18:0, 2-18:1) transport, ER membrane-mitochondrial membrane	phosphatidate (1-18:0, 2-18:1)[erm] <=> phosphatidate (1-18:0, 2-18:1)[mm]	0.00143258	0.021573	0.00156867	0.0286747	0.000966184	0.0180354
t_0708	phosphatidate (1-16:0, 2-18:3) transport, ER membrane-mitochondrial membrane	phosphatidate (1-16:0, 2-18:3)[erm] <=> phosphatidate (1-16:0, 2-18:3)[mm]	0.00128652	0.02	0.00198313	0.0320482	0.000987654	0.0183038
t_0707	phosphatidate (1-16:0, 2-18:2) transport, ER membrane-mitochondrial membrane	phosphatidate (1-16:0, 2-18:2)[erm] <=> phosphatidate (1-16:0, 2-18:2)[mm]	0.000865169	0.016573	0.0017012	0.0293976	0.00150295	0.0224906
t_0699	phosphatidate (1-18:0, 2-18:3) transport, ER membrane-cell envelope	phosphatidate (1-18:0, 2-18:3)[erm] <=> phosphatidate (1-18:0, 2-18:3)[ce]	-0.000983146	0.0179775	-0.00171566	0.0289157	-0.000864198	0.0165325
t_0698	phosphatidate (1-18:0, 2-18:2) transport, ER membrane-cell envelope	phosphatidate (1-18:0, 2-18:2)[erm] <=> phosphatidate (1-18:0, 2-18:2)[ce]	-0.00122472	0.0189326	-0.00245783	0.0342169	-0.000874933	0.0156736
t_0697	phosphatidate (1-18:0, 2-18:1) transport, ER membrane-cell envelope	phosphatidate (1-18:0, 2-18:1)[erm] <=> phosphatidate (1-18:0, 2-18:1)[ce]	-0.000792135	0.0147191	-0.00180482	0.0289157	-0.00128288	0.01927
t_0696	phosphatidate (1-16:0, 2-18:3) transport, ER membrane-cell envelope	phosphatidate (1-16:0, 2-18:3)[erm] <=> phosphatidate (1-16:0, 2-18:3)[ce]	-0.00148315	0.0218539	-0.00217349	0.0325301	-0.00179817	0.0251208
t_0695	phosphatidate (1-16:0, 2-18:2) transport, ER membrane-cell envelope	phosphatidate (1-16:0, 2-18:2)[erm] <=> phosphatidate (1-16:0, 2-18:2)[ce]	-0.00145506	0.0221348	-0.00129639	0.0240723	-0.00136339	0.0214171
t_0694	phosphatidate (1-16:0, 2-18:1) transport, ER membrane-cell envelope	phosphatidate (1-16:0, 2-18:1)[erm] <=> phosphatidate (1-16:0, 2-18:1)[ce]	-0.00232584	0.026236	-0.00404819	0.0440964	-0.00217391	0.0249061
t_0681	diglyceride (1-18:0, 2-18:3) transport, ER membrane-vacuolar membrane	diglyceride (1-18:0, 2-18:3)[erm] <=> diglyceride (1-18:0, 2-18:3)[vm]	-0.00274157	0.0516854	-0.00433735	0.0809639	-0.00224906	0.0471283
t_0680	diglyceride (1-18:0, 2-18:2) transport, ER membrane-vacuolar membrane	diglyceride (1-18:0, 2-18:2)[erm] <=> diglyceride (1-18:0, 2-18:2)[vm]	-0.00164045	0.0391011	-0.00385542	0.0766265	-0.00611916	0.0670961
t_0679	diglyceride (1-18:0, 2-18:1) transport, ER membrane-vacuolar membrane	diglyceride (1-18:0, 2-18:1)[erm] <=> diglyceride (1-18:0, 2-18:1)[vm]	-0.00407303	0.0567416	-0.00527711	0.0763855	-0.00486312	0.0633387
t_0678	diglyceride (1-16:0, 2-18:3) transport, ER membrane-vacuolar membrane	diglyceride (1-16:0, 2-18:3)[erm] <=> diglyceride (1-16:0, 2-18:3)[vm]	-0.00214045	0.042809	-0.00229398	0.0539759	-0.00810521	0.0644122
t_0677	diglyceride (1-16:0, 2-18:2) transport, ER membrane-vacuolar membrane	diglyceride (1-16:0, 2-18:2)[erm] <=> diglyceride (1-16:0, 2-18:2)[vm]	-0.00657303	0.0508427	-0.00262651	0.0592771	-0.00309716	0.0558239
t_0676	diglyceride (1-16:0, 2-18:1) transport, ER membrane-vacuolar membrane	diglyceride (1-16:0, 2-18:1)[erm] <=> diglyceride (1-16:0, 2-18:1)[vm]	-0.00662921	0.0646067	-0.0164578	0.138554	-0.00815888	0.0762211
t_0675	diglyceride (1-18:0, 2-18:3) transport, ER membrane-mitochondrial membrane	diglyceride (1-18:0, 2-18:3)[erm] <=> diglyceride (1-18:0, 2-18:3)[mm]	-0.00117416	0.0195506	-0.00257831	0.0363855	-0.00144928	0.0222222
t_0674	diglyceride (1-18:0, 2-18:2) transport, ER membrane-mitochondrial membrane	diglyceride (1-18:0, 2-18:2)[erm] <=> diglyceride (1-18:0, 2-18:2)[mm]	-0.00117978	0.0194944	-0.00253012	0.0361446	-0.00152442	0.0228663
t_0673	diglyceride (1-18:0, 2-18:1) transport, ER membrane-mitochondrial membrane	diglyceride (1-18:0, 2-18:1)[erm] <=> diglyceride (1-18:0, 2-18:1)[mm]	-0.00143258	0.021573	-0.00156627	0.0286747	-0.000960816	0.0180354
t_0672	diglyceride (1-16:0, 2-18:3) transport, ER membrane-mitochondrial membrane	diglyceride (1-16:0, 2-18:3)[erm] <=> diglyceride (1-16:0, 2-18:3)[mm]	-0.00128652	0.02	-0.00198313	0.0320482	-0.000987654	0.0183038
t_0671	diglyceride (1-16:0, 2-18:2) transport, ER membrane-mitochondrial membrane	diglyceride (1-16:0, 2-18:2)[erm] <=> diglyceride (1-16:0, 2-18:2)[mm]	-0.000853933	0.016573	-0.00169639	0.0293976	-0.00149222	0.0224906
t_0670	diglyceride (1-16:0, 2-18:1) transport, ER membrane-mitochondrial membrane	diglyceride (1-16:0, 2-18:1)[erm] <=> diglyceride (1-16:0, 2-18:1)[mm]	-0.00239888	0.0275843	-0.00518072	0.0515663	-0.002292	0.0275899
t_0669	diglyceride (1-18:0, 2-18:3) transport, ER membrane-Golgi membrane	diglyceride (1-18:0, 2-18:3)[erm] <=> diglyceride (1-18:0, 2-18:3)[gm]	-0.00269663	0.0346629	-0.00203614	0.0346988	-0.00213634	0.0294149
t_0668	diglyceride (1-18:0, 2-18:2) transport, ER membrane-Golgi membrane	diglyceride (1-18:0, 2-18:2)[erm] <=> diglyceride (1-18:0, 2-18:2)[gm]	-0.00222472	0.0308989	-0.00224337	0.0359036	-0.00224369	0.0300054
t_0666	diglyceride (1-16:0, 2-18:3) transport, ER membrane-Golgi membrane	diglyceride (1-16:0, 2-18:3)[erm] <=> diglyceride (1-16:0, 2-18:3)[gm]	-0.00214607	0.029382	-0.00310843	0.0426506	-0.0022598	0.0297907
t_0665	diglyceride (1-16:0, 2-18:2) transport, ER membrane-Golgi membrane	diglyceride (1-16:0, 2-18:2)[erm] <=> diglyceride (1-16:0, 2-18:2)[gm]	-0.00308427	0.0351685	-0.00322892	0.0428916	-0.00182501	0.0260333
t_0663	diglyceride (1-18:0, 2-18:3) transport, ER membrane-lipid particle	diglyceride (1-18:0, 2-18:3)[erm] <=> diglyceride (1-18:0, 2-18:3)[lp]	-0.00399438	0.0476404	-0.00491566	0.0653012	-0.00529254	0.0531401
t_0662	diglyceride (1-18:0, 2-18:2) transport, ER membrane-lipid particle	diglyceride (1-18:0, 2-18:2)[erm] <=> diglyceride (1-18:0, 2-18:2)[lp]	-0.00298876	0.0406742	-0.00460241	0.0655422	-0.00353731	0.0435856
t_0661	diglyceride (1-18:0, 2-18:1) transport, ER membrane-lipid particle	diglyceride (1-18:0, 2-18:1)[erm] <=> diglyceride (1-18:0, 2-18:1)[lp]	-0.00146629	0.0532584	-0.00573494	0.0944578	-0.00115405	0.0462695
t_0660	diglyceride (1-16:0, 2-18:3) transport, ER membrane-lipid particle	diglyceride (1-16:0, 2-18:3)[erm] <=> diglyceride (1-16:0, 2-18:3)[lp]	-0.00190449	0.0479213	-0.0039759	0.0821687	-0.00359635	0.0515835
t_0659	diglyceride (1-16:0, 2-18:2) transport, ER membrane-lipid particle	diglyceride (1-16:0, 2-18:2)[erm] <=> diglyceride (1-16:0, 2-18:2)[lp]	0.000552809	0.0461798	0.00026506	0.0749398	0.000109501	0.0536769
t_0658	diglyceride (1-16:0, 2-18:1) transport, ER membrane-lipid particle	diglyceride (1-16:0, 2-18:1)[erm] <=> diglyceride (1-16:0, 2-18:1)[lp]	0.000769663	0.0775281	0.00722892	0.102169	0.00361782	0.0751476
t_0657	1-phosphatidyl-1D-myo-inositol 4-phosphate (1-18:0, 2-18:3) transport, cell envelope-endoplasmic reticulum membrane	1-phosphatidyl-1D-myo-inositol 4-phosphate (1-18:0, 2-18:3)[ce] <=> 1-phosphatidyl-1D-myo-inositol 4-phosphate (1-18:0, 2-18:3)[erm]	0.00361798	0.0547191	0.00392771	0.0775904	0.00485239	0.0654858
t_0656	1-phosphatidyl-1D-myo-inositol 4-phosphate (1-18:0, 2-18:2) transport, cell envelope-endoplasmic reticulum membrane	1-phosphatidyl-1D-myo-inositol 4-phosphate (1-18:0, 2-18:2)[ce] <=> 1-phosphatidyl-1D-myo-inositol 4-phosphate (1-18:0, 2-18:2)[erm]	0.00545506	0.0646067	0.00706024	0.103373	0.00114332	0.0336017
t_0655	1-phosphatidyl-1D-myo-inositol 4-phosphate (1-18:0, 2-18:1) transport, cell envelope-endoplasmic reticulum membrane	1-phosphatidyl-1D-myo-inositol 4-phosphate (1-18:0, 2-18:1)[ce] <=> 1-phosphatidyl-1D-myo-inositol 4-phosphate (1-18:0, 2-18:1)[erm]	0.00409551	0.0578652	0.00785542	0.0975904	0.00477187	0.0644122
t_0654	1-phosphatidyl-1D-myo-inositol 4-phosphate (1-16:0, 2-18:3) transport, cell envelope-endoplasmic reticulum membrane	1-phosphatidyl-1D-myo-inositol 4-phosphate (1-16:0, 2-18:3)[ce] <=> 1-phosphatidyl-1D-myo-inositol 4-phosphate (1-16:0, 2-18:3)[erm]	0.00228652	0.0467416	0.00424096	0.0807229	0.00486312	0.0633387
t_0653	1-phosphatidyl-1D-myo-inositol 4-phosphate (1-16:0, 2-18:2) transport, cell envelope-endoplasmic reticulum membrane	1-phosphatidyl-1D-myo-inositol 4-phosphate (1-16:0, 2-18:2)[ce] <=> 1-phosphatidyl-1D-myo-inositol 4-phosphate (1-16:0, 2-18:2)[erm]	0.0023427	0.047809	0.00298795	0.0677108	0.00249061	0.0507783
t_0652	1-phosphatidyl-1D-myo-inositol 4-phosphate (1-16:0, 2-18:1) transport, cell envelope-endoplasmic reticulum membrane	1-phosphatidyl-1D-myo-inositol 4-phosphate (1-16:0, 2-18:1)[ce] <=> 1-phosphatidyl-1D-myo-inositol 4-phosphate (1-16:0, 2-18:1)[erm]	0.00107303	0.0316292	0.00339759	0.0720482	0.00238325	0.0490607
t_0645	1-phosphatidyl-1D-myo-inositol 4,5-bisphosphate (1-18:0, 2-18:3) transport, cytoplasm-nucleus	1-phosphatidyl-1D-myo-inositol 4,5-bisphosphate (1-18:0, 2-18:3)[c] <=> 1-phosphatidyl-1D-myo-inositol 4,5-bisphosphate (1-18:0, 2-18:3)[n]	-0.00117416	0.0239326	-0.00322892	0.0498795	-0.0014278	0.0269458
t_0644	1-phosphatidyl-1D-myo-inositol 4,5-bisphosphate (1-18:0, 2-18:2) transport, cytoplasm-nucleus	1-phosphatidyl-1D-myo-inositol 4,5-bisphosphate (1-18:0, 2-18:2)[c] <=> 1-phosphatidyl-1D-myo-inositol 4,5-bisphosphate (1-18:0, 2-18:2)[n]	-0.00252809	0.0349438	-0.00250602	0.0443373	-0.00165862	0.0293076
t_0643	1-phosphatidyl-1D-myo-inositol 4,5-bisphosphate (1-18:0, 2-18:1) transport, cytoplasm-nucleus	1-phosphatidyl-1D-myo-inositol 4,5-bisphosphate (1-18:0, 2-18:1)[c] <=> 1-phosphatidyl-1D-myo-inositol 4,5-bisphosphate (1-18:0, 2-18:1)[n]	-0.00122472	0.0240449	-0.00359036	0.053012	-0.00145464	0.0274289
t_0642	1-phosphatidyl-1D-myo-inositol 4,5-bisphosphate (1-16:0, 2-18:3) transport, cytoplasm-nucleus	1-phosphatidyl-1D-myo-inositol 4,5-bisphosphate (1-16:0, 2-18:3)[c] <=> 1-phosphatidyl-1D-myo-inositol 4,5-bisphosphate (1-16:0, 2-18:3)[n]	-0.00194382	0.0302247	-0.00310843	0.0491566	-0.00195921	0.031723
t_0641	1-phosphatidyl-1D-myo-inositol 4,5-bisphosphate (1-16:0, 2-18:2) transport, cytoplasm-nucleus	1-phosphatidyl-1D-myo-inositol 4,5-bisphosphate (1-16:0, 2-18:2)[c] <=> 1-phosphatidyl-1D-myo-inositol 4,5-bisphosphate (1-16:0, 2-18:2)[n]	-0.00173596	0.0288764	-0.00337349	0.0510843	-0.00144391	0.0272678
t_0640	1-phosphatidyl-1D-myo-inositol 4,5-bisphosphate (1-16:0, 2-18:1) transport, cytoplasm-nucleus	1-phosphatidyl-1D-myo-inositol 4,5-bisphosphate (1-16:0, 2-18:1)[c] <=> 1-phosphatidyl-1D-myo-inositol 4,5-bisphosphate (1-16:0, 2-18:1)[n]	-0.00224719	0.0330899	-0.00175181	0.0368675	-0.00123994	0.0252818
t_0633	1-phosphatidyl-1D-myo-inositol 4,5-bisphosphate (1-18:0, 2-18:3) transport, cytoplasm-cell envelope	1-phosphatidyl-1D-myo-inositol 4,5-bisphosphate (1-18:0, 2-18:3)[c] <=> 1-phosphatidyl-1D-myo-inositol 4,5-bisphosphate (1-18:0, 2-18:3)[ce]	0.00117416	0.0239326	0.00322892	0.0498795	0.0014278	0.0269458
t_0632	1-phosphatidyl-1D-myo-inositol 4,5-bisphosphate (1-18:0, 2-18:2) transport, cytoplasm-cell envelope	1-phosphatidyl-1D-myo-inositol 4,5-bisphosphate (1-18:0, 2-18:2)[c] <=> 1-phosphatidyl-1D-myo-inositol 4,5-bisphosphate (1-18:0, 2-18:2)[ce]	0.00252809	0.0349438	0.00250602	0.0443373	0.00165862	0.0293076
t_0631	1-phosphatidyl-1D-myo-inositol 4,5-bisphosphate (1-18:0, 2-18:1) transport, cytoplasm-cell envelope	1-phosphatidyl-1D-myo-inositol 4,5-bisphosphate (1-18:0, 2-18:1)[c] <=> 1-phosphatidyl-1D-myo-inositol 4,5-bisphosphate (1-18:0, 2-18:1)[ce]	0.00122472	0.0240449	0.00359036	0.053012	0.00145464	0.0274289
t_0630	1-phosphatidyl-1D-myo-inositol 4,5-bisphosphate (1-16:0, 2-18:3) transport, cytoplasm-cell envelope	1-phosphatidyl-1D-myo-inositol 4,5-bisphosphate (1-16:0, 2-18:3)[c] <=> 1-phosphatidyl-1D-myo-inositol 4,5-bisphosphate (1-16:0, 2-18:3)[ce]	0.00194382	0.0302247	0.00310843	0.0491566	0.00195921	0.031723
t_0629	1-phosphatidyl-1D-myo-inositol 4,5-bisphosphate (1-16:0, 2-18:2) transport, cytoplasm-cell envelope	1-phosphatidyl-1D-myo-inositol 4,5-bisphosphate (1-16:0, 2-18:2)[c] <=> 1-phosphatidyl-1D-myo-inositol 4,5-bisphosphate (1-16:0, 2-18:2)[ce]	0.00173596	0.0288764	0.00337349	0.0510843	0.00144391	0.0272678
t_0628	1-phosphatidyl-1D-myo-inositol 4,5-bisphosphate (1-16:0, 2-18:1) transport, cytoplasm-cell envelope	1-phosphatidyl-1D-myo-inositol 4,5-bisphosphate (1-16:0, 2-18:1)[c] <=> 1-phosphatidyl-1D-myo-inositol 4,5-bisphosphate (1-16:0, 2-18:1)[ce]	0.00224719	0.0330899	0.00175181	0.0368675	0.00123994	0.0252818
t_0627	1-phosphatidyl-1D-myo-inositol 3-phosphate (1-18:0, 2-18:3) transport, vacuolar membrane-Golgi membrane	1-phosphatidyl-1D-myo-inositol 3-phosphate (1-18:0, 2-18:3)[vm] <=> 1-phosphatidyl-1D-myo-inositol 3-phosphate (1-18:0, 2-18:3)[gm]	0.00429775	0.0646067	0.0046988	0.0855422	0.00290392	0.0547504
t_0626	1-phosphatidyl-1D-myo-inositol 3-phosphate (1-18:0, 2-18:2) transport, vacuolar membrane-Golgi membrane	1-phosphatidyl-1D-myo-inositol 3-phosphate (1-18:0, 2-18:2)[vm] <=> 1-phosphatidyl-1D-myo-inositol 3-phosphate (1-18:0, 2-18:2)[gm]	0.00542135	0.0724719	0.00877108	0.116145	0.00547504	0.0746108
t_0624	1-phosphatidyl-1D-myo-inositol 3-phosphate (1-16:0, 2-18:3) transport, vacuolar membrane-Golgi membrane	1-phosphatidyl-1D-myo-inositol 3-phosphate (1-16:0, 2-18:3)[vm] <=> 1-phosphatidyl-1D-myo-inositol 3-phosphate (1-16:0, 2-18:3)[gm]	0.00293258	0.053427	0.00527711	0.0903614	0.00269995	0.0521739
t_0623	1-phosphatidyl-1D-myo-inositol 3-phosphate (1-16:0, 2-18:2) transport, vacuolar membrane-Golgi membrane	1-phosphatidyl-1D-myo-inositol 3-phosphate (1-16:0, 2-18:2)[vm] <=> 1-phosphatidyl-1D-myo-inositol 3-phosphate (1-16:0, 2-18:2)[gm]	0.00526966	0.0713483	0.00626506	0.0990361	0.00552872	0.0751476
t_0615	1-phosphatidyl-1D-myo-inositol 3,5-bisphosphate (1-18:0, 2-18:3) transport, vacuolar membrane-cell envelope	1-phosphatidyl-1D-myo-inositol 3,5-bisphosphate (1-18:0, 2-18:3)[vm] <=> 1-phosphatidyl-1D-myo-inositol 3,5-bisphosphate (1-18:0, 2-18:3)[ce]	0.00146629	0.0267416	0.00183373	0.0375904	0.0017606	0.0301664
t_0614	1-phosphatidyl-1D-myo-inositol 3,5-bisphosphate (1-18:0, 2-18:2) transport, vacuolar membrane-cell envelope	1-phosphatidyl-1D-myo-inositol 3,5-bisphosphate (1-18:0, 2-18:2)[vm] <=> 1-phosphatidyl-1D-myo-inositol 3,5-bisphosphate (1-18:0, 2-18:2)[ce]	0.00136517	0.0258427	0.00315663	0.0489157	0.00112721	0.0239936
t_0612	1-phosphatidyl-1D-myo-inositol 3,5-bisphosphate (1-16:0, 2-18:3) transport, vacuolar membrane-cell envelope	1-phosphatidyl-1D-myo-inositol 3,5-bisphosphate (1-16:0, 2-18:3)[vm] <=> 1-phosphatidyl-1D-myo-inositol 3,5-bisphosphate (1-16:0, 2-18:3)[ce]	0.00136517	0.0258427	0.00174699	0.0366265	0.00114332	0.0243156
t_0611	1-phosphatidyl-1D-myo-inositol 3,5-bisphosphate (1-16:0, 2-18:2) transport, vacuolar membrane-cell envelope	1-phosphatidyl-1D-myo-inositol 3,5-bisphosphate (1-16:0, 2-18:2)[vm] <=> 1-phosphatidyl-1D-myo-inositol 3,5-bisphosphate (1-16:0, 2-18:2)[ce]	0.00215169	0.0323596	0.0010988	0.0293976	0.00144391	0.0272678
t_0603	1-phosphatidyl-1D-myo-inositol (1-18:0, 2-18:3) transport, ER membrane-vacuolar membrane	1-phosphatidyl-1D-myo-inositol (1-18:0, 2-18:3)[erm] <=> 1-phosphatidyl-1D-myo-inositol (1-18:0, 2-18:3)[vm]	0.00578652	0.0696629	0.00653012	0.093253	0.00466452	0.0622652
t_0602	1-phosphatidyl-1D-myo-inositol (1-18:0, 2-18:2) transport, ER membrane-vacuolar membrane	1-phosphatidyl-1D-myo-inositol (1-18:0, 2-18:2)[erm] <=> 1-phosphatidyl-1D-myo-inositol (1-18:0, 2-18:2)[vm]	0.00679775	0.0769663	0.0119277	0.125783	0.00660225	0.0783682
t_0600	1-phosphatidyl-1D-myo-inositol (1-16:0, 2-18:3) transport, ER membrane-vacuolar membrane	1-phosphatidyl-1D-myo-inositol (1-16:0, 2-18:3)[erm] <=> 1-phosphatidyl-1D-myo-inositol (1-16:0, 2-18:3)[vm]	0.00429775	0.0595506	0.00701205	0.0975904	0.0038379	0.0574342
t_0599	1-phosphatidyl-1D-myo-inositol (1-16:0, 2-18:2) transport, ER membrane-vacuolar membrane	1-phosphatidyl-1D-myo-inositol (1-16:0, 2-18:2)[erm] <=> 1-phosphatidyl-1D-myo-inositol (1-16:0, 2-18:2)[vm]	0.00741573	0.0780899	0.00737349	0.103133	0.00697799	0.0799785
t_0597	1-phosphatidyl-1D-myo-inositol (1-18:0, 2-18:3) transport, ER membrane-nucleus	1-phosphatidyl-1D-myo-inositol (1-18:0, 2-18:3)[erm] <=> 1-phosphatidyl-1D-myo-inositol (1-18:0, 2-18:3)[n]	0.00117416	0.0239326	0.00322892	0.0498795	0.0014278	0.0269458
t_0596	1-phosphatidyl-1D-myo-inositol (1-18:0, 2-18:2) transport, ER membrane-nucleus	1-phosphatidyl-1D-myo-inositol (1-18:0, 2-18:2)[erm] <=> 1-phosphatidyl-1D-myo-inositol (1-18:0, 2-18:2)[n]	0.00252809	0.0349438	0.00250602	0.0443373	0.00165862	0.0293076
t_0594	1-phosphatidyl-1D-myo-inositol (1-16:0, 2-18:3) transport, ER membrane-nucleus	1-phosphatidyl-1D-myo-inositol (1-16:0, 2-18:3)[erm] <=> 1-phosphatidyl-1D-myo-inositol (1-16:0, 2-18:3)[n]	0.00194382	0.0302247	0.00310843	0.0491566	0.00195921	0.031723
t_0593	1-phosphatidyl-1D-myo-inositol (1-16:0, 2-18:2) transport, ER membrane-nucleus	1-phosphatidyl-1D-myo-inositol (1-16:0, 2-18:2)[erm] <=> 1-phosphatidyl-1D-myo-inositol (1-16:0, 2-18:2)[n]	0.00173596	0.0288764	0.00337349	0.0510843	0.00144391	0.0272678
t_0591	1-phosphatidyl-1D-myo-inositol (1-18:0, 2-18:3) transport, ER membrane-Golgi membrane	1-phosphatidyl-1D-myo-inositol (1-18:0, 2-18:3)[erm] <=> 1-phosphatidyl-1D-myo-inositol (1-18:0, 2-18:3)[gm]	-0.00159551	0.0735955	-0.0026506	0.0925301	-0.000772947	0.0622652
t_0590	1-phosphatidyl-1D-myo-inositol (1-18:0, 2-18:2) transport, ER membrane-Golgi membrane	1-phosphatidyl-1D-myo-inositol (1-18:0, 2-18:2)[erm] <=> 1-phosphatidyl-1D-myo-inositol (1-18:0, 2-18:2)[gm]	-0.00319663	0.0786517	-0.00653012	0.121687	-0.00321524	0.0805153
t_0588	1-phosphatidyl-1D-myo-inositol (1-16:0, 2-18:3) transport, ER membrane-Golgi membrane	1-phosphatidyl-1D-myo-inositol (1-16:0, 2-18:3)[erm] <=> 1-phosphatidyl-1D-myo-inositol (1-16:0, 2-18:3)[gm]	-0.000786517	0.061236	-0.00216145	0.100241	-0.00044015	0.0601181
t_0587	1-phosphatidyl-1D-myo-inositol (1-16:0, 2-18:2) transport, ER membrane-Golgi membrane	1-phosphatidyl-1D-myo-inositol (1-16:0, 2-18:2)[erm] <=> 1-phosphatidyl-1D-myo-inositol (1-16:0, 2-18:2)[gm]	-0.00217978	0.0797753	-0.00306024	0.108193	-0.00371444	0.0799785
t_0585	1-phosphatidyl-1D-myo-inositol (1-18:0, 2-18:3) transport, ER membrane-cell envelope	1-phosphatidyl-1D-myo-inositol (1-18:0, 2-18:3)[erm] <=> 1-phosphatidyl-1D-myo-inositol (1-18:0, 2-18:3)[ce]	0.000977528	0.0567416	-0.00114217	0.0985542	0.00166398	0.0681696
t_0584	1-phosphatidyl-1D-myo-inositol (1-18:0, 2-18:2) transport, ER membrane-cell envelope	1-phosphatidyl-1D-myo-inositol (1-18:0, 2-18:2)[erm] <=> 1-phosphatidyl-1D-myo-inositol (1-18:0, 2-18:2)[ce]	0.0015618	0.0617978	0.00140723	0.119759	-0.00164251	0.0495974
t_0582	1-phosphatidyl-1D-myo-inositol (1-16:0, 2-18:3) transport, ER membrane-cell envelope	1-phosphatidyl-1D-myo-inositol (1-16:0, 2-18:3)[erm] <=> 1-phosphatidyl-1D-myo-inositol (1-16:0, 2-18:3)[ce]	-0.00102247	0.061236	-0.000624096	0.100241	0.0017606	0.0601181
[truncated: 1,547 more rows]

## Sheet: Table S4
Table S4. Fluxes and equations of the reactions despicted in the Figure S1
Legend	rxnID	Enzyme name	Reaction
[truncated: 61 more rows]

## Sheet: Table S5
Table S5. Overview of the normalized NADPH fluxes. Fluxes are normalized by their stoichiometric coefficient and for the carbon uptake flux of three growth phases (P1-P3) for the reference condition (REF). Positive fluxes indicate NADPH regeneration, while the negative fluxes represent NADPH utilization.
[truncated: 73 more rows]

[truncated: 6 more sheets: Table S6, Table S7, Table S8, Table S9, Table S10, Table S11]
